# Supplementary material for: Predicting Mutational Status of Driver and Suppressor Genes Directly from Histopathology With Deep Learning: A Systematic Study Across 23 Solid Tumor Types
Source: Front Genet. 2022 Feb 16;12:806386. doi: 10.3389/fgene.2021.806386 (PMC8889144; doi:10.3389/fgene.2021.806386)
Supplement: Supplementary file 1 [file Table2.XLSX]

## Sheet: Sheet1
Tumor	target	cutoff	Epochs	AUC_old	AUC_new	accuracy	precision	sensitivity	specificity	recall	fscore	TP	TN	FP	FN	nMUT	nWT	MCC
BLCA	CDK12	0.5	4	0.43792	0.43792	0.846386	0	0	0.859327	0	0	0	281	46	5	5	327	-0.0495915
BLCA	CREBBP	0.5	4	0.518581	0.518581	0.635542	0.102804	0.305556	0.675676	0.305556	0.153846	11	200	96	25	36	296	-0.0124868
BLCA	CIC	0.5	4	0.595655	0.595655	0.876506	0.025641	0.25	0.884146	0.25	0.0465116	1	290	38	3	4	328	0.0454548
BLCA	CDH1	0.5	4	0.75343	0.75343	0.801205	0.015625	0.25	0.807927	0.25	0.0294118	1	265	63	3	4	328	0.016021
BLCA	ARID1A	0.5	4	0.478844	0.478844	0.560241	0.183333	0.314286	0.625954	0.314286	0.231579	22	164	98	48	70	262	-0.0507402
BLCA	CTNNB1	0.5	4	0.743248	0.743248	0.915663	0.0454545	0.125	0.935185	0.125	0.0666667	1	303	21	7	8	324	0.0371035
BLCA	PTEN	0.5	4	0.772618	0.772618	0.861446	0.0697674	0.333333	0.876161	0.333333	0.115385	3	283	40	6	9	323	0.101324
BLCA	SMARCA4	0.5	4	0.552973	0.552973	0.701807	0.0103093	0.25	0.707317	0.25	0.019802	1	232	96	3	4	328	-0.01024
BLCA	KMT2C	0.5	4	0.526719	0.526719	0.75	0.164179	0.289474	0.809524	0.289474	0.209524	11	238	56	27	38	294	0.0785289
BLCA	BRAF	0.5	4	0.540979	0.540979	0.933735	0.0526316	0.2	0.944954	0.2	0.0833333	1	309	18	4	5	327	0.0760047
BLCA	FOXA1	0.5	4	0.432292	0.432292	0.918675	0	0	0.941358	0	0	0	305	19	8	8	324	-0.0387148
BLCA	CTCF	0.5	4	0.418043	0.418043	0.981928	0	0	0.996942	0	0	0	326	1	5	5	327	-0.00679668
BLCA	KRAS	0.5	4	0.567498	0.567498	0.846386	0.0697674	0.214286	0.874214	0.214286	0.105263	3	278	40	11	14	318	0.0529707
BLCA	APC	0.5	4	0.515165	0.515165	0.89759	0	0	0.916923	0	0	0	298	27	7	7	325	-0.0436656
BLCA	ERBB2	0.5	4	0.747185	0.747185	0.75	0.232323	0.766667	0.748344	0.766667	0.356589	23	226	76	7	30	302	0.322764
BLCA	FGFR3	0.5	4	0.779535	0.779535	0.73494	0.346154	0.642857	0.753623	0.642857	0.45	36	208	68	20	56	276	0.3201
BLCA	PBRM1	0.5	4	0.559451	0.559451	0.855422	0.0217391	0.25	0.862805	0.25	0.04	1	283	45	3	4	328	0.0356232
BLCA	MAP3K1	0.5	4	0.334347	0.334347	0.86747	0	0	0.87538	0	0	0	288	41	3	3	329	-0.0358433
BLCA	EGFR	0.5	4	0.740122	0.740122	0.924699	0.0416667	0.333333	0.930091	0.333333	0.0740741	1	306	23	2	3	329	0.0962573
BLCA	PIK3CA	0.5	4	0.588316	0.588316	0.70122	0.235294	0.258065	0.804511	0.258065	0.246154	16	214	52	46	62	266	0.0604369
BLCA	CDKN2A	0.5	4	0.40306	0.40306	0.825301	0.0465116	0.105263	0.86901	0.105263	0.0645161	2	272	41	17	19	313	-0.0177975
BLCA	RB1	0.5	4	0.60193	0.60193	0.674699	0.247312	0.377049	0.741697	0.377049	0.298701	23	201	70	38	61	271	0.102407
BLCA	GATA3	0.5	4	0.769436	0.769436	0.864458	0.0444444	0.5	0.868902	0.5	0.0816327	2	285	43	2	4	328	0.117579
BLCA	ATM	0.5	4	0.430719	0.430719	0.807229	0.0392157	0.117647	0.844444	0.117647	0.0588235	2	266	49	15	17	315	-0.0231728
BLCA	EP300	0.5	4	0.601172	0.601172	0.789157	0.140351	0.275862	0.838284	0.275862	0.186047	8	254	49	21	29	303	0.0854627
BLCA	ERCC2	0.5	4	0.609861	0.609861	0.807229	0.0425532	0.0952381	0.855305	0.0952381	0.0588235	2	266	45	19	21	311	-0.0345336
BLCA	NRAS	0.5	4	0.587156	0.587156	0.822289	0	0	0.834862	0	0	0	273	54	5	5	327	-0.0544986
BLCA	KDM6A	0.5	4	0.539504	0.539504	0.668675	0.261905	0.314286	0.763359	0.314286	0.285714	22	200	62	48	70	262	0.0728526
BLCA	NF2	0.5	4	0.534954	0.534954	0.804217	0.015625	0.333333	0.808511	0.333333	0.0298507	1	266	63	2	3	329	0.0340261
BLCA	ARID2	0.5	4	0.530705	0.530705	0.840361	0.047619	0.133333	0.873817	0.133333	0.0701754	2	277	40	13	15	317	0.00446766
BLCA	SPOP	0.5	4	0.177812	0.177812	0.569277	0	0	0.574468	0	0	0	189	140	3	3	329	-0.081541
BLCA	JAK1	0.5	4	0.342452	0.342452	0.801205	0	0	0.808511	0	0	0	266	63	3	3	329	-0.0462122
BLCA	MED12	0.5	4	0.482875	0.482875	0.96988	0	0	0.984709	0	0	0	322	5	5	5	327	-0.0152905
BLCA	TSC1	0.5	4	0.480288	0.480288	0.894578	0.105263	0.1	0.945513	0.1	0.102564	2	295	17	18	20	312	0.0466205
BLCA	NF1	0.5	4	0.35748	0.35748	0.78012	0.031746	0.142857	0.808176	0.142857	0.0519481	2	257	61	12	14	318	-0.0250976
BLCA	KMT2D	0.5	4	0.489528	0.489528	0.656627	0.226667	0.232877	0.776062	0.232877	0.22973	17	201	58	56	73	259	0.00885275
BLCA	CDKN1A	0.5	4	0.468891	0.468891	0.85241	0.151515	0.192308	0.908497	0.192308	0.169492	5	278	28	21	26	306	0.0905179
BLCA	IDH1	0.5	4	0.50152	0.50152	0.60241	0.00763359	0.333333	0.604863	0.333333	0.0149254	1	199	130	2	3	329	-0.0119657
BLCA	FAT1	0.5	4	0.500306	0.500306	0.701807	0.0666667	0.285714	0.729904	0.285714	0.108108	6	227	84	15	21	311	0.00855227
BLCA	CCND1	0.5	4	0.657548	0.657548	0.620482	0.015748	0.666667	0.620061	0.666667	0.0307692	2	204	125	1	3	329	0.0558276
BLCA	FBXW7	0.5	4	0.547837	0.547837	0.813253	0.0434783	0.1	0.858974	0.1	0.0606061	2	268	44	18	20	312	-0.0282544
BLCA	FGFR2	0.5	4	0.644377	0.644377	0.60241	0.0150376	0.666667	0.601824	0.666667	0.0294118	2	198	131	1	3	329	0.0518483
BLCA	PIK3R1	0.5	4	0.650963	0.650963	0.692771	0.0194175	0.666667	0.693009	0.666667	0.0377358	2	228	101	1	3	329	0.0735755
BLCA	TP53	0.5	4	0.679868	0.679868	0.619335	0.593023	0.64557	0.595376	0.64557	0.618182	102	103	70	56	158	173	0.240884
BLCA	SETD2	0.5	4	0.519869	0.519869	0.900602	0.037037	0.125	0.919753	0.125	0.0571429	1	298	26	7	8	324	0.0251078
BLCA	RBM10	0.5	4	0.312307	0.312307	0.924699	0	0	0.947531	0	0	0	307	17	8	8	324	-0.0365041
BLCA	ZFHX3	0.5	4	0.141844	0.141844	0.876506	0	0	0.884498	0	0	0	291	38	3	3	329	-0.0343306
BLCA	STAG2	0.5	4	0.495762	0.495762	0.756024	0.140351	0.2	0.832192	0.2	0.164948	8	243	49	32	40	292	0.0277883
BLCA	BAP1	0.5	4	0.474693	0.474693	0.960843	0	0	0.978528	0	0	0	319	7	6	6	326	-0.0199101
BLCA	FOXA1	0.5	4	0.390234	0.390234	0.843373	0	0	0.875	0	0	0	280	40	12	12	320	-0.0716728
BRCA	PIK3R1	0.5	4	0.475277	0.475277	0.877175	0	0	0.894572	0	0	0	857	101	19	19	958	-0.0478192
BRCA	CTCF	0.5	4	0.428725	0.428725	0.829069	0.00649351	0.0666667	0.840956	0.0666667	0.0118343	1	809	153	14	15	962	-0.03117
BRCA	AKT1	0.5	4	0.595383	0.595383	0.857728	0.0393701	0.227273	0.872251	0.227273	0.0671141	5	833	122	17	22	955	0.0439066
BRCA	PIK3CA	0.5	4	0.611433	0.611433	0.589928	0.385827	0.471154	0.645991	0.471154	0.424242	147	427	234	165	312	661	0.112015
BRCA	NF1	0.5	4	0.530966	0.530966	0.905834	0.028169	0.08	0.927521	0.08	0.0416667	2	883	69	23	25	952	0.00457479
BRCA	PTEN	0.5	4	0.491881	0.491881	0.830092	0.0746269	0.192308	0.865946	0.192308	0.107527	10	801	124	42	52	925	0.0380128
BRCA	SOX9	0.5	4	0.464921	0.464921	0.373593	0.00326264	0.666667	0.37269	0.666667	0.00649351	2	363	611	1	3	974	0.00450378
BRCA	TP53	0.5	4	0.734519	0.734519	0.728762	0.572785	0.581994	0.797297	0.581994	0.577352	181	531	135	130	311	666	0.377699
BRCA	MAP3K1	0.5	4	0.698733	0.698733	0.894575	0.223881	0.227273	0.94292	0.227273	0.225564	15	859	52	51	66	911	0.169011
BRCA	FOXA1	0.5	4	0.48471	0.48471	0.702149	0.14486	0.223022	0.781623	0.223022	0.175637	31	655	183	108	139	838	0.00392282
BRCA	CDK12	0.5	4	0.569736	0.569736	0.886387	0.011236	0.0416667	0.90766	0.0416667	0.0176991	1	865	88	23	24	953	-0.0272603
BRCA	KMT2C	0.5	4	0.483911	0.483911	0.834186	0.0810811	0.130435	0.887665	0.130435	0.1	9	806	102	60	69	908	0.0146125
BRCA	RB1	0.5	4	0.625618	0.625618	0.863869	0.0169492	0.105263	0.878914	0.105263	0.0291971	2	842	116	17	19	958	-0.00670495
BRCA	CREBBP	0.5	4	0.660346	0.660346	0.877175	0.0254237	0.375	0.881321	0.375	0.047619	3	854	115	5	8	969	0.0708848
BRCA	SMARCA4	0.5	4	0.631434	0.631434	0.90174	0.0227273	0.166667	0.910881	0.166667	0.04	2	879	86	10	12	965	0.0298353
BRCA	EGFR	0.5	4	0.854209	0.854209	0.799386	0.0150754	1	0.798768	1	0.029703	3	778	196	0	3	974	0.109735
BRCA	GATA3	0.5	4	0.56995	0.56995	0.65609	0.140575	0.396396	0.689376	0.396396	0.207547	44	597	269	67	111	866	0.058333
BRCA	CDH1	0.5	4	0.810898	0.810898	0.854657	0.384615	0.566038	0.889782	0.566038	0.458015	60	775	96	46	106	871	0.387009
BRCA	KDM6A	0.5	4	0.643413	0.643413	0.873081	0.0258621	0.214286	0.882658	0.214286	0.0461538	3	850	113	11	14	963	0.0356179
BRCA	FGFR2	0.5	4	0.589349	0.589349	0.891505	0.02	0.2	0.898656	0.2	0.0363636	2	869	98	8	10	967	0.0327594
BRCA	NOTCH2	0.5	4	0.603829	0.603829	0.832139	0	0	0.838144	0	0	0	813	157	7	7	970	-0.0371712
BRCA	ATM	0.5	4	0.467573	0.467573	0.930399	0.0172414	0.0833333	0.940933	0.0833333	0.0285714	1	908	57	11	12	965	0.0113105
BRCA	ZFHX3	0.5	4	0.534931	0.534931	0.90174	0.0227273	0.166667	0.910881	0.166667	0.04	2	879	86	10	12	965	0.0298353
BRCA	JAK1	0.5	4	0.634159	0.634159	0.937564	0.0350877	0.25	0.94324	0.25	0.0615385	2	914	55	6	8	969	0.0742974
BRCA	ATRX	0.5	4	0.522739	0.522739	0.966223	0	0	0.970195	0	0	0	944	29	4	4	973	-0.0112142
BRCA	FBXW7	0.5	4	0.579657	0.579657	0.900716	0.010989	0.125	0.907121	0.125	0.020202	1	879	90	7	8	969	0.0099599
BRCA	PPP2R1A	0.5	4	0.706449	0.706449	0.921187	0.0133333	0.25	0.923947	0.25	0.0253165	1	899	74	3	4	973	0.0417223
BRCA	ARID2	0.5	4	0.380536	0.380536	0.924258	0	0	0.929969	0	0	0	903	68	6	6	971	-0.0215
BRCA	RET	0.5	4	0.526336	0.526336	0.972364	0	0	0.976362	0	0	0	950	23	4	4	973	-0.00995551
BRCA	EP300	0.5	4	0.558066	0.558066	0.926305	0	0	0.935884	0	0	0	905	62	10	10	967	-0.0264711
BRCA	NF2	0.5	4	0.783402	0.783402	0.957011	0	0	0.960946	0	0	0	935	38	4	4	973	-0.0128983
BRCA	RNF43	0.5	4	0.736317	0.736317	0.95087	0.0222222	0.2	0.954733	0.2	0.04	1	928	44	4	5	972	0.0526727
BRCA	KRAS	0.5	4	0.407999	0.407999	0.920164	0	0	0.92585	0	0	0	899	72	6	6	971	-0.0221722
BRCA	BAP1	0.5	4	0.609712	0.609712	0.894575	0.00990099	0.25	0.897225	0.25	0.0190476	1	873	100	3	4	973	0.0308784
BRCA	SMAD4	0.5	4	0.593653	0.593653	0.845445	0.0136054	0.25	0.850361	0.25	0.0258065	2	824	145	6	8	969	0.0252973
BRCA	TERT	0.5	4	0.486511	0.486511	0.971341	0	0	0.975334	0	0	0	949	24	4	4	973	-0.010175
BRCA	SETD2	0.5	4	0.624405	0.624405	0.929376	0.0461538	0.3	0.935884	0.3	0.08	3	905	62	7	10	967	0.0952704
BRCA	STAG2	0.5	4	0.552632	0.552632	0.899693	0.0108696	0.125	0.906089	0.125	0.02	1	878	91	7	8	969	0.00959278
BRCA	SPOP	0.5	4	0.333919	0.333919	0.927329	0	0	0.936918	0	0	0	906	61	10	10	967	-0.0262424
BRCA	ERBB2	0.5	4	0.751838	0.751838	0.914023	0.028169	0.117647	0.928125	0.117647	0.0454545	2	891	69	15	17	960	0.0230551
BRCA	KMT2D	0.5	4	0.360134	0.360134	0.897646	0.0108696	0.1	0.905895	0.1	0.0196078	1	876	91	9	10	967	0.0020314
BRCA	FOXA1	0.5	4	0.603435	0.603435	0.925281	0.0338983	0.111111	0.940563	0.111111	0.0519481	2	902	57	16	18	959	0.0291724
BRCA	FAT1	0.5	4	0.713374	0.713374	0.924258	0	0	0.929012	0	0	0	903	69	5	5	972	-0.0197712
BRCA	BRAF	0.5	4	0.529432	0.529432	0.903787	0.0107527	0.333333	0.905544	0.333333	0.0208333	1	882	92	2	3	974	0.0450347
BRCA	STK11	0.5	4	0.401047	0.401047	0.907881	0	0	0.913491	0	0	0	887	84	6	6	971	-0.024109
BRCA	TSC1	0.5	4	0.586242	0.586242	0.910952	0	0	0.913758	0	0	0	890	84	3	3	974	-0.0170214
BRCA	MED12	0.5	4	0.308114	0.308114	0.906858	0	0	0.914345	0	0	0	886	83	8	8	969	-0.0276856
BRCA	CIC	0.5	4	0.519342	0.519342	0.962129	0	0	0.967078	0	0	0	940	32	5	5	972	-0.0131981
BRCA	ARID1A	0.5	4	0.480853	0.480853	0.896622	0	0	0.926004	0	0	0	876	70	31	31	946	-0.0502899
BRCA	PTPRT	0.5	4	0.654934	0.654934	0.904811	0.0113636	0.142857	0.910309	0.142857	0.0210526	1	883	87	6	7	970	0.0156632
BRCA	MTOR	0.5	4	0.49856	0.49856	0.93347	0	0	0.938272	0	0	0	912	60	5	5	972	-0.0183461
BRCA	APC	0.5	4	0.645791	0.645791	0.885363	0	0	0.88809	0	0	0	865	109	3	3	974	-0.0196668
BRCA	PBRM1	0.5	4	0.67173	0.67173	0.886387	0.0183486	0.333333	0.889804	0.333333	0.0347826	2	864	107	4	6	971	0.0553713
CESC	APC	0.5	4	0.507333	0.507333	0.980237	0	0	0.992	0	0	0	248	2	3	3	250	-0.00977842
CESC	CREBBP	0.5	4	0.447031	0.447031	0.889328	0	0	0.910931	0	0	0	225	22	6	6	247	-0.0480986
CESC	SMARCA4	0.5	4	0.539659	0.539659	0.814229	0	0	0.827309	0	0	0	206	43	4	4	249	-0.0573528
CESC	KMT2D	0.5	4	0.497537	0.497537	0.798419	0	0	0.87069	0	0	0	202	30	21	21	232	-0.11035
CESC	KDM6A	0.5	4	0.528112	0.528112	0.822134	0.0444444	0.5	0.827309	0.5	0.0816327	2	206	43	2	4	249	0.10677
CESC	CTCF	0.5	4	0.232	0.232	0.913043	0	0	0.924	0	0	0	231	19	3	3	250	-0.0312147
CESC	STK11	0.5	4	0.620108	0.620108	0.87747	0.0689655	0.333333	0.890688	0.333333	0.114286	2	220	27	4	6	247	0.107002
CESC	SMAD4	0.5	4	0.440123	0.440123	0.853755	0.0344828	0.1	0.884774	0.1	0.0512821	1	215	28	9	10	243	-0.0093127
CESC	PTPRT	0.5	4	0.502667	0.502667	0.964427	0	0	0.976	0	0	0	244	6	3	3	250	-0.0170733
CESC	BAP1	0.5	4	0.38	0.38	0.786561	0.0188679	0.333333	0.792	0.333333	0.0357143	1	198	52	2	3	250	0.0333384
CESC	ARID1A	0.5	4	0.364815	0.364815	0.865613	0	0	0.901235	0	0	0	219	24	10	10	243	-0.0656727
CESC	PPP2R1A	0.5	4	0.507333	0.507333	0.806324	0.0208333	0.333333	0.812	0.333333	0.0392157	1	203	47	2	3	250	0.0401235
CESC	NOTCH1	0.5	4	0.41928	0.41928	0.83004	0.0263158	0.142857	0.849593	0.142857	0.0444444	1	209	37	6	7	246	-0.0034659
CESC	NF1	0.5	4	0.62079	0.62079	0.865613	0.0645161	0.285714	0.882114	0.285714	0.105263	2	217	29	5	7	246	0.0839506
CESC	MED12	0.5	4	0.722959	0.722959	0.849802	0.0833333	0.375	0.865306	0.375	0.136364	3	212	33	5	8	245	0.120368
CESC	TP53	0.5	4	0.629828	0.629828	0.794466	0.166667	0.4	0.828326	0.4	0.235294	8	193	40	12	20	233	0.157127
CESC	FAT1	0.5	4	0.514372	0.514372	0.766798	0.0784314	0.25	0.801688	0.25	0.119403	4	190	47	12	16	237	0.0313589
CESC	EP300	0.5	4	0.540987	0.540987	0.782609	0.0731707	0.15	0.83691	0.15	0.0983607	3	195	38	17	20	233	-0.00958467
CESC	ERBB2	0.5	4	0.384437	0.384437	0.897233	0	0	0.922764	0	0	0	227	19	7	7	246	-0.0480674
CESC	CTNNB1	0.5	4	0.433233	0.433233	0.881423	0	0	0.895582	0	0	0	223	26	4	4	249	-0.0428947
CESC	PIK3CA	0.5	4	0.423035	0.423035	0.648	0.244444	0.169231	0.816216	0.169231	0.2	11	151	34	54	65	185	-0.0166155
CESC	NF2	0.5	4	0.643072	0.643072	0.73913	0.030303	0.5	0.742972	0.5	0.0571429	2	185	64	2	4	249	0.0690229
CESC	ZFHX3	0.5	4	0.674745	0.674745	0.901186	0.0526316	0.125	0.926531	0.125	0.0740741	1	227	18	7	8	245	0.0342144
CESC	KMT2C	0.5	4	0.508734	0.508734	0.822134	0.08	0.0833333	0.899563	0.0833333	0.0816327	2	206	23	22	24	229	-0.0167945
CESC	FBXW7	0.5	4	0.397875	0.397875	0.790514	0.030303	0.0454545	0.861472	0.0454545	0.0363636	1	199	32	21	22	231	-0.077871
CESC	KRAS	0.5	4	0.614388	0.614388	0.913043	0.176471	0.272727	0.942149	0.272727	0.214286	3	228	14	8	11	242	0.17503
CESC	MTOR	0.5	4	0.266566	0.266566	0.889328	0	0	0.903614	0	0	0	225	24	4	4	249	-0.0410316
CESC	RB1	0.5	4	0.707262	0.707262	0.786561	0.142857	0.571429	0.799163	0.571429	0.228571	8	191	48	6	14	239	0.204095
CESC	ATRX	0.5	4	0.360999	0.360999	0.928854	0	0	0.951417	0	0	0	235	12	6	6	247	-0.0347784
CESC	AKT1	0.5	4	0.254667	0.254667	0.833992	0	0	0.844	0	0	0	211	39	3	3	250	-0.0467645
CESC	PTEN	0.5	4	0.53988	0.53988	0.774704	0.1	0.294118	0.809322	0.294118	0.149254	5	191	45	12	17	236	0.0650331
CESC	FGFR3	0.5	4	0.241532	0.241532	0.86166	0	0	0.879032	0	0	0	218	30	5	5	248	-0.0520796
CESC	CIC	0.5	4	0.522984	0.522984	0.920949	0	0	0.939516	0	0	0	233	15	5	5	248	-0.0356465
CESC	BCOR	0.5	4	0.74	0.74	0.810277	0.0212766	0.333333	0.816	0.333333	0.04	1	204	46	2	3	250	0.0415628
CESC	FOXA1	0.5	4	0.530667	0.530667	0.656126	0.0116279	0.333333	0.66	0.333333	0.0224719	1	165	85	2	3	250	-0.00152346
CESC	PIK3R1	0.5	4	0.717742	0.717742	0.960474	0.142857	0.2	0.975806	0.2	0.166667	1	242	6	4	5	248	0.149186
CRC	ZFHX3	0.5	4	0.590249	0.590249	0.925852	0.0606061	0.25	0.936864	0.25	0.097561	2	460	31	6	8	491	0.094441
CRC	TSC1	0.5	4	0.662441	0.662441	0.795591	0.02	0.333333	0.801217	0.333333	0.0377358	2	395	98	4	6	493	0.0366351
CRC	TP53	0.5	4	0.660422	0.660422	0.635271	0.683502	0.697595	0.548077	0.697595	0.690476	203	114	94	88	291	208	0.246762
CRC	RB1	0.5	4	0.617999	0.617999	0.913828	0.027027	0.125	0.92668	0.125	0.0444444	1	455	36	7	8	491	0.0247736
CRC	RNF43	0.5	4	0.741176	0.741176	0.861723	0.213115	0.382353	0.896774	0.382353	0.273684	13	417	48	21	34	465	0.214717
CRC	SMARCA4	0.5	4	0.676553	0.676553	0.843687	0.0394737	0.375	0.851324	0.375	0.0714286	3	418	73	5	8	491	0.0791114
CRC	RET	0.5	4	0.559919	0.559919	0.943888	0	0	0.953441	0	0	0	471	23	5	5	494	-0.0221147
CRC	SMAD4	0.5	4	0.600603	0.600603	0.61523	0.129032	0.444444	0.635955	0.444444	0.2	24	283	162	30	54	445	0.0516537
CRC	TSC1	0.5	4	0.662441	0.662441	0.795591	0.02	0.333333	0.801217	0.333333	0.0377358	2	395	98	4	6	493	0.0366351
CRC	TCF7L2	0.5	4	0.477972	0.477972	0.741483	0.0280374	0.107143	0.779193	0.107143	0.0444444	3	367	104	25	28	471	-0.0637349
CRC	TP53	0.5	4	0.660455	0.660455	0.635271	0.683502	0.697595	0.548077	0.697595	0.690476	203	114	94	88	291	208	0.246762
CRC	ZFHX3	0.5	4	0.590249	0.590249	0.925852	0.0606061	0.25	0.936864	0.25	0.097561	2	460	31	6	8	491	0.094441
CRC	RBM10	0.5	4	0.554878	0.554878	0.883768	0.0188679	0.142857	0.894309	0.142857	0.0333333	1	440	52	6	7	492	0.0141864
CRC	SOX9	0.5	4	0.607791	0.607791	0.773547	0.172043	0.307692	0.82774	0.307692	0.22069	16	370	77	36	52	447	0.106261
CRC	SETD2	0.5	4	0.659297	0.659297	0.961924	0.0833333	0.111111	0.977551	0.111111	0.0952381	1	479	11	8	9	490	0.0770198
CRC	STAG2	0.5	4	0.391801	0.391801	0.933868	0	0	0.939516	0	0	0	466	30	3	3	496	-0.0196695
CRC	STK11	0.5	4	0.251619	0.251619	0.885772	0	0	0.894737	0	0	0	442	52	5	5	494	-0.0343138
CRC	PTPRT	0.5	4	0.395239	0.395239	0.8998	0	0	0.91446	0	0	0	449	42	8	8	491	-0.0386964
CRC	FOXA1	0.5	4	0.539116	0.539116	0.871743	0.0338983	0.222222	0.883673	0.222222	0.0588235	2	433	57	7	9	490	0.0436461
CRC	KRAS	0.5	4	0.570488	0.570488	0.54509	0.461847	0.552885	0.539519	0.552885	0.503282	115	157	134	93	208	291	0.0911165
CRC	GATA3	0.5	4	0.451417	0.451417	0.953908	0	0	0.963563	0	0	0	476	18	5	5	494	-0.0194619
CRC	CDK12	0.5	4	0.481177	0.481177	0.88978	0	0	0.911704	0	0	0	444	43	12	12	487	-0.0482034
CRC	CDH1	0.5	4	0.486646	0.486646	0.757515	0.0168067	0.333333	0.762677	0.333333	0.032	2	376	117	4	6	493	0.0245558
CRC	PBRM1	0.5	4	0.309333	0.309333	0.92986	0	0	0.95082	0	0	0	464	24	11	11	488	-0.0337478
CRC	BCOR	0.5	4	0.54139	0.54139	0.821643	0.025	0.153846	0.839506	0.153846	0.0430108	2	408	78	11	13	486	-0.00288607
CRC	PIK3CA	0.5	4	0.594196	0.594196	0.557809	0.304878	0.614754	0.539084	0.614754	0.407609	75	200	171	47	122	371	0.132774
CRC	ESR1	0.5	4	0.72702	0.72702	0.799599	0.0294118	0.75	0.8	0.75	0.0566038	3	396	99	1	4	495	0.121619
CRC	PPP2R1A	0.5	4	0.475271	0.475271	0.746988	0.00819672	0.166667	0.754065	0.166667	0.015625	1	371	121	5	6	492	-0.0201087
CRC	ARID1A	0.5	4	0.508563	0.508563	0.805611	0.0958904	0.184211	0.856833	0.184211	0.126126	7	395	66	31	38	461	0.0308049
CRC	EGFR	0.5	4	0.529293	0.529293	0.853707	0.0140845	0.25	0.858586	0.25	0.0266667	1	425	70	3	4	495	0.0277175
CRC	KDM5C	0.5	4	0.628296	0.628296	0.789579	0.0285714	0.5	0.793103	0.5	0.0540541	3	391	102	3	6	493	0.0783749
CRC	CTCF	0.5	4	0.611063	0.611063	0.915832	0	0	0.928862	0	0	0	457	35	7	7	492	-0.0327598
CRC	NOTCH2	0.5	4	0.933838	0.933838	0.903808	0.06	0.75	0.905051	0.75	0.111111	3	448	47	1	4	495	0.194536
CRC	MED12	0.5	4	0.724287	0.724287	0.923848	0.03125	0.125	0.936864	0.125	0.05	1	460	31	7	8	491	0.0317166
CRC	NRAS	0.5	4	0.618556	0.618556	0.829659	0.084507	0.230769	0.862579	0.230769	0.123711	6	408	65	20	26	473	0.0593846
CRC	AKT1	0.5	4	0.313765	0.313765	0.849699	0	0	0.8583	0	0	0	424	70	5	5	494	-0.0406389
CRC	ERBB2	0.5	4	0.570848	0.570848	0.935872	0	0	0.949187	0	0	0	467	25	7	7	492	-0.0273935
CRC	KDM6A	0.5	4	0.798485	0.798485	0.793587	0.0285714	0.75	0.793939	0.75	0.0550459	3	393	102	1	4	495	0.118998
CRC	FBXW7	0.5	4	0.550708	0.550708	0.663327	0.176471	0.391304	0.706977	0.391304	0.243243	27	304	126	42	69	430	0.0735775
CRC	CIC	0.5	4	0.717078	0.717078	0.855711	0.084507	0.461538	0.866255	0.461538	0.142857	6	421	65	7	13	486	0.149465
CRC	KMT2D	0.5	4	0.661053	0.661053	0.8998	0.157895	0.25	0.932632	0.25	0.193548	6	443	32	18	24	475	0.147328
CRC	IDH1	0.5	4	0.377016	0.377016	0.637275	0	0	0.641129	0	0	0	318	178	3	3	496	-0.0579132
CRC	APC	0.5	4	0.623027	0.623027	0.601202	0.751656	0.646724	0.493243	0.646724	0.695253	227	73	75	124	351	148	0.13079
CRC	KMT2C	0.5	4	0.615113	0.615113	0.877756	0.0454545	0.0952381	0.912134	0.0952381	0.0615385	2	436	42	19	21	478	0.00522007
CRC	BRAF	0.5	4	0.722136	0.722136	0.809619	0.2625	0.368421	0.866516	0.368421	0.306569	21	383	59	36	57	442	0.20368
CRC	ATRX	0.5	4	0.683739	0.683739	0.773547	0.018018	0.333333	0.778905	0.333333	0.034188	2	384	109	4	6	493	0.0294145
CRC	PTEN	0.5	4	0.590709	0.590709	0.829659	0.046875	0.111111	0.870763	0.111111	0.0659341	3	411	61	24	27	472	-0.0122638
CRC	PIK3R1	0.5	4	0.645273	0.645273	0.855711	0.0967742	0.272727	0.8826	0.272727	0.142857	6	421	56	16	22	477	0.0966675
CRC	NF1	0.5	4	0.592745	0.592745	0.877756	0.0196078	0.0833333	0.897331	0.0833333	0.031746	1	437	50	11	12	487	-0.00977911
CRC	PDGFRA	0.5	4	0.615619	0.615619	0.943888	0	0	0.955375	0	0	0	471	22	6	6	493	-0.0236921
CRC	ARID2	0.5	4	0.699536	0.699536	0.897796	0.113636	0.294118	0.919087	0.294118	0.163934	5	443	39	12	17	482	0.1364
CRC	NF2	0.5	4	0.490591	0.490591	0.180361	0.00728155	1	0.175403	1	0.0144578	3	87	409	0	3	496	0.035738
CRC	MTOR	0.5	4	0.553651	0.553651	0.837675	0.0138889	0.0909091	0.854508	0.0909091	0.0240964	1	417	71	10	11	488	-0.0228077
CRC	FAT1	0.5	4	0.548987	0.548987	0.897796	0.025	0.0769231	0.919753	0.0769231	0.0377358	1	447	39	12	13	486	-0.00194981
CRC	CTNNB1	0.5	4	0.569792	0.569792	0.871743	0.0754717	0.210526	0.897917	0.210526	0.111111	4	431	49	15	19	480	0.0673587
CRC	MAP3K1	0.5	4	0.638502	0.638502	0.853707	0.0416667	0.428571	0.859756	0.428571	0.0759494	3	423	69	4	7	492	0.0965023
CRC	ATM	0.5	4	0.436285	0.436285	0.843687	0.0625	0.0833333	0.902808	0.0833333	0.0714286	3	418	45	33	36	463	-0.0121608
CRC	EP300	0.5	4	0.34776	0.34776	0.883768	0	0	0.898167	0	0	0	441	50	8	8	491	-0.0425957
CRC	NOTCH1	0.5	4	0.28461	0.28461	0.665331	0	0	0.669355	0	0	0	332	164	3	3	496	-0.0544151
CRC	FGFR2	0.5	4	0.340726	0.340726	0.783567	0	0	0.788306	0	0	0	391	105	3	3	496	-0.0401482
CRC	CREBBP	0.5	4	0.589156	0.589156	0.841683	0.0434783	0.1875	0.863354	0.1875	0.0705882	3	417	66	13	16	483	0.0259538
CRC	JAK1	0.5	4	0.450929	0.450929	0.933868	0	0	0.947154	0	0	0	466	26	7	7	492	-0.0279655
ESCA	FBXW7	0.5	4	0.367568	0.367568	0.947712	0	0	0.97973	0	0	0	145	3	5	5	148	-0.0259938
ESCA	TP53	0.5	4	0.604455	0.604455	0.784314	0.899225	0.852941	0.235294	0.852941	0.875472	116	4	13	20	136	17	0.0762493
ESCA	RB1	0.5	4	0.39	0.39	0.496732	0.0131579	0.333333	0.5	0.333333	0.0253165	1	75	75	2	3	150	-0.0462171
ESCA	ARID1A	0.5	4	0.744599	0.744599	0.849673	0.15	0.333333	0.881944	0.333333	0.206897	3	127	17	6	9	144	0.150266
ESCA	CTNNB1	0.5	4	0.961111	0.961111	0.575163	0.0441176	1	0.566667	1	0.084507	3	85	65	0	3	150	0.158114
ESCA	CDK12	0.5	4	0.65	0.65	0.803922	0.0344828	0.333333	0.813333	0.333333	0.0625	1	122	28	2	3	150	0.0518833
ESCA	SMARCA4	0.5	4	0.508503	0.508503	0.921569	0	0	0.959184	0	0	0	141	6	6	6	147	-0.0408163
ESCA	KDM6A	0.5	4	0.331111	0.331111	0.72549	0	0	0.74	0	0	0	111	39	3	3	150	-0.082717
ESCA	CDKN2A	0.5	4	0.446853	0.446853	0.777778	0.0384615	0.1	0.825175	0.1	0.0555556	1	118	25	9	10	143	-0.049241
ESCA	STK11	0.5	4	0.383333	0.383333	0.712418	0	0	0.726667	0	0	0	109	41	3	3	150	-0.0855653
ESCA	RNF43	0.5	4	0.373333	0.373333	0.686275	0.0212766	0.333333	0.693333	0.333333	0.04	1	104	46	2	3	150	0.00801444
ESCA	ERBB2	0.5	4	0.526419	0.526419	0.869281	0.117647	0.285714	0.89726	0.285714	0.166667	2	131	15	5	7	146	0.121653
ESCA	EP300	0.5	4	0.419463	0.419463	0.895425	0	0	0.919463	0	0	0	137	12	4	4	149	-0.0477989
ESCA	APC	0.5	4	0.518889	0.518889	0.895425	0	0	0.913333	0	0	0	137	13	3	3	150	-0.0430946
ESCA	PTPRT	0.5	4	0.69	0.69	0.712418	0.0232558	0.333333	0.72	0.333333	0.0434783	1	108	42	2	3	150	0.0164503
ESCA	PTEN	0.5	4	0.421111	0.421111	0.529412	0.0140845	0.333333	0.533333	0.333333	0.027027	1	80	70	2	3	150	-0.0370688
ESCA	SMAD4	0.5	4	0.628681	0.628681	0.797386	0.115385	0.272727	0.838028	0.272727	0.162162	3	119	23	8	11	142	0.0761758
ESCA	CREBBP	0.5	4	0.524943	0.524943	0.921569	0.125	0.166667	0.952381	0.166667	0.142857	1	140	7	5	6	147	0.103807
ESCA	CIC	0.5	4	0.464444	0.464444	0.69281	0.0217391	0.333333	0.7	0.333333	0.0408163	1	105	45	2	3	150	0.0100789
ESCA	KMT2D	0.5	4	0.601691	0.601691	0.777778	0.12	0.2	0.84058	0.2	0.15	3	116	22	12	15	138	0.0326377
ESCA	NOTCH1	0.5	4	0.536651	0.536651	0.882353	0.0909091	0.111111	0.930556	0.111111	0.1	1	134	10	8	9	144	0.0379534
ESCA	PIK3CA	0.5	4	0.452273	0.452273	0.81457	0	0	0.878571	0	0	0	123	17	11	11	140	-0.09984
GBM	STAG2	0.5	4	0.366579	0.366579	0.8	0.03125	0.1	0.836842	0.1	0.047619	1	159	31	9	10	190	-0.037547
GBM	RB1	0.5	4	0.373192	0.373192	0.775	0.0333333	0.0588235	0.84153	0.0588235	0.0425532	1	154	29	16	17	183	-0.0778263
GBM	NF1	0.5	4	0.660867	0.660867	0.78	0.190476	0.444444	0.813187	0.444444	0.266667	8	148	34	10	18	182	0.181016
GBM	SETD2	0.5	4	0.332908	0.332908	0.96	0	0	0.979592	0	0	0	192	4	4	4	196	-0.0204082
GBM	PIK3CA	0.5	4	0.563797	0.563797	0.81	0.0833333	0.111111	0.879121	0.111111	0.0952381	2	160	22	16	18	182	-0.00860233
GBM	PTPRT	0.5	4	0.315051	0.315051	0.805	0	0	0.821429	0	0	0	161	35	4	4	196	-0.0657952
GBM	TP53	0.5	4	0.723214	0.723214	0.69	0.486111	0.583333	0.735714	0.583333	0.530303	35	103	37	25	60	140	0.304596
GBM	PIK3R1	0.5	4	0.610575	0.610575	0.84	0.2	0.294118	0.89071	0.294118	0.238095	5	163	20	12	17	183	0.155858
GBM	ATRX	0.5	4	0.570707	0.570707	0.895	0.142857	0.181818	0.936508	0.181818	0.16	2	177	12	9	11	189	0.105727
GBM	IDH1	0.5	4	0.441799	0.441799	0.88	0.117647	0.181818	0.920635	0.181818	0.142857	2	174	15	9	11	189	0.0837534
GBM	PTEN	0.5	4	0.429825	0.429825	0.555	0.203704	0.192982	0.699301	0.192982	0.198198	11	100	43	46	57	143	-0.109526
GBM	EGFR	0.5	4	0.692581	0.692581	0.75	0.340909	0.416667	0.823171	0.416667	0.375	15	135	29	21	36	164	0.222434
GBM	PDGFRA	0.5	4	0.398224	0.398224	0.9	0	0	0.932642	0	0	0	180	13	7	7	193	-0.0502136
GBM	TSC1	0.5	4	0.291878	0.291878	0.875	0	0	0.888325	0	0	0	175	22	3	3	197	-0.0433839
GBM	NOTCH2	0.5	4	0.600677	0.600677	0.9	0	0	0.913706	0	0	0	180	17	3	3	197	-0.037612
GBM	ATM	0.5	4	0.34359	0.34359	0.87	0.0434783	0.2	0.887179	0.2	0.0714286	1	173	22	4	5	195	0.0426644
HNSC	FAT1	0.5	4	0.500942	0.500942	0.685315	0.125	0.133333	0.80226	0.133333	0.129032	10	284	70	65	75	354	-0.0628067
HNSC	CIC	0.5	4	0.589593	0.589593	0.972028	0	0	0.978873	0	0	0	417	9	3	3	426	-0.0122844
HNSC	PIK3R1	0.5	4	0.369104	0.369104	0.620047	0.0123457	0.4	0.622642	0.4	0.0239521	2	264	160	3	5	424	0.00501257
HNSC	MED12	0.5	4	0.519953	0.519953	0.755245	0.00961538	0.333333	0.758216	0.333333	0.0186916	1	323	103	2	3	426	0.0178017
HNSC	PBRM1	0.5	4	0.639874	0.639874	0.841492	0.0571429	0.666667	0.843972	0.666667	0.105263	4	357	66	2	6	423	0.162279
HNSC	KDM5C	0.5	4	0.371674	0.371674	0.925408	0	0	0.931925	0	0	0	397	29	3	3	426	-0.0225956
HNSC	KDM6A	0.5	4	0.66277	0.66277	0.850816	0.0517241	0.25	0.868106	0.25	0.0857143	3	362	55	9	12	417	0.0569545
HNSC	TP53	0.5	4	0.699648	0.699648	0.694639	0.808362	0.753247	0.545455	0.753247	0.779832	232	66	55	76	308	121	0.285641
HNSC	ARID2	0.5	4	0.562963	0.562963	0.881119	0	0	0.9	0	0	0	378	42	9	9	420	-0.0482243
HNSC	EGFR	0.5	4	0.216903	0.216903	0.7669	0	0	0.777778	0	0	0	329	94	6	6	423	-0.063088
HNSC	CDKN2A	0.5	4	0.481626	0.481626	0.60373	0.20438	0.314607	0.679412	0.314607	0.247788	28	231	109	61	89	340	-0.00520226
HNSC	SMAD4	0.5	4	0.652167	0.652167	0.811189	0.0487805	0.571429	0.815166	0.571429	0.0898876	4	344	78	3	7	422	0.124563
HNSC	ARID1A	0.5	4	0.324468	0.324468	0.951049	0	0	0.964539	0	0	0	408	15	6	6	423	-0.02267
HNSC	NF1	0.5	4	0.600548	0.600548	0.820513	0.0131579	0.333333	0.823944	0.333333	0.0253165	1	351	75	2	3	426	0.034327
HNSC	CTNNB1	0.5	4	0.36	0.36	0.902098	0	0	0.910588	0	0	0	387	38	4	4	425	-0.030244
HNSC	SMARCA4	0.5	4	0.376761	0.376761	0.736597	0.00892857	0.333333	0.739437	0.333333	0.0173913	1	315	111	2	3	426	0.0138064
HNSC	STK11	0.5	4	0.455399	0.455399	0.902098	0	0	0.908451	0	0	0	387	39	3	3	426	-0.0265372
HNSC	RB1	0.5	4	0.625762	0.625762	0.892774	0	0	0.907583	0	0	0	383	39	7	7	422	-0.040728
HNSC	FBXW7	0.5	4	0.564364	0.564364	0.832168	0.0666667	0.2	0.863081	0.2	0.1	4	353	56	16	20	409	0.0383428
HNSC	NOTCH2	0.5	4	0.416865	0.416865	0.706294	0.0163934	0.25	0.714964	0.25	0.0307692	2	301	120	6	8	421	-0.0105062
HNSC	APC	0.5	4	0.608962	0.608962	0.962704	0	0	0.974057	0	0	0	413	11	5	5	424	-0.0176161
HNSC	KEAP1	0.5	4	0.674868	0.674868	0.888112	0.0243902	0.111111	0.904762	0.111111	0.04	1	380	40	8	9	420	0.00773744
HNSC	JAK1	0.5	4	0.53795	0.53795	0.909091	0	0	0.915493	0	0	0	390	36	3	3	426	-0.0253987
HNSC	KMT2D	0.5	4	0.392911	0.392911	0.764569	0.0625	0.0888889	0.84375	0.0888889	0.0733945	4	324	60	41	45	384	-0.0579355
HNSC	PTPRT	0.5	4	0.230294	0.230294	0.755245	0	0	0.762353	0	0	0	324	101	4	4	425	-0.0538343
HNSC	BRAF	0.5	4	0.789858	0.789858	0.965035	0.0833333	0.2	0.974057	0.2	0.117647	1	413	11	4	5	424	0.113292
HNSC	CTCF	0.5	4	0.687797	0.687797	0.869464	0.02	0.125	0.88361	0.125	0.0344828	1	372	49	7	8	421	0.00363001
HNSC	SETD2	0.5	4	0.547059	0.547059	0.955711	0	0	0.964706	0	0	0	410	15	4	4	425	-0.0184663
HNSC	PIK3CA	0.5	4	0.527554	0.527554	0.570423	0.157303	0.459016	0.589041	0.459016	0.23431	28	215	150	33	61	365	0.03413
HNSC	NOTCH1	0.5	4	0.500753	0.500753	0.769231	0.131579	0.232558	0.829016	0.232558	0.168067	10	320	66	33	43	386	0.0484316
HNSC	CREBBP	0.5	4	0.415394	0.415394	0.902098	0	0	0.923628	0	0	0	387	32	10	10	419	-0.0438604
HNSC	NF2	0.5	4	0.340047	0.340047	0.88345	0	0	0.898104	0	0	0	379	43	7	7	422	-0.0429866
HNSC	FGFR3	0.5	4	0.421934	0.421934	0.937063	0	0	0.948113	0	0	0	402	22	5	5	424	-0.0252474
HNSC	PTEN	0.5	4	0.479365	0.479365	0.820513	0.0140845	0.125	0.833729	0.125	0.0253165	1	351	70	7	8	421	-0.015023
HNSC	KMT2C	0.5	4	0.447987	0.447987	0.829837	0	0	0.859903	0	0	0	356	58	15	15	414	-0.0752614
HNSC	EP300	0.5	4	0.51082	0.51082	0.878788	0.05	0.125	0.90799	0.125	0.0714286	2	375	38	14	16	413	0.0214989
KIRC	PIK3CA	0.5	4	0.136388	0.136388	0.965426	0	0	0.978437	0	0	0	363	8	5	5	371	-0.0171167
KIRC	PBRM1	0.5	4	0.614024	0.614024	0.582447	0.432432	0.606061	0.569672	0.606061	0.504732	80	139	105	52	132	244	0.167777
KIRC	EP300	0.5	4	0.516086	0.516086	0.699468	0.00892857	0.333333	0.702413	0.333333	0.0173913	1	262	111	2	3	373	0.00695399
KIRC	NF1	0.5	4	0.498992	0.498992	0.87234	0	0	0.88172	0	0	0	328	44	4	4	372	-0.0377499
KIRC	CDK12	0.5	4	0.606792	0.606792	0.670213	0.00813008	0.333333	0.672922	0.333333	0.015873	1	251	122	2	3	373	0.00118623
KIRC	APC	0.5	4	0.194817	0.194817	0.62766	0	0	0.632708	0	0	0	236	137	3	3	373	-0.0678997
KIRC	PTPRT	0.5	4	0.581323	0.581323	0.805851	0.0138889	0.333333	0.809651	0.333333	0.0266667	1	302	71	2	3	373	0.0323297
KIRC	ATM	0.5	4	0.461285	0.461285	0.795213	0.0138889	0.142857	0.807588	0.142857	0.0253165	1	298	71	6	7	369	-0.0170233
KIRC	SETD2	0.5	4	0.661891	0.661891	0.803191	0.166667	0.190476	0.88024	0.190476	0.177778	8	294	40	34	42	334	0.0667508
KIRC	TP53	0.5	4	0.606227	0.606227	0.845745	0.0392157	0.181818	0.865753	0.181818	0.0645161	2	316	49	9	11	365	0.0234134
KIRC	JAK1	0.5	4	0.646113	0.646113	0.93617	0	0	0.9437	0	0	0	352	21	3	3	373	-0.0218123
KIRC	PTEN	0.5	4	0.68429	0.68429	0.848404	0.0727273	0.4	0.860656	0.4	0.123077	4	315	51	6	10	366	0.118679
KIRC	SMARCA4	0.5	4	0.49832	0.49832	0.87234	0	0	0.88172	0	0	0	328	44	4	4	372	-0.0377499
KIRC	BAP1	0.5	4	0.585129	0.585129	0.856383	0.09375	0.107143	0.916667	0.107143	0.1	3	319	29	25	28	348	0.0224009
KIRC	MTOR	0.5	4	0.586903	0.586903	0.771277	0.0526316	0.222222	0.798883	0.222222	0.0851064	4	286	72	14	18	358	0.01122
KIRC	VHL	0.5	4	0.526964	0.526964	0.518617	0.419192	0.557047	0.493392	0.557047	0.478386	83	112	115	66	149	227	0.0494118
KIRC	KMT2C	0.5	4	0.646341	0.646341	0.773936	0.0125	0.142857	0.785908	0.142857	0.0229885	1	290	79	6	7	369	-0.0235269
KIRC	ARID1A	0.5	4	0.629888	0.629888	0.867021	0.0612245	0.428571	0.875339	0.428571	0.107143	3	323	46	4	7	369	0.122021
KIRC	NF2	0.5	4	0.732884	0.732884	0.901596	0	0	0.913747	0	0	0	339	32	5	5	371	-0.0354074
KIRC	KDM5C	0.5	4	0.445645	0.445645	0.800532	0.015625	0.0769231	0.826446	0.0769231	0.025974	1	300	63	12	13	363	-0.0469756
KIRC	STAG2	0.5	4	0.587601	0.587601	0.93883	0	0	0.951482	0	0	0	353	18	5	5	371	-0.0260311
KIRP	PBRM1	0.5	4	0.751781	0.751781	0.9125	0.0588235	0.166667	0.931624	0.166667	0.0869565	1	218	16	5	6	234	0.0598162
KIRP	SETD2	0.5	4	0.847826	0.847826	0.9125	0.238095	0.5	0.930435	0.5	0.322581	5	214	16	5	10	230	0.304396
LGG	PDGFRA	0.5	4	0.787871	0.787871	0.95	0.136364	0.375	0.959746	0.375	0.2	3	453	19	5	8	472	0.204921
LGG	MTOR	0.5	4	0.614605	0.614605	0.916667	0.025641	0.333333	0.920335	0.333333	0.047619	1	439	38	2	3	477	0.0731704
LGG	RB1	0.5	4	0.149474	0.149474	0.7875	0	0	0.795789	0	0	0	378	97	5	5	475	-0.0516327
LGG	ARID1A	0.5	4	0.620016	0.620016	0.802083	0.0240964	0.125	0.825431	0.125	0.040404	2	383	81	14	16	464	-0.0235285
LGG	NOTCH1	0.5	4	0.597184	0.597184	0.785417	0.0833333	0.347826	0.80744	0.347826	0.134454	8	369	88	15	23	457	0.0829081
LGG	ARID2	0.5	4	0.648	0.648	0.89375	0.0208333	0.2	0.901053	0.2	0.0377358	1	428	47	4	5	475	0.0341993
LGG	ATRX	0.5	4	0.725896	0.725896	0.710417	0.552632	0.541935	0.790769	0.541935	0.547231	84	257	68	71	155	325	0.334432
LGG	SPOP	0.5	4	0.584556	0.584556	0.970833	0	0	0.976939	0	0	0	466	11	3	3	477	-0.0121454
LGG	PIK3R1	0.5	4	0.398619	0.398619	0.872917	0.0434783	0.105263	0.904555	0.105263	0.0615385	2	417	44	17	19	461	0.0065035
LGG	PBRM1	0.5	4	0.709644	0.709644	0.916667	0	0	0.922432	0	0	0	440	37	3	3	477	-0.0229193
LGG	SETD2	0.5	4	0.225008	0.225008	0.883333	0	0	0.896406	0	0	0	424	49	7	7	473	-0.0410183
LGG	PTEN	0.5	4	0.58453	0.58453	0.860417	0.0769231	0.173913	0.894967	0.173913	0.106667	4	409	48	19	23	457	0.0473362
LGG	SMARCA4	0.5	4	0.478549	0.478549	0.945833	0	0	0.961864	0	0	0	454	18	8	8	472	-0.0256974
LGG	KMT2D	0.5	4	0.505474	0.505474	0.954167	0.0526316	0.2	0.962105	0.2	0.0833333	1	457	18	4	5	475	0.0844115
LGG	PIK3CA	0.5	4	0.47796	0.47796	0.76618	0.0470588	0.114286	0.817568	0.114286	0.0666667	4	363	81	31	35	444	-0.0464208
LGG	EGFR	0.5	4	0.716143	0.716143	0.854167	0.157895	0.290323	0.893096	0.290323	0.204545	9	401	48	22	31	449	0.13936
LGG	CREBBP	0.5	4	0.816212	0.816212	0.897917	0.0208333	0.333333	0.901468	0.333333	0.0392157	1	430	47	2	3	477	0.0616818
LGG	TP53	0.5	4	0.786898	0.786898	0.729167	0.740196	0.662281	0.789683	0.662281	0.699074	151	199	53	77	228	252	0.456563
LGG	NF1	0.5	4	0.519645	0.519645	0.789583	0.0674157	0.25	0.817982	0.25	0.106195	6	373	83	18	24	456	0.0381243
LGG	FGFR3	0.5	4	0.475053	0.475053	0.877083	0.0175439	0.25	0.882353	0.25	0.0327869	1	420	56	3	4	476	0.0371928
LGG	IDH1	0.5	4	0.763941	0.763941	0.76875	0.869318	0.824798	0.577982	0.824798	0.846473	306	63	46	65	371	109	0.381585
LGG	CIC	0.5	4	0.81909	0.81909	0.775	0.419847	0.632184	0.806616	0.632184	0.504587	55	317	76	32	87	393	0.379467
LGG	NRAS	0.5	4	0.429359	0.429359	0.920833	0	0	0.928571	0	0	0	442	34	4	4	476	-0.0253104
LGG	BCOR	0.5	4	0.699149	0.699149	0.83125	0.0266667	0.2	0.844681	0.2	0.0470588	2	397	73	8	10	470	0.0175757
LIHC	CDKN1A	0.5	4	0.598779	0.598779	0.977273	0	0	0.988506	0	0	0	344	4	4	4	348	-0.0114943
LIHC	IDH1	0.5	4	0.774425	0.774425	0.9375	0	0	0.948276	0	0	0	330	18	4	4	348	-0.0248888
LIHC	PIK3CA	0.5	4	0.382716	0.382716	0.900285	0	0	0.923977	0	0	0	316	26	9	9	342	-0.0458831
LIHC	ARID2	0.5	4	0.622634	0.622634	0.923295	0.0555556	0.0909091	0.950147	0.0909091	0.0689655	1	324	17	10	11	341	0.0324293
LIHC	ATM	0.5	4	0.505029	0.505029	0.914773	0	0	0.925287	0	0	0	322	26	4	4	348	-0.0302774
LIHC	NF2	0.5	4	0.359195	0.359195	0.934659	0	0	0.945402	0	0	0	329	19	4	4	348	-0.0256091
LIHC	TP53	0.5	4	0.597259	0.597259	0.616477	0.35514	0.365385	0.721774	0.365385	0.36019	38	179	69	66	104	248	0.0864528
LIHC	KMT2C	0.5	4	1	1	0.985795	0.375	1	0.985673	1	0.545455	3	344	5	0	3	349	0.60797
LIHC	KMT2D	0.5	4	0.438095	0.438095	0.923295	0.0454545	0.142857	0.93913	0.142857	0.0689655	1	324	21	6	7	345	0.0472866
LIHC	CDH1	0.5	4	0.668099	0.668099	0.894886	0.0526316	0.666667	0.896848	0.666667	0.097561	2	313	36	1	3	349	0.166925
LIHC	CDKN2A	0.5	4	0.550725	0.550725	0.792614	0.0416667	0.428571	0.8	0.428571	0.0759494	3	276	69	4	7	345	0.0791107
LIHC	ARID1A	0.5	4	0.487578	0.487578	0.846591	0.0571429	0.0869565	0.899696	0.0869565	0.0689655	2	296	33	21	23	329	-0.0110229
LIHC	JAK1	0.5	4	0.599229	0.599229	0.914773	0.0384615	0.166667	0.927746	0.166667	0.0625	1	321	25	5	6	346	0.0467247
LIHC	KEAP1	0.5	4	0.400389	0.400389	0.872159	0	0	0.895044	0	0	0	307	36	9	9	343	-0.0546741
LIHC	NRAS	0.5	4	0.698276	0.698276	0.931818	0.0454545	0.25	0.939655	0.25	0.0769231	1	327	21	3	4	348	0.0830455
LIHC	PIK3R1	0.5	4	0.340974	0.340974	0.786932	0	0	0.793696	0	0	0	277	72	3	3	349	-0.0470149
LIHC	PBRM1	0.5	4	0.449379	0.449379	0.835227	0.0175439	0.333333	0.839542	0.333333	0.0333333	1	293	56	2	3	349	0.0431377
LIHC	PTPRT	0.5	4	0.671442	0.671442	0.789773	0.0136986	0.333333	0.793696	0.333333	0.0263158	1	277	72	2	3	349	0.0288015
LIHC	BAP1	0.5	4	0.661523	0.661523	0.889205	0.0384615	0.0666667	0.925816	0.0666667	0.0487805	1	312	25	14	15	337	-0.00580534
LIHC	EGFR	0.5	4	0.506686	0.506686	0.741477	0.0111111	0.333333	0.744986	0.333333	0.0215054	1	260	89	2	3	349	0.0165032
LIHC	KRAS	0.5	4	0.435159	0.435159	0.838068	0.0185185	0.2	0.847262	0.2	0.0338983	1	294	53	4	5	347	0.0155188
LIHC	SMARCA4	0.5	4	0.654813	0.654813	0.869318	0.0227273	0.25	0.876437	0.25	0.0416667	1	305	43	3	4	348	0.040522
LIHC	CTNNB1	0.5	4	0.686661	0.686661	0.698864	0.415094	0.5	0.765152	0.5	0.453608	44	202	62	44	88	264	0.250275
LIHC	NF1	0.5	4	0.364224	0.364224	0.928977	0	0	0.939655	0	0	0	327	21	4	4	348	-0.0270045
LIHC	ATRX	0.5	4	0.325215	0.325215	0.835227	0	0	0.842407	0	0	0	294	55	3	3	349	-0.039898
LIHC	FAT1	0.5	4	0.351003	0.351003	0.761364	0	0	0.767908	0	0	0	268	81	3	3	349	-0.0506881
LIHC	PTEN	0.5	4	0.388473	0.388473	0.963068	0	0	0.976945	0	0	0	339	8	5	5	347	-0.0183057
LIHC	RB1	0.5	4	0.675967	0.675967	0.880682	0.138889	0.3125	0.907738	0.3125	0.192308	5	305	31	11	16	336	0.1514
LIHC	TSC1	0.5	4	0.2851	0.2851	0.795455	0	0	0.802292	0	0	0	280	69	3	3	349	-0.0457804
LIHC	SETD2	0.5	4	0.191956	0.191956	0.900568	0	0	0.916185	0	0	0	317	29	6	6	346	-0.039458
LIHC	APC	0.5	4	0.473734	0.473734	0.786932	0	0	0.793696	0	0	0	277	72	3	3	349	-0.0470149
LUAD	TP53	0.5	4	0.687711	0.687711	0.645514	0.66055	0.62069	0.671111	0.62069	0.64	144	151	74	88	232	225	0.292075
LUAD	FOXA1	0.5	4	0.330931	0.330931	0.746171	0	0	0.756098	0	0	0	341	110	6	6	451	-0.064941
LUAD	FGFR2	0.5	4	0.405077	0.405077	0.884026	0	0	0.891832	0	0	0	404	49	4	4	453	-0.0325648
LUAD	RBM10	0.5	4	0.430362	0.430362	0.770241	0.0243902	0.0740741	0.813953	0.0740741	0.0366972	2	350	80	25	27	430	-0.0688026
LUAD	IDH1	0.5	4	0.39464	0.39464	0.844639	0	0	0.85022	0	0	0	386	68	3	3	454	-0.033987
LUAD	ATRX	0.5	4	0.5	0.5	0.864333	0	0	0.879733	0	0	0	395	54	8	8	449	-0.0488614
LUAD	KRAS	0.5	4	0.564615	0.564615	0.612691	0.374194	0.42029	0.695925	0.42029	0.395904	58	222	97	80	138	319	0.112701
LUAD	MTOR	0.5	4	0.405088	0.405088	0.7593	0.00934579	0.2	0.765487	0.2	0.0178571	1	346	106	4	5	452	-0.00847841
LUAD	PTPRT	0.5	4	0.441793	0.441793	0.859956	0.0192308	0.0714286	0.884876	0.0714286	0.030303	1	392	51	13	14	443	-0.0237123
LUAD	SMAD4	0.5	4	0.60143	0.60143	0.842451	0.05	0.166667	0.870159	0.166667	0.0769231	3	382	57	15	18	439	0.0212106
LUAD	FAT1	0.5	4	0.545638	0.545638	0.943107	0.0555556	0.1	0.961969	0.1	0.0714286	1	430	17	9	10	447	0.0466077
LUAD	GATA3	0.5	4	0.287812	0.287812	0.840263	0	0	0.845815	0	0	0	384	70	3	3	454	-0.0345721
LUAD	PDGFRA	0.5	4	0.287611	0.287611	0.956236	0	0	0.966814	0	0	0	437	15	5	5	452	-0.0193754
LUAD	KMT2C	0.5	4	0.624394	0.624394	0.818381	0.0512821	0.307692	0.833333	0.307692	0.0879121	4	370	74	9	13	444	0.0623152
LUAD	PTEN	0.5	4	0.695916	0.695916	0.743982	0.00869565	0.25	0.748344	0.25	0.0168067	1	339	114	3	4	453	-0.00035537
LUAD	STAG2	0.5	4	0.523894	0.523894	0.932166	0	0	0.942478	0	0	0	426	26	5	5	452	-0.0258323
LUAD	KEAP1	0.5	4	0.617557	0.617557	0.770241	0.134146	0.244444	0.82767	0.244444	0.173228	11	341	71	34	45	412	0.0559956
LUAD	RET	0.5	4	0.460398	0.460398	0.921225	0	0	0.931416	0	0	0	421	31	5	5	452	-0.0283721
LUAD	PIK3CA	0.5	4	0.53951	0.53951	0.888158	0.0540541	0.111111	0.920091	0.111111	0.0727273	2	403	35	16	18	438	0.0222512
LUAD	EGFR	0.5	4	0.645246	0.645246	0.785088	0.217949	0.314815	0.848259	0.314815	0.257576	17	341	61	37	54	402	0.139927
LUAD	MED12	0.5	4	0.614978	0.614978	0.822757	0.0379747	0.375	0.830735	0.375	0.0689655	3	373	76	5	8	449	0.0713538
LUAD	BCOR	0.5	4	0.66408	0.66408	0.892779	0.0222222	0.166667	0.902439	0.166667	0.0392157	1	407	44	5	6	451	0.0264012
LUAD	FBXW7	0.5	4	0.682222	0.682222	0.864333	0.0491803	0.428571	0.871111	0.428571	0.0882353	3	392	58	4	7	450	0.108219
LUAD	ERBB2	0.5	4	0.461197	0.461197	0.949672	0	0	0.962306	0	0	0	434	17	6	6	451	-0.0226718
LUAD	ARID1A	0.5	4	0.464773	0.464773	0.820569	0.0289855	0.117647	0.847727	0.117647	0.0465116	2	373	67	15	17	440	-0.0183024
LUAD	CTNNB1	0.5	4	0.382438	0.382438	0.888403	0.0232558	0.1	0.90604	0.1	0.0377358	1	405	42	9	10	447	0.00302674
LUAD	KMT2D	0.5	4	0.553769	0.553769	0.706783	0.00769231	0.166667	0.713969	0.166667	0.0147059	1	322	129	5	6	451	-0.0301157
LUAD	AKT1	0.5	4	0.540015	0.540015	0.949672	0	0	0.955947	0	0	0	434	20	3	3	454	-0.0173903
LUAD	NOTCH1	0.5	4	0.771249	0.771249	0.945295	0.047619	0.166667	0.955654	0.166667	0.0740741	1	431	20	5	6	451	0.0664984
LUAD	APC	0.5	4	0.400794	0.400794	0.884026	0.0208333	0.142857	0.895556	0.142857	0.0363636	1	403	47	6	7	450	0.0153868
LUAD	PBRM1	0.5	4	0.692511	0.692511	0.796499	0.0430108	0.5	0.801782	0.5	0.0792079	4	360	89	4	8	449	0.0983035
LUAD	ATM	0.5	4	0.52628	0.52628	0.849015	0.0877193	0.227273	0.88046	0.227273	0.126582	5	383	52	17	22	435	0.0697968
LUAD	STK11	0.5	4	0.61186	0.61186	0.698031	0.210938	0.421875	0.743003	0.421875	0.28125	27	292	101	37	64	393	0.127422
LUAD	SMARCA4	0.5	4	0.591525	0.591525	0.824945	0.084507	0.285714	0.850917	0.285714	0.130435	6	371	65	15	21	436	0.0789735
LUAD	NRAS	0.5	4	0.393539	0.393539	0.71116	0	0	0.715859	0	0	0	325	129	3	3	454	-0.0509789
LUAD	CDKN2A	0.5	4	0.510633	0.510633	0.846827	0.0491803	0.2	0.868778	0.2	0.0789474	3	384	58	12	15	442	0.0360326
LUAD	NF1	0.5	4	0.554067	0.554067	0.796499	0.105263	0.242424	0.839623	0.242424	0.146789	8	356	68	25	33	424	0.0570339
LUAD	ZFHX3	0.5	4	0.363803	0.363803	0.949672	0	0	0.955947	0	0	0	434	20	3	3	454	-0.0173903
LUAD	BAP1	0.5	4	0.242274	0.242274	0.842451	0	0	0.84989	0	0	0	385	68	4	4	453	-0.0392881
LUAD	NOTCH2	0.5	4	0.566372	0.566372	0.916849	0	0	0.926991	0	0	0	419	33	5	5	452	-0.029342
LUAD	SPOP	0.5	4	0.354029	0.354029	0.862144	0	0	0.869757	0	0	0	394	59	4	4	453	-0.0361797
LUAD	RB1	0.5	4	0.581711	0.581711	0.87965	0.0714286	0.157895	0.910959	0.157895	0.0983607	3	399	39	16	19	438	0.0475765
LUAD	PIK3R1	0.5	4	0.577827	0.577827	0.849015	0	0	0.854626	0	0	0	388	66	3	3	454	-0.0333977
LUAD	BRAF	0.5	4	0.440933	0.440933	0.816193	0.0833333	0.147059	0.869976	0.147059	0.106383	5	368	55	29	34	423	0.0132369
LUAD	CREBBP	0.5	4	0.241316	0.241316	0.914661	0	0	0.926829	0	0	0	418	33	6	6	451	-0.0321782
LUAD	ARID2	0.5	4	0.569387	0.569387	0.875274	0.06	0.230769	0.894144	0.230769	0.0952381	3	397	47	10	13	444	0.0665258
LUAD	SETD2	0.5	4	0.467829	0.467829	0.864333	0.0731707	0.111111	0.911628	0.111111	0.0882353	3	392	38	24	27	430	0.0187607
LUAD	KDM5C	0.5	4	0.49814	0.49814	0.873085	0.0377358	0.222222	0.886161	0.222222	0.0645161	2	397	51	7	9	448	0.0470319
LUAD	KDM6A	0.5	4	0.663079	0.663079	0.947484	0	0	0.95585	0	0	0	433	20	4	4	453	-0.0201027
LUSC	SMARCA4	0.5	4	0.581001	0.581001	0.839024	0.0166667	0.125	0.853234	0.125	0.0294118	1	343	59	7	8	402	-0.00851786
LUSC	ZFHX3	0.5	4	0.619843	0.619843	0.887805	0.0652174	0.5	0.893564	0.5	0.115385	3	361	43	3	6	404	0.149745
LUSC	BAP1	0.5	4	0.191646	0.191646	0.543902	0	0	0.547912	0	0	0	223	184	3	3	407	-0.0774672
LUSC	APC	0.5	4	0.604691	0.604691	0.963415	0.0833333	0.2	0.97284	0.2	0.117647	1	394	11	4	5	405	0.112544
LUSC	ARID2	0.5	4	0.420874	0.420874	0.831707	0.0149254	0.25	0.837438	0.25	0.028169	1	340	66	3	4	406	0.023244
LUSC	CREBBP	0.5	4	0.384317	0.384317	0.863415	0	0	0.889447	0	0	0	354	44	12	12	398	-0.0602053
LUSC	FBXW7	0.5	4	0.603626	0.603626	0.82439	0.0322581	0.142857	0.848485	0.142857	0.0526316	2	336	60	12	14	396	-0.00438878
LUSC	STAG2	0.5	4	0.447195	0.447195	0.963415	0	0	0.977723	0	0	0	395	9	6	6	404	-0.0182572
LUSC	BRAF	0.5	4	0.369383	0.369383	0.743902	0	0	0.753086	0	0	0	305	100	5	5	405	-0.0631069
LUSC	EGFR	0.5	4	0.336637	0.336637	0.836585	0	0	0.859649	0	0	0	343	56	11	11	399	-0.0660393
LUSC	MTOR	0.5	4	0.692875	0.692875	0.768293	0.0106383	0.333333	0.771499	0.333333	0.0206186	1	314	93	2	3	407	0.0212542
LUSC	ATM	0.5	4	0.507838	0.507838	0.919512	0	0	0.933168	0	0	0	377	27	6	6	404	-0.0323569
LUSC	FGFR3	0.5	4	0.486561	0.486561	0.907317	0.0322581	0.111111	0.925187	0.111111	0.05	1	371	30	8	9	401	0.0201177
LUSC	ERCC2	0.5	4	0.505733	0.505733	0.612195	0	0	0.616708	0	0	0	251	156	3	3	407	-0.0672835
LUSC	KEAP1	0.5	4	0.456307	0.456307	0.765854	0.0337079	0.230769	0.783375	0.230769	0.0588235	3	311	86	10	13	397	0.00601185
LUSC	PTPRT	0.5	4	0.485974	0.485974	0.934146	0	0	0.94802	0	0	0	383	21	6	6	404	-0.0283152
LUSC	EP300	0.5	4	0.619284	0.619284	0.929268	0	0	0.945409	0	0	0	381	22	7	7	403	-0.0313828
LUSC	NF1	0.5	4	0.518135	0.518135	0.743902	0.0645161	0.25	0.774611	0.25	0.102564	6	299	87	18	24	386	0.0137964
LUSC	NRAS	0.5	4	0.498519	0.498519	0.726829	0.018018	0.4	0.730864	0.4	0.0344828	2	296	109	3	5	405	0.0323248
LUSC	MED12	0.5	4	0.482759	0.482759	0.756098	0.0102041	0.25	0.761084	0.25	0.0196078	1	309	97	3	4	406	0.0025544
LUSC	ARID1A	0.5	4	0.422696	0.422696	0.770732	0.0133333	0.047619	0.809769	0.047619	0.0208333	1	315	74	20	21	389	-0.0813183
LUSC	NOTCH1	0.5	4	0.602756	0.602756	0.868293	0.0526316	0.1	0.907692	0.1	0.0689655	2	354	36	18	20	390	0.00571401
LUSC	RB1	0.5	4	0.427705	0.427705	0.736585	0.0114943	0.0434783	0.777778	0.0434783	0.0181818	1	301	86	22	23	387	-0.100598
LUSC	RET	0.5	4	0.821867	0.821867	0.887805	0.0222222	0.333333	0.891892	0.333333	0.0416667	1	363	44	2	3	407	0.0614076
LUSC	CDKN2A	0.5	4	0.475864	0.475864	0.719512	0.149425	0.240741	0.792135	0.240741	0.184397	13	282	74	41	54	356	0.0271916
LUSC	KDM5C	0.5	4	0.29484	0.29484	0.943902	0	0	0.95086	0	0	0	387	20	3	3	407	-0.0194422
LUSC	ATRX	0.5	4	0.478022	0.478022	0.692683	0.0162602	0.285714	0.699752	0.285714	0.0307692	2	282	121	5	7	403	-0.00410855
LUSC	PPP2R1A	0.5	4	0.280172	0.280172	0.77561	0	0	0.783251	0	0	0	318	88	4	4	406	-0.0518896
LUSC	PTEN	0.5	4	0.476012	0.476012	0.717073	0.0617284	0.111111	0.791781	0.111111	0.0793651	5	289	76	40	45	365	-0.0762373
LUSC	NOTCH2	0.5	4	0.0937756	0.0937756	0.853659	0	0	0.859951	0	0	0	350	57	3	3	407	-0.0344996
LUSC	PBRM1	0.5	4	0.674299	0.674299	0.839024	0.016129	0.166667	0.84901	0.166667	0.0294118	1	343	61	5	6	404	0.00525451
LUSC	FAT1	0.5	4	0.471144	0.471144	0.802439	0.0555556	0.0909091	0.864721	0.0909091	0.0689655	3	326	51	30	33	377	-0.0356935
LUSC	PIK3R1	0.5	4	0.340553	0.340553	0.921951	0	0	0.935644	0	0	0	378	26	6	6	404	-0.0317107
LUSC	FOXA1	0.5	4	0.3362	0.3362	0.863415	0	0	0.869779	0	0	0	354	53	3	3	407	-0.0330801
LUSC	STK11	0.5	4	0.601601	0.601601	0.819512	0.027027	0.5	0.82266	0.5	0.0512821	2	334	72	2	4	406	0.0824618
LUSC	TP53	0.5	4	0.516618	0.516618	0.636585	0.833333	0.703812	0.304348	0.703812	0.763116	240	21	48	101	341	69	0.00667765
LUSC	PIK3CA	0.5	4	0.47139	0.47139	0.627451	0.0888889	0.292683	0.66485	0.292683	0.136364	12	244	123	29	41	367	-0.0271349
LUSC	KDM6A	0.5	4	0.426717	0.426717	0.868293	0.0227273	0.0833333	0.89196	0.0833333	0.0357143	1	355	43	11	12	398	-0.013455
LUSC	FGFR2	0.5	4	0.460354	0.460354	0.787805	0.0240964	0.25	0.798507	0.25	0.043956	2	321	81	6	8	402	0.0166976
LUSC	TSC1	0.5	4	0.449136	0.449136	0.94878	0	0	0.960494	0	0	0	389	16	5	5	405	-0.0223908
LUSC	KMT2C	0.5	4	0.475808	0.475808	0.758537	0.0361446	0.136364	0.793814	0.136364	0.0571429	3	308	80	19	22	388	-0.0391567
LUSC	NF2	0.5	4	0.565271	0.565271	0.812195	0.025974	0.5	0.815271	0.5	0.0493827	2	331	75	2	4	406	0.0793432
LUSC	RBM10	0.5	4	0.595823	0.595823	0.473171	0.00465116	0.333333	0.474201	0.333333	0.00917431	1	193	214	2	3	407	-0.0328453
LUSC	KRAS	0.5	4	0.380234	0.380234	0.895122	0	0	0.903941	0	0	0	367	39	4	4	406	-0.0321819
LUSC	SETD2	0.5	4	0.310961	0.310961	0.887805	0	0	0.896552	0	0	0	364	42	4	4	406	-0.0335326
LUSC	KMT2D	0.5	4	0.562755	0.562755	0.65122	0.158333	0.311475	0.710602	0.311475	0.209945	19	248	101	42	61	349	0.0172675
LUSC	SMAD4	0.5	4	0.426361	0.426361	0.85122	0	0	0.863861	0	0	0	349	55	6	6	404	-0.0479681
OV	TP53	0.5	4	0.624885	0.624885	0.597938	0.68254	0.693548	0.428571	0.693548	0.688	43	15	20	19	62	35	0.122915
OV	CDK12	0.5	4	0.248227	0.248227	0.701031	0	0	0.723404	0	0	0	68	26	3	3	94	-0.108107
OV	RB1	0.5	4	0.195035	0.195035	0.556701	0	0	0.574468	0	0	0	54	40	3	3	94	-0.149654
PAAD	SMAD4	0.5	4	0.500223	0.500223	0.638554	0.204545	0.264706	0.734848	0.264706	0.230769	9	97	35	25	34	132	-0.000407472
PAAD	STK11	0.5	4	0.584877	0.584877	0.626506	0.0322581	0.5	0.62963	0.5	0.0606061	2	102	60	2	4	162	0.0410941
PAAD	RBM10	0.5	4	0.319018	0.319018	0.668675	0	0	0.680982	0	0	0	111	52	3	3	163	-0.0916254
PAAD	BRAF	0.5	4	0.384458	0.384458	0.433735	0.0107527	0.333333	0.435583	0.333333	0.0208333	1	71	92	2	3	163	-0.0620185
PAAD	RNF43	0.5	4	0.450135	0.450135	0.674699	0.0204082	0.142857	0.698113	0.142857	0.0357143	1	111	48	6	7	159	-0.0700704
PAAD	KRAS	0.5	4	0.672971	0.672971	0.650602	0.72807	0.754545	0.446429	0.754545	0.741071	83	25	31	27	110	56	0.204869
PAAD	TP53	0.5	4	0.582414	0.582414	0.572289	0.64486	0.676471	0.40625	0.676471	0.660287	69	26	38	33	102	64	0.0841174
PAAD	PIK3CA	0.5	4	0.391616	0.391616	0.656627	0.0178571	0.333333	0.662577	0.333333	0.0338983	1	108	55	2	3	163	-0.00115235
PAAD	KDM6A	0.5	4	0.428122	0.428122	0.831325	0.0434783	0.142857	0.861635	0.142857	0.0666667	1	137	22	6	7	159	0.00261331
PAAD	KMT2C	0.5	4	0.564043	0.564043	0.692771	0.0392157	0.5	0.697531	0.5	0.0727273	2	113	49	2	4	162	0.0656581
PAAD	FBXW7	0.5	4	0.492843	0.492843	0.879518	0.0526316	0.333333	0.889571	0.333333	0.0909091	1	145	18	2	3	163	0.0932688
PAAD	ARID1A	0.5	4	0.474522	0.474522	0.813253	0.0416667	0.111111	0.853503	0.111111	0.0606061	1	134	23	8	9	157	-0.022785
PAAD	KMT2D	0.5	4	0.340278	0.340278	0.831325	0	0	0.851852	0	0	0	138	24	4	4	162	-0.0646002
PAAD	CDKN2A	0.5	4	0.378882	0.378882	0.548193	0.126984	0.285714	0.601449	0.285714	0.175824	8	83	55	20	28	138	-0.0870721
PCPG	RET	0.5	4	0.679268	0.679268	0.911243	0.142857	0.4	0.926829	0.4	0.210526	2	152	12	3	5	164	0.200908
PCPG	ATRX	0.5	4	0.62751	0.62751	0.621302	0.015873	0.333333	0.626506	0.333333	0.030303	1	104	62	2	3	166	-0.0109671
PCPG	NF1	0.5	4	0.596647	0.596647	0.798817	0.0434783	0.0769231	0.858974	0.0769231	0.0555556	1	134	22	12	13	156	-0.049816
PRAD	BRAF	0.5	4	0.467602	0.467602	0.964736	0	0	0.977041	0	0	0	383	9	5	5	392	-0.0172007
PRAD	RNF43	0.5	4	0.252115	0.252115	0.937028	0	0	0.944162	0	0	0	372	22	3	3	394	-0.0211353
PRAD	ARID2	0.5	4	0.147901	0.147901	0.801008	0	0	0.80916	0	0	0	318	75	4	4	393	-0.0486896
PRAD	FOXA1	0.5	4	0.679194	0.679194	0.884131	0.16129	0.2	0.930108	0.2	0.178571	5	346	26	20	25	372	0.117794
PRAD	SPOP	0.5	4	0.588761	0.588761	0.831234	0.135135	0.125	0.910364	0.125	0.12987	5	325	32	35	40	357	0.0366164
PRAD	TP53	0.5	4	0.653404	0.653404	0.790932	0.209677	0.276596	0.86	0.276596	0.238532	13	301	49	34	47	350	0.121563
PRAD	AKT1	0.5	4	0.415398	0.415398	0.672544	0	0	0.677665	0	0	0	267	127	3	3	394	-0.0598456
PRAD	CTNNB1	0.5	4	0.578205	0.578205	0.740554	0.02	0.285714	0.748718	0.285714	0.0373832	2	292	98	5	7	390	0.0104392
PRAD	ATM	0.5	4	0.624714	0.624714	0.934509	0.0952381	0.222222	0.951031	0.222222	0.133333	2	369	19	7	9	388	0.115217
PRAD	SMAD4	0.5	4	0.570472	0.570472	0.765152	0.010989	0.25	0.770408	0.25	0.0210526	1	302	90	3	4	392	0.00485072
PRAD	CDK12	0.5	4	0.55243	0.55243	0.785894	0	0	0.797954	0	0	0	312	79	6	6	391	-0.0617429
PRAD	SETD2	0.5	4	0.895093	0.895093	0.790932	0.0238095	0.666667	0.791878	0.666667	0.045977	2	312	82	1	3	394	0.0972252
PRAD	ZFHX3	0.5	4	0.45431	0.45431	0.93199	0	0	0.958549	0	0	0	370	16	11	11	386	-0.034594
PRAD	APC	0.5	4	0.608608	0.608608	0.934509	0	0	0.951282	0	0	0	371	19	7	7	390	-0.0300364
PRAD	FOXA1	0.5	4	0.681319	0.681319	0.88665	0.25641	0.384615	0.921833	0.384615	0.307692	10	342	29	16	26	371	0.254716
PRAD	KMT2C	0.5	4	0.542932	0.542932	0.836272	0.0689655	0.266667	0.858639	0.266667	0.109589	4	328	54	11	15	382	0.0676446
PRAD	KDM6A	0.5	4	0.210145	0.210145	0.629723	0	0	0.639386	0	0	0	250	141	6	6	391	-0.0919341
PRAD	KMT2D	0.5	4	0.615535	0.615535	0.919395	0.0909091	0.142857	0.947781	0.142857	0.111111	2	363	20	12	14	383	0.0730711
PRAD	PIK3CA	0.5	4	0.529379	0.529379	0.840909	0.0333333	0.285714	0.8509	0.285714	0.0597015	2	331	58	5	7	389	0.0502081
PRAD	PTEN	0.5	4	0.512401	0.512401	0.7733	0.0625	0.25	0.801061	0.25	0.1	5	302	75	15	20	377	0.027842
PRAD	MED12	0.5	4	0.496173	0.496173	0.957179	0	0	0.969388	0	0	0	380	12	5	5	392	-0.0199389
PRAD	IDH1	0.5	4	0.589695	0.589695	0.901763	0.027027	0.25	0.908397	0.25	0.0487805	1	357	36	3	4	393	0.0544153
SARC	SMARCA4	0.5	4	0.580601	0.580601	0.923077	0	0	0.934426	0	0	0	228	16	3	3	244	-0.0291823
SARC	KDM6A	0.5	4	0.520492	0.520492	0.728745	0.0151515	0.333333	0.733607	0.333333	0.0289855	1	179	65	2	3	244	0.0165703
SARC	PTEN	0.5	4	0.547718	0.547718	0.906883	0	0	0.929461	0	0	0	224	17	6	6	241	-0.0428971
SARC	SETD2	0.5	4	0.288251	0.288251	0.955466	0	0	0.967213	0	0	0	236	8	3	3	244	-0.0202867
SARC	ATM	0.5	4	0.10041	0.10041	0.757085	0	0	0.766393	0	0	0	187	57	3	3	244	-0.0607332
SARC	NF1	0.5	4	0.589286	0.589286	0.910931	0	0	0.9375	0	0	0	225	15	7	7	240	-0.0434255
SARC	CREBBP	0.5	4	0.430328	0.430328	0.809717	0	0	0.819672	0	0	0	200	44	3	3	244	-0.0516231
SARC	PIK3CA	0.5	4	0.75823	0.75823	0.939271	0	0	0.954733	0	0	0	232	11	4	4	243	-0.0276992
SARC	RB1	0.5	4	0.609508	0.609508	0.765182	0.142857	0.214286	0.835616	0.214286	0.171429	6	183	36	22	28	219	0.0421133
SARC	KMT2D	0.5	4	0.456276	0.456276	0.902834	0	0	0.917695	0	0	0	223	20	4	4	243	-0.0380828
SARC	TP53	0.5	4	0.633693	0.633693	0.639676	0.488636	0.494253	0.71875	0.494253	0.491429	43	115	45	44	87	160	0.212454
SARC	PTPRT	0.5	4	0.253415	0.253415	0.894737	0	0	0.905738	0	0	0	221	23	3	3	244	-0.0355309
SARC	ATRX	0.5	4	0.70851	0.70851	0.704453	0.22973	0.515152	0.733645	0.515152	0.317757	17	157	57	16	33	214	0.184786
SARC	FAT1	0.5	4	0.520576	0.520576	0.951417	0.1	0.25	0.962963	0.25	0.142857	1	234	9	3	4	243	0.136384
SARC	RB1	0.5	4	0.609426	0.609426	0.765182	0.142857	0.214286	0.835616	0.214286	0.171429	6	183	36	22	28	219	0.0421133
SARC	KDM6A	0.5	4	0.520492	0.520492	0.728745	0.0151515	0.333333	0.733607	0.333333	0.0289855	1	179	65	2	3	244	0.0165703
SARC	NF1	0.5	4	0.589286	0.589286	0.910931	0	0	0.9375	0	0	0	225	15	7	7	240	-0.0434255
SARC	FAT1	0.5	4	0.520576	0.520576	0.951417	0.1	0.25	0.962963	0.25	0.142857	1	234	9	3	4	243	0.136384
SARC	PTEN	0.5	4	0.547718	0.547718	0.906883	0	0	0.929461	0	0	0	224	17	6	6	241	-0.0428971
SARC	ATM	0.5	4	0.10041	0.10041	0.757085	0	0	0.766393	0	0	0	187	57	3	3	244	-0.0607332
SARC	TP53	0.5	4	0.633549	0.633549	0.639676	0.488636	0.494253	0.71875	0.494253	0.491429	43	115	45	44	87	160	0.212454
SARC	SETD2	0.5	4	0.288251	0.288251	0.955466	0	0	0.967213	0	0	0	236	8	3	3	244	-0.0202867
SARC	PIK3CA	0.5	4	0.75823	0.75823	0.939271	0	0	0.954733	0	0	0	232	11	4	4	243	-0.0276992
SARC	SMARCA4	0.5	4	0.580601	0.580601	0.923077	0	0	0.934426	0	0	0	228	16	3	3	244	-0.0291823
SARC	CREBBP	0.5	4	0.430328	0.430328	0.809717	0	0	0.819672	0	0	0	200	44	3	3	244	-0.0516231
SARC	KMT2D	0.5	4	0.456276	0.456276	0.902834	0	0	0.917695	0	0	0	223	20	4	4	243	-0.0380828
SARC	ATRX	0.5	4	0.708794	0.708794	0.704453	0.22973	0.515152	0.733645	0.515152	0.317757	17	157	57	16	33	214	0.184786
SARC	PTPRT	0.5	4	0.253415	0.253415	0.894737	0	0	0.905738	0	0	0	221	23	3	3	244	-0.0355309
SKCM	BRAF	0.5	4	0.428571	0.428571	0.458333	0.540541	0.47619	0.433333	0.47619	0.506329	20	13	17	22	42	30	-0.0892452
SKCM	CDKN2A	0.5	4	0.790441	0.790441	0.847222	0.111111	0.25	0.882353	0.25	0.153846	1	60	8	3	4	68	0.0916698
SKCM	KMT2C	0.5	4	0.410989	0.410989	0.805556	0	0	0.892308	0	0	0	58	7	7	7	65	-0.107692
SKCM	IDH1	0.5	4	0.693237	0.693237	0.777778	0.0666667	0.333333	0.797101	0.333333	0.111111	1	55	14	2	3	69	0.0641794
SKCM	CTNNB1	0.5	4	0.626838	0.626838	0.902778	0.2	0.25	0.941176	0.25	0.222222	1	64	4	3	4	68	0.172265
SKCM	TP53	0.5	4	0.469697	0.469697	0.805556	0	0	0.878788	0	0	0	58	8	6	6	66	-0.1066
SKCM	ARID2	0.5	4	0.512346	0.512346	0.694444	0.0666667	0.111111	0.777778	0.111111	0.0833333	1	49	14	8	9	63	-0.0904828
SKCM	PTEN	0.5	4	0.641414	0.641414	0.791667	0.153846	0.333333	0.833333	0.333333	0.210526	2	55	11	4	6	66	0.119756
SKCM	PIK3R1	0.5	4	0.330882	0.330882	0.819444	0	0	0.867647	0	0	0	59	9	4	4	68	-0.0916698
SKCM	RB1	0.5	4	0.693015	0.693015	0.875	0.142857	0.25	0.911765	0.25	0.181818	1	62	6	3	4	68	0.125073
SKCM	NRAS	0.5	4	0.389717	0.389717	0.722222	0.0909091	0.0909091	0.836066	0.0909091	0.0909091	1	51	10	10	11	61	-0.0730253
SKCM	NF1	0.5	4	0.436869	0.436869	0.833333	0	0	0.909091	0	0	0	60	6	6	6	66	-0.0909091
SKCM-M	KMT2C	0.5	4	0.497222	0.497222	0.867647	0.166667	0.2	0.920635	0.2	0.181818	2	116	10	8	10	126	0.111009
SKCM-M	BAP1	0.5	4	0.557644	0.557644	0.838235	0.047619	0.333333	0.849624	0.333333	0.0833333	1	113	20	2	3	133	0.0743666
SKCM-M	EP300	0.5	4	0.283208	0.283208	0.911765	0	0	0.932331	0	0	0	124	9	3	3	133	-0.0399811
SKCM-M	TP53	0.5	4	0.693267	0.693267	0.772059	0.259259	0.388889	0.830508	0.388889	0.311111	7	98	20	11	18	118	0.186386
SKCM-M	IDH1	0.5	4	0.586379	0.586379	0.794118	0.0434783	0.142857	0.829457	0.142857	0.0666667	1	107	22	6	7	129	-0.016319
SKCM-M	SETD2	0.5	4	0.624427	0.624427	0.897059	0.153846	0.4	0.916031	0.4	0.222222	2	120	11	3	5	131	0.202267
SKCM-M	EGFR	0.5	4	0.652672	0.652672	0.911765	0	0	0.946565	0	0	0	124	7	5	5	131	-0.0455097
SKCM-M	FGFR2	0.5	4	0.773183	0.773183	0.904412	0	0	0.924812	0	0	0	123	10	3	3	133	-0.0423106
SKCM-M	NF1	0.5	4	0.57135	0.57135	0.830882	0.25	0.266667	0.900826	0.266667	0.258065	4	109	12	11	15	121	0.162849
SKCM-M	NRAS	0.5	4	0.483055	0.483055	0.595588	0.294118	0.243902	0.747368	0.243902	0.266667	10	71	24	31	41	95	-0.00925094
SKCM-M	CDKN2A	0.5	4	0.530729	0.530729	0.757353	0.0952381	0.125	0.841667	0.125	0.108108	2	101	19	14	16	120	-0.0297215
SKCM-M	SMARCA4	0.5	4	0.410038	0.410038	0.941176	0	0	0.969697	0	0	0	128	4	4	4	132	-0.030303
SKCM-M	CTNNB1	0.5	4	0.551136	0.551136	0.948529	0	0	0.977273	0	0	0	129	3	4	4	132	-0.0261443
SKCM-M	CREBBP	0.5	4	0.425191	0.425191	0.919118	0	0	0.954198	0	0	0	125	6	5	5	131	-0.0419714
SKCM-M	ESR1	0.5	4	0.410985	0.410985	0.919118	0	0	0.94697	0	0	0	125	7	4	4	132	-0.0405506
SKCM-M	FOXA1	0.5	4	0.410985	0.410985	0.919118	0	0	0.94697	0	0	0	125	7	4	4	132	-0.0405506
SKCM-M	PTEN	0.5	4	0.498764	0.498764	0.764706	0.173913	0.235294	0.840336	0.235294	0.2	4	100	19	13	17	119	0.0667253
SKCM-M	ERBB2	0.5	4	0.694236	0.694236	0.816176	0.0416667	0.333333	0.827068	0.333333	0.0740741	1	110	23	2	3	133	0.0617986
SKCM-M	MTOR	0.5	4	0.56391	0.56391	0.764706	0.0322581	0.333333	0.774436	0.333333	0.0588235	1	103	30	2	3	133	0.0377317
SKCM-M	ARID2	0.5	4	0.512364	0.512364	0.794118	0.0526316	0.0909091	0.856	0.0909091	0.0666667	1	107	18	10	11	125	-0.0417544
SKCM-M	APC	0.5	4	0.729167	0.729167	0.852941	0.0555556	0.25	0.871212	0.25	0.0909091	1	115	17	3	4	132	0.0604346
SKCM-M	PTPRT	0.5	4	0.458431	0.458431	0.801471	0.117647	0.142857	0.877049	0.142857	0.129032	2	107	15	12	14	122	0.018291
SKCM-M	BRAF	0.5	4	0.547264	0.547264	0.536765	0.538462	0.41791	0.652174	0.41791	0.470588	28	45	24	39	67	69	0.0721011
SKCM-M	FAT1	0.5	4	0.190076	0.190076	0.919118	0	0	0.954198	0	0	0	125	6	5	5	131	-0.0419714
SKCM-M	FBXW7	0.5	4	0.72807	0.72807	0.955882	0	0	0.977444	0	0	0	130	3	3	3	133	-0.0225564
SKCM-M	RB1	0.5	4	0.509967	0.509967	0.889706	0	0	0.937984	0	0	0	121	8	7	7	129	-0.0582364
STAD	CDKN2A	0.5	4	0.429949	0.429949	0.801887	0.0172414	0.142857	0.81672	0.142857	0.0307692	1	254	57	6	7	311	-0.0153586
STAD	APC	0.5	4	0.55272	0.55272	0.852201	0.0882353	0.157895	0.896321	0.157895	0.113208	3	268	31	16	19	299	0.0415853
STAD	SOX9	0.5	4	0.455662	0.455662	0.899371	0.0357143	0.166667	0.913462	0.166667	0.0588235	1	285	27	5	6	312	0.0384734
STAD	ERCC2	0.5	4	0.595939	0.595939	0.531447	0.0198675	0.75	0.528662	0.75	0.0387097	3	166	148	1	4	314	0.0621909
STAD	KRAS	0.5	4	0.619929	0.619929	0.798742	0.134615	0.269231	0.84589	0.269231	0.179487	7	247	45	19	26	292	0.0852886
STAD	KDM6A	0.5	4	0.740048	0.740048	0.965409	0.111111	0.25	0.974522	0.25	0.153846	1	306	8	3	4	314	0.150888
STAD	CDK12	0.5	4	0.634476	0.634476	0.874214	0.0294118	0.125	0.893548	0.125	0.047619	1	277	33	7	8	310	0.00940012
STAD	NOTCH1	0.5	4	0.755971	0.755971	0.830189	0.0192308	0.25	0.83758	0.25	0.0357143	1	263	51	3	4	314	0.026391
STAD	TP53	0.5	4	0.619971	0.619971	0.569182	0.545455	0.483221	0.64497	0.483221	0.512456	72	109	60	77	149	169	0.129824
STAD	JAK1	0.5	4	0.501194	0.501194	0.795597	0.015873	0.25	0.802548	0.25	0.0298507	1	252	62	3	4	314	0.0146929
STAD	CIC	0.5	4	0.596343	0.596343	0.845912	0.108696	0.384615	0.865574	0.384615	0.169492	5	264	41	8	13	305	0.14084
STAD	PIK3R1	0.5	4	0.538835	0.538835	0.849057	0	0	0.873786	0	0	0	270	39	9	9	309	-0.0638076
STAD	NOTCH2	0.5	4	0.91885	0.91885	0.927673	0.125	0.6	0.932907	0.6	0.206897	3	292	21	2	5	313	0.250974
STAD	RNF43	0.5	4	0.627852	0.627852	0.861635	0.290323	0.290323	0.923345	0.290323	0.290323	9	265	22	22	31	287	0.213668
STAD	EGFR	0.5	4	0.56339	0.56339	0.921384	0.0909091	0.285714	0.935691	0.285714	0.137931	2	291	20	5	7	311	0.128015
STAD	RB1	0.5	4	0.715344	0.715344	0.814465	0.0172414	0.333333	0.819048	0.333333	0.0327869	1	258	57	2	3	315	0.0381457
STAD	FAT1	0.5	4	0.485077	0.485077	0.86478	0.0277778	0.111111	0.886731	0.111111	0.0444444	1	274	35	8	9	309	-0.00112921
STAD	PBRM1	0.5	4	0.695942	0.695942	0.880503	0.117647	0.333333	0.901961	0.333333	0.173913	4	276	30	8	12	306	0.145099
STAD	CREBBP	0.5	4	0.581331	0.581331	0.805031	0.0357143	0.2	0.824675	0.2	0.0606061	2	254	54	8	10	308	0.0113056
STAD	CDH1	0.5	4	0.751828	0.751828	0.880503	0.121212	0.307692	0.904918	0.307692	0.173913	4	276	29	9	13	305	0.138047
STAD	NF1	0.5	4	0.391293	0.391293	0.949686	0	0	0.967949	0	0	0	302	10	6	6	312	-0.0249875
STAD	BCOR	0.5	4	0.565566	0.565566	0.86478	0.0666667	0.117647	0.906977	0.117647	0.0851064	2	273	28	15	17	301	0.0189499
STAD	CTCF	0.5	4	0.777922	0.777922	0.889937	0.0967742	0.3	0.909091	0.3	0.146341	3	280	28	7	10	308	0.123024
STAD	STK11	0.5	4	0.531217	0.531217	0.666667	0.00952381	0.333333	0.669841	0.333333	0.0185185	1	211	104	2	3	315	0.000652561
STAD	KMT2C	0.5	4	0.58224	0.58224	0.833333	0.0833333	0.130435	0.888136	0.130435	0.101695	3	262	33	20	23	295	0.0151817
STAD	GATA3	0.5	4	0.759952	0.759952	0.937107	0.1	0.5	0.942675	0.5	0.166667	2	296	18	2	4	314	0.203216
STAD	PIK3CA	0.5	4	0.678495	0.678495	0.769716	0.3125	0.408163	0.835821	0.408163	0.353982	20	224	44	29	49	268	0.219724
STAD	ARID2	0.5	4	0.566122	0.566122	0.81761	0.111111	0.375	0.84106	0.375	0.171429	6	254	48	10	16	302	0.125788
STAD	SETD2	0.5	4	0.270968	0.270968	0.927673	0	0	0.951613	0	0	0	295	15	8	8	310	-0.0357428
STAD	MAP3K1	0.5	4	0.683706	0.683706	0.940252	0	0	0.955272	0	0	0	299	14	5	5	313	-0.0271231
STAD	PTPRT	0.5	4	0.5971	0.5971	0.792453	0.0508475	0.230769	0.816393	0.230769	0.0833333	3	249	56	10	13	305	0.0240239
STAD	ZFHX3	0.5	4	0.703295	0.703295	0.858491	0.133333	0.5	0.872549	0.5	0.210526	6	267	39	6	12	306	0.203679
STAD	KMT2D	0.5	4	0.805787	0.805787	0.867925	0.375	0.6	0.895833	0.6	0.461538	18	258	30	12	30	288	0.404846
STAD	ERBB2	0.5	4	0.463178	0.463178	0.814465	0.0208333	0.0769231	0.845902	0.0769231	0.0327869	1	258	47	12	13	305	-0.0426872
STAD	MTOR	0.5	4	0.241853	0.241853	0.877358	0	0	0.891374	0	0	0	279	34	5	5	313	-0.0437314
STAD	PTEN	0.5	4	0.672562	0.672562	0.874214	0.103448	0.176471	0.913621	0.176471	0.130435	3	275	26	14	17	301	0.0703956
STAD	SMARCA4	0.5	4	0.440685	0.440685	0.889937	0	0	0.901274	0	0	0	283	31	4	4	314	-0.0370941
STAD	ATRX	0.5	4	0.27476	0.27476	0.959119	0	0	0.974441	0	0	0	305	8	5	5	313	-0.0203038
STAD	FGFR2	0.5	4	0.461905	0.461905	0.704403	0	0	0.711111	0	0	0	224	91	3	3	315	-0.0617893
STAD	KDM5C	0.5	4	0.604731	0.604731	0.842767	0.0425532	0.285714	0.855305	0.285714	0.0740741	2	266	45	5	7	311	0.0583009
STAD	ARID1A	0.5	4	0.577304	0.577304	0.647799	0.208333	0.214286	0.770161	0.214286	0.211268	15	191	57	55	70	248	-0.0153977
STAD	CTNNB1	0.5	4	0.44226	0.44226	0.861635	0.0333333	0.0625	0.903974	0.0625	0.0434783	1	273	29	15	16	302	-0.0250723
STAD	VHL	0.5	4	0.477778	0.477778	0.525157	0.00666667	0.333333	0.526984	0.333333	0.0130719	1	166	149	2	3	315	-0.0270494
STAD	FBXW7	0.5	4	0.676382	0.676382	0.795597	0.166667	0.4	0.829352	0.4	0.235294	10	243	50	15	25	293	0.157768
STAD	ATM	0.5	4	0.617366	0.617366	0.877358	0.0869565	0.1	0.92953	0.1	0.0930233	2	277	21	18	20	298	0.0276767
STAD	EP300	0.5	4	0.534185	0.534185	0.823899	0.0188679	0.2	0.833866	0.2	0.0344828	1	261	52	4	5	313	0.0113047
STAD	KEAP1	0.5	4	0.708997	0.708997	0.883648	0.0285714	0.25	0.89172	0.25	0.0512821	1	280	34	3	4	314	0.0504659
STAD	SMAD4	0.5	4	0.511728	0.511728	0.876877	0.129032	0.222222	0.914286	0.222222	0.163265	4	288	27	14	18	315	0.106234
STAD	FOXA1	0.5	4	0.846221	0.846221	0.835329	0.0714286	0.571429	0.840979	0.571429	0.126984	4	275	52	3	7	327	0.158137
STAD	NRAS	0.5	4	0.610227	0.610227	0.95509	0	0	0.966667	0	0	0	319	11	4	4	330	-0.0203174
STAD	BAP1	0.5	4	0.429507	0.429507	0.787425	0.0142857	0.333333	0.791541	0.333333	0.0273973	1	262	69	2	3	331	0.0289465
STAD	FGFR3	0.5	4	0.194361	0.194361	0.742515	0	0	0.749245	0	0	0	248	83	3	3	331	-0.0547455
STAD	BRAF	0.5	4	0.485398	0.485398	0.769461	0	0	0.776435	0	0	0	257	74	3	3	331	-0.0507897
THCA	AKT1	0.5	4	0.595789	0.595789	0.845511	0.027027	0.5	0.848421	0.5	0.0512821	2	403	72	2	4	475	0.0877279
THCA	ZFHX3	0.5	4	0.707983	0.707983	0.889353	0.0192308	0.333333	0.892857	0.333333	0.0363636	1	425	51	2	3	476	0.0573618
THCA	BRAF	0.5	4	0.859582	0.859582	0.818372	0.817901	0.904437	0.682796	0.904437	0.858995	265	127	59	28	293	186	0.611733
THCA	PIK3CA	0.5	4	0.303684	0.303684	0.832985	0	0	0.84	0	0	0	399	76	4	4	475	-0.0398508
THCA	KRAS	0.5	4	0.689211	0.689211	0.649269	0.0119048	0.5	0.650526	0.5	0.0232558	2	309	166	2	4	475	0.0287048
THCA	NRAS	0.5	4	0.833508	0.833508	0.864301	0.319444	0.589744	0.888636	0.589744	0.414414	23	391	49	16	39	440	0.366073
THCA	RET	0.5	4	0.739234	0.739234	0.841336	0.176471	0.375	0.87472	0.375	0.24	12	391	56	20	32	447	0.178652
THCA	ARID2	0.5	4	0.406863	0.406863	0.887265	0	0	0.892857	0	0	0	425	51	3	3	476	-0.0274044
THCA	PTEN	0.5	4	0.688025	0.688025	0.931106	0.0588235	0.666667	0.932773	0.666667	0.108108	2	444	32	1	3	476	0.184158
THYM	TP53	0.5	4	0.317664	0.317664	0.85	0	0	0.871795	0	0	0	102	15	3	3	117	-0.0605228
UCEC	ERCC2	0.5	4	0.316792	0.316792	0.865957	0	0	0.873391	0	0	0	407	59	4	4	466	-0.0351028
UCEC	MAP3K1	0.5	4	0.498995	0.498995	0.819149	0.0666667	0.121212	0.871854	0.121212	0.0860215	4	381	56	29	33	437	-0.00530927
UCEC	RET	0.5	4	0.611834	0.611834	0.853191	0.03125	0.222222	0.86551	0.222222	0.0547945	2	399	62	7	9	461	0.0350572
UCEC	NRAS	0.5	4	0.41694	0.41694	0.876596	0	0	0.899563	0	0	0	412	46	12	12	458	-0.0533155
UCEC	CDK12	0.5	4	0.643474	0.643474	0.895745	0.0227273	0.142857	0.907127	0.142857	0.0392157	1	420	43	6	7	463	0.0207847
UCEC	FBXW7	0.5	4	0.544369	0.544369	0.689362	0.180952	0.240506	0.780051	0.240506	0.206522	19	305	86	60	79	391	0.0184557
UCEC	JAK1	0.5	4	0.613646	0.613646	0.774468	0.142857	0.215686	0.842482	0.215686	0.171875	11	353	66	40	51	419	0.0488807
UCEC	PDGFRA	0.5	4	0.590383	0.590383	0.870213	0.0517241	0.333333	0.880694	0.333333	0.0895522	3	406	55	6	9	461	0.0891823
UCEC	KDM6A	0.5	4	0.18263	0.18263	0.774468	0	0	0.787879	0	0	0	364	98	8	8	462	-0.0675407
UCEC	MTOR	0.5	4	0.571994	0.571994	0.848936	0.0943396	0.178571	0.891403	0.178571	0.123457	5	394	48	23	28	442	0.0523627
UCEC	FAT1	0.5	4	0.55931	0.55931	0.787234	0.109589	0.186047	0.847775	0.186047	0.137931	8	362	65	35	43	427	0.0269207
UCEC	BRAF	0.5	4	0.345888	0.345888	0.840426	0.0298507	0.166667	0.858079	0.166667	0.0506329	2	393	65	10	12	458	0.0111641
UCEC	PBRM1	0.5	4	0.483604	0.483604	0.793617	0.0465116	0.210526	0.818182	0.210526	0.0761905	4	369	82	15	19	451	0.0146236
UCEC	PPP2R1A	0.5	4	0.658454	0.658454	0.80597	0.289474	0.372881	0.868293	0.372881	0.325926	22	356	54	37	59	410	0.217043
UCEC	ATRX	0.5	4	0.53733	0.53733	0.806383	0.08	0.214286	0.843891	0.214286	0.116505	6	373	69	22	28	442	0.0376022
UCEC	ESR1	0.5	4	0.576847	0.576847	0.908511	0.0294118	0.0909091	0.928105	0.0909091	0.0444444	1	426	33	10	11	459	0.0110965
UCEC	KMT2C	0.5	4	0.520703	0.520703	0.842553	0.0930233	0.102564	0.909513	0.102564	0.097561	4	392	39	35	39	431	0.0115552
UCEC	NF2	0.5	4	0.317849	0.317849	0.921277	0	0	0.931183	0	0	0	433	32	5	5	465	-0.0280283
UCEC	NOTCH1	0.5	4	0.517433	0.517433	0.923404	0	0	0.937365	0	0	0	434	29	7	7	463	-0.031531
UCEC	SPOP	0.5	4	0.444563	0.444563	0.8	0.0694444	0.15625	0.847032	0.15625	0.0961538	5	371	67	27	32	438	0.00229529
UCEC	RBM10	0.5	4	0.470259	0.470259	0.882729	0	0	0.892241	0	0	0	414	50	5	5	464	-0.0358595
UCEC	FGFR3	0.5	4	0.628123	0.628123	0.73617	0.016	0.666667	0.736617	0.666667	0.03125	2	344	123	1	3	467	0.0726884
UCEC	SOX9	0.5	4	0.424624	0.424624	0.834043	0	0	0.841202	0	0	0	392	74	4	4	466	-0.0400503
UCEC	NF1	0.5	4	0.553492	0.553492	0.82766	0.176471	0.324324	0.87067	0.324324	0.228571	12	377	56	25	37	433	0.149279
UCEC	ATM	0.5	4	0.515474	0.515474	0.72766	0.105263	0.188679	0.796163	0.188679	0.135135	10	332	85	43	53	417	-0.0119388
UCEC	APC	0.5	4	0.641502	0.641502	0.795745	0.168539	0.405405	0.829099	0.405405	0.238095	15	359	74	22	37	433	0.16119
UCEC	CIC	0.5	4	0.687706	0.687706	0.838298	0.0714286	0.3125	0.856828	0.3125	0.116279	5	389	65	11	16	454	0.0862458
UCEC	TCF7L2	0.5	4	0.871513	0.871513	0.944681	0.0416667	0.25	0.950644	0.25	0.0714286	1	443	23	3	4	466	0.0837289
UCEC	IDH1	0.5	4	0.443871	0.443871	0.825532	0.0126582	0.2	0.832258	0.2	0.0238095	1	387	78	4	5	465	0.00885009
UCEC	CREBBP	0.5	4	0.530438	0.530438	0.887234	0.030303	0.0454545	0.928571	0.0454545	0.0363636	1	416	32	21	22	448	-0.021473
UCEC	ARID2	0.5	4	0.431405	0.431405	0.897872	0.0263158	0.0833333	0.919214	0.0833333	0.04	1	421	37	11	12	458	0.00147391
UCEC	KDM5C	0.5	4	0.578827	0.578827	0.885106	0.0222222	0.0909091	0.904139	0.0909091	0.0357143	1	415	44	10	11	459	-0.00254411
UCEC	PTPRT	0.5	4	0.492267	0.492267	0.865957	0	0	0.888646	0	0	0	407	51	12	12	458	-0.0564724
UCEC	TERT	0.5	4	0.567809	0.567809	0.791489	0	0	0.796574	0	0	0	372	95	3	3	467	-0.0403412
UCEC	ARID1A	0.5	4	0.577821	0.577821	0.546809	0.453846	0.624339	0.494662	0.624339	0.525612	118	139	142	71	189	281	0.117364
UCEC	SETD2	0.5	4	0.625794	0.625794	0.861702	0.113208	0.25	0.894619	0.25	0.155844	6	399	47	18	24	446	0.100645
UCEC	RB1	0.5	4	0.489679	0.489679	0.748936	0.0215054	0.0689655	0.793651	0.0689655	0.0327869	2	350	91	27	29	441	-0.0829739
UCEC	RNF43	0.5	4	0.609791	0.609791	0.797872	0.208333	0.283019	0.863309	0.283019	0.24	15	360	57	38	53	417	0.128507
UCEC	TSC1	0.5	4	0.570916	0.570916	0.842553	0.0461538	0.2	0.863736	0.2	0.075	3	393	62	12	15	455	0.0324529
UCEC	ZFHX3	0.5	4	0.61962	0.61962	0.780851	0.183333	0.169231	0.879012	0.169231	0.176	11	356	49	54	65	405	0.0499059
UCEC	GATA3	0.5	4	0.11242	0.11242	0.668085	0	0	0.672377	0	0	0	314	153	3	3	467	-0.0556824
UCEC	PTEN	0.5	4	0.772817	0.772817	0.72766	0.808362	0.760656	0.666667	0.760656	0.783784	232	110	55	73	305	165	0.418293
UCEC	BCOR	0.5	4	0.488395	0.488395	0.791489	0.115385	0.236842	0.840278	0.236842	0.155172	9	363	69	29	38	432	0.056508
UCEC	EP300	0.5	4	0.526278	0.526278	0.791489	0.0704225	0.135135	0.847575	0.135135	0.0925926	5	367	66	32	37	433	-0.0130023
UCEC	CTNNB1	0.5	4	0.661221	0.661221	0.687234	0.326087	0.454545	0.749326	0.454545	0.379747	45	278	93	54	99	371	0.182538
UCEC	SMAD4	0.5	4	0.53268	0.53268	0.823404	0.0263158	0.181818	0.83878	0.181818	0.045977	2	385	74	9	11	459	0.00845816
UCEC	FGFR2	0.5	4	0.527599	0.527599	0.659574	0.130435	0.310345	0.708738	0.310345	0.183673	18	292	120	40	58	412	0.0137814
UCEC	EGFR	0.5	4	0.440186	0.440186	0.848936	0.016129	0.0909091	0.867102	0.0909091	0.0273973	1	398	61	10	11	459	-0.0187589
UCEC	AKT1	0.5	4	0.494454	0.494454	0.910638	0.030303	0.0909091	0.930283	0.0909091	0.0454545	1	427	32	10	11	459	0.0125396
UCEC	CDH1	0.5	4	0.779783	0.779783	0.895745	0.0666667	0.3	0.908696	0.3	0.109091	3	418	42	7	10	460	0.102351
UCEC	SMARCA4	0.5	4	0.67258	0.67258	0.878723	0.0909091	0.416667	0.89083	0.416667	0.149254	5	408	50	7	12	458	0.150889
UCEC	NOTCH2	0.5	4	0.471975	0.471975	0.889362	0.0444444	0.181818	0.906318	0.181818	0.0714286	2	416	43	9	11	459	0.0452852
UCEC	PIK3CA	0.5	4	0.531619	0.531619	0.5	0.482072	0.540179	0.46281	0.540179	0.509474	121	112	130	103	224	242	0.00299521
UCEC	KRAS	0.5	4	0.652738	0.652738	0.673077	0.292208	0.505618	0.712401	0.505618	0.37037	45	270	109	44	89	379	0.182089
UCEC	CTCF	0.5	4	0.50307	0.50307	0.619149	0.210884	0.329787	0.691489	0.329787	0.257261	31	260	116	63	94	376	0.0183569
UCEC	KMT2D	0.5	4	0.510579	0.510579	0.659574	0.142857	0.292308	0.718519	0.292308	0.191919	19	291	114	46	65	405	0.00829698
UCEC	STK11	0.5	4	0.273978	0.273978	0.938298	0	0	0.948387	0	0	0	441	24	5	5	465	-0.0240545
UCEC	MED12	0.5	4	0.457473	0.457473	0.742553	0.0185185	0.117647	0.766004	0.117647	0.032	2	347	106	15	17	453	-0.0516379
UCEC	STAG2	0.5	4	0.431718	0.431718	0.802128	0.0246914	0.125	0.825991	0.125	0.0412371	2	375	79	14	16	454	-0.0235312
UCEC	ERBB2	0.5	4	0.406181	0.406181	0.878723	0.0444444	0.125	0.905286	0.125	0.0655738	2	411	43	14	16	454	0.0186653
UCEC	KEAP1	0.5	4	0.551097	0.551097	0.795745	0.021978	0.222222	0.806941	0.222222	0.04	2	372	89	7	9	461	0.0101152
UCEC	FOXA1	0.5	4	0.478662	0.478662	0.86383	0.0384615	0.125	0.889868	0.125	0.0588235	2	404	50	14	16	454	0.008595
UCEC	CCND1	0.5	4	0.563058	0.563058	0.840426	0.0655738	0.181818	0.872768	0.181818	0.0963855	4	391	57	18	22	448	0.0343088
UCEC	PIK3R1	0.5	4	0.525705	0.525705	0.559574	0.285714	0.355556	0.641791	0.355556	0.316832	48	215	120	87	135	335	-0.00250515
UCEC	TP53	0.5	4	0.763785	0.763785	0.710638	0.569378	0.721212	0.704918	0.721212	0.636364	119	215	90	46	165	305	0.409299
