# Supplementary material for: Predicting Mutational Status of Driver and Suppressor Genes Directly from Histopathology With Deep Learning: A Systematic Study Across 23 Solid Tumor Types
Source: Front Genet. 2022 Feb 16;12:806386. doi: 10.3389/fgene.2021.806386 (PMC8889144; doi:10.3389/fgene.2021.806386)
Supplement: Supplementary file 3 [file Table3.XLSX]

## Sheet: Pathway
Tumor	Cell cycle	FOXA1/ESR1	Hippo	Histone Methylation	Jak-STAT	MAPK	Notch	p53	PI3K	SWI/SNF complex	TGFbeta	Unknown	Wnt
BLCA (332)	0.346386	0.0361446	0.0722892	0.454819	0.0180723	0.376506	0.25	0.53012	0.277108	0.271084	0.0180723	0.216867	0.0572289
BRCA (977)	0.532242	0.142272	0.00921187	0.101331	0.0184237	0.134084	0.0317298	0.32958	0.407369	0.0542477	0.0163767	0.0470829	0.119754
CESC (253)	0.0790514	0.0118577	0.0750988	0.166008	0.0316206	0.146245	0.201581	0.0869565	0.343874	0.0790514	0.0632411	0.055336	0.027668
CRC (499)	0.1002	0.0180361	0.0320641	0.116232	0.0300601	0.601202	0.174349	0.625251	0.328657	0.142285	0.122244	0.0821643	0.801603
ESCA (153)	0.104575			0.124183	0.0196078	0.124183	0.156863	0.895425	0.111111	0.0915033	0.0718954	0.0457516	0.0588235
GBM (200)	0.115			0.14		0.32	0.04	0.32	0.445	0.06		0.07
HNSC (429)	0.226107		0.188811	0.170163	0.00932401	0.0606061	0.205128	0.729604	0.18648	0.0606061	0.02331	0.0652681	0.02331
KIRC (376)	0.0292553		0.0159574	0.164894	0.0106383	0.0319149	0.00797872	0.0478723	0.0930851	0.37766		0.444149	0.00797872
KIRP (240)	0.0125		0.0541667	0.120833		0.0625	0.0333333	0.025	0.0416667	0.0583333		0.075
LGG (480)	0.01875			0.7875		0.33125	0.0645833	0.477083	0.158333	0.358333		0.0333333	0.0104167
LIHC (352)	0.0795455		0.0198864	0.0596591	0.0170455	0.0625	0.00852273	0.318182	0.0653409	0.122159	0.00852273	0.0823864	0.267045
LUAD (457)	0.122538	0.0131291	0.02407	0.129103	0.00656455	0.579869	0.0525164	0.549234	0.210066	0.133479	0.0547046	0.203501	0.0503282
LUSC (410)	0.209756	0.00731707	0.0902439	0.226829	0.0170732	0.168293	0.126829	0.158537	0.239024	0.109756	0.0243902	0.095122	0.0195122
OV (97)	0.0721649					0.0412371	0.0309278	0.639175					0.0309278
PAAD (166)	0.186747		0.0180723	0.0963855		0.680723	0.0240964	0.650602	0.0421687	0.060241	0.204819	0.0542169	0.060241
PCPG (169)						0.112426				0.0177515		0.0177515
PRAD (397)	0.0428212	0.0654912		0.100756	0.0302267	0.0251889	0.0125945	0.13602	0.0806045	0.0176322	0.02267	0.108312	0.0554156
SARC (247)	0.129555		0.0242915	0.048583		0.0647773	0.0364372	0.360324	0.048583	0.153846	0.0121457	0.0850202	0.0161943
SKCM (72)	0.138889			0.166667		0.805556	0.0833333	0.0833333	0.152778	0.166667		0.0555556	0.0694444
SKCM-M (136)	0.183824	0.0294118	0.0367647	0.169118		0.867647	0.0882353	0.220588	0.176471	0.147059	0.0220588	0.132353	0.0735294
STAD (318)	0.116352	0.0220126	0.0251572	0.147799	0.0503145	0.235849	0.119497	0.537736	0.238994	0.273585	0.0597484	0.147799	0.254717
THCA (479)	0.00835073			0.00626305	0.00835073	0.770355		0.0104384	0.0271399	0.00835073			0.00626305
THYM (120)						0.0333333		0.025				0.025
UCEC (470)	0.219149	0.0340426	0.1	0.23617	0.208511	0.448936	0.270213	0.434043	0.874468	0.438298	0.0553191	0.365957	0.37234

## Sheet: Gene
Tumor	AKT1	APC	ARID1A	ARID2	ATM	ATRX	BAP1	BCOR	BRAF	CCND1	CDH1	CDK12	CDKN1A	CDKN2A	CIC	CREBBP	CTCF	CTNNB1	EGFR	EP300	ERBB2	ERCC2	ESR1	FAT1	FBXW7	FGFR2	FGFR3	FOXA1	GATA3	IDH1	JAK1	KDM5C	KDM6A	KEAP1	KMT2C	KMT2D	KRAS	MAP3K1	MED12	MTOR	NF1	NF2	NOTCH1	NOTCH2	NRAS	PBRM1	PDGFRA	PIK3CA	PIK3R1
BLCA (332)		0.0210843	0.210843	0.0451807	0.0512048		0.0180723		0.0150602	0.00903614	0.0120482	0.0150602	0.0783133	0.0572289	0.0120482	0.108434	0.0150602	0.0240964	0.00903614	0.0873494	0.0903614	0.063253		0.063253	0.060241	0.00903614	0.168675	0.0240964	0.0120482	0.00903614	0.00903614		0.210843		0.114458	0.21988	0.0421687	0.00903614	0.0150602		0.0421687	0.00903614			0.0150602	0.0120482		0.186747	0.00903614
BRCA (977)	0.0225179	0.00307062	0.0317298	0.00614125	0.0122825	0.00409417	0.00409417		0.00307062		0.108495	0.024565			0.00511771	0.00818833	0.0153531			0.0102354	0.0174002			0.00511771	0.00818833	0.0102354		0.0184237	0.113613		0.00818833		0.0143296		0.0706244	0.0102354	0.00614125	0.0675537	0.00818833	0.00511771	0.0255885	0.00409417		0.00716479		0.00614125		0.319345	0.0194473
CESC (253)	0.0118577	0.0118577	0.0395257			0.0237154	0.0118577	0.0118577							0.0197628	0.0237154	0.0118577	0.0158103		0.0790514	0.027668			0.0632411	0.0869565		0.0197628						0.0158103		0.0948617	0.083004	0.0434783		0.0316206	0.0158103	0.027668	0.0158103	0.027668					0.256917	0.0197628
CRC (499)	0.01002	0.703407	0.0761523	0.0340681	0.0721443	0.012024		0.0260521	0.114228		0.012024	0.0240481			0.0260521	0.0320641	0.0140281	0.0380762	0.00801603	0.0160321	0.0140281		0.00801603	0.0260521	0.138277	0.00601202			0.01002	0.00601202	0.0140281	0.012024	0.00801603		0.0420842	0.0480962	0.416834	0.0140281	0.0160321	0.0220441	0.0240481	0.00601202	0.00601202	0.00801603	0.0521042	0.0220441	0.012024	0.244489	0.0440882
ESCA (153)		0.0196078	0.0588235									0.0196078		0.0653595	0.0196078	0.0392157		0.0196078		0.0261438	0.0457516				0.0326797								0.0196078			0.0980392							0.0588235					0.0718954
GBM (200)					0.025	0.055													0.18											0.055											0.09			0.015			0	0.09	0.085
HNSC (429)		0.011655	0.013986	0.020979					0.011655					0.207459	0.00699301	0.02331	0.018648	0.00932401	0.013986	0.037296				0.174825	0.04662		0.011655				0.00699301	0.00699301	0.027972	0.020979	0.034965	0.104895			0.00699301		0.00932401	0.016317	0.100233	0.018648		0.013986		0.142191	0.011655
KIRC (376)		0.00797872	0.018617		0.018617		0.0744681					0.00797872								0.00797872											0.00797872	0.0345745			0.018617					0.0478723	0.0106383	0.0132979				0.351064		0.0132979
KIRP (240)			0.025	0.0125			0.025		0.0125											0.0166667				0.025			0.0166667						0.0291667		0.0375	0.0166667	0.0166667			0.0125		0.0333333				0.025
LGG (480)			0.0333333	0.0104167		0.322917		0.0208333							0.18125	0.00625			0.0645833								0.00833333			0.772917						0.0104167				0.00625	0.05		0.0479167		0.00833333	0.00625	0.0166667	0.0729167	0.0395833
LIHC (352)		0.00852273	0.0653409	0.03125	0.0113636	0.00852273	0.0426136				0.00852273		0.0113636	0.0198864				0.25	0.00852273					0.00852273						0.0227273	0.0170455			0.0255682	0.00852273	0.0198864	0.0142045				0.0113636	0.0113636			0.0113636	0.00852273		0.0255682	0.00852273
LUAD (457)	0.00656455	0.0153173	0.0371991	0.0284464	0.04814	0.0175055	0.00875274	0.0131291	0.0743982					0.0328228		0.0131291		0.0218818	0.118162		0.0131291			0.0218818	0.0153173	0.00875274			0.00656455	0.00656455		0.0196937	0.00875274	0.0984683	0.0284464	0.0131291	0.301969		0.102845	0.0109409	0.0722101		0.0131291	0.0109409	0.00656455	0.0175055	0.0109409	0.0393873	0.00656455
LUSC (410)		0.0121951	0.0512195	0.0097561	0.0146341	0.0170732	0.00731707		0.0121951					0.131707		0.0292683			0.0268293	0.0170732		0.00731707		0.0804878	0.0341463	0.0195122	0.0219512					0.00731707	0.0292683	0.0317073	0.0536585	0.14878	0		0.0097561	0.00731707	0.0585366	0.0097561	0.0487805	0.00731707	0.0121951	0.0146341		0.1	0.0146341
OV (97)												0.0309278
PAAD (166)			0.0542169						0.0180723					0.168675											0.0180723								0.0421687		0.0240964	0.0240964	0.662651											0.0180723
PCPG (169)						0.0177515																																			0.0769231
PRAD (397)	0.00755668	0.0176322		0.0100756	0.02267				0.0125945			0.0151134						0.0176322										0.0629723		0.0100756			0.0151134		0.0377834	0.0352645			0.0125945									0.0176322
SARC (247)					0.0121457	0.133603										0.0121457								0.0161943									0.0121457			0.0161943					0.0283401							0.0161943
SKCM (72)				0.125					0.583333					0.0555556				0.0555556												0.0416667					0.0972222						0.0833333				0.152778				0.0555556
SKCM-M (136)		0.0294118		0.0808824			0.0220588		0.492647					0.117647		0.0367647		0.0294118	0.0367647	0.0220588	0.0220588		0.0294118	0.0367647	0.0220588	0.0220588				0.0514706					0.0735294					0.0220588	0.110294				0.301471
STAD (318)		0.0597484	0.220126	0.0503145	0.0628931	0.0157233	0.00943396	0.0534591	0.00943396		0.0408805	0.0251572		0.0220126	0.0408805	0.0314465	0.0314465	0.0503145	0.0220126	0.0157233	0.0408805	0.0125786		0.0283019	0.0786164	0.00943396			0.0125786		0.0125786	0.0220126	0.0125786	0.0125786	0.072327	0.0943396	0.081761	0.0157233		0.0157233	0.0188679		0.0125786	0.0157233	0.0125786	0.0377358		0.154088	0.0283019
THCA (479)	0.00835073			0.00626305					0.611691																												0.00835073								0.0814196			0.00835073
THYM (120)
UCEC (470)	0.0234043	0.0787234	0.402128	0.0255319	0.112766	0.0595745		0.0808511	0.0255319	0.0468085	0.0212766	0.0148936			0.0340426	0.0468085	0.2	0.210638	0.0234043	0.0787234	0.0340426	0.00851064	0.0234043	0.0914894	0.168085	0.123404	0.00638298		0.00638298	0.0106383	0.108511	0.0234043	0.0170213	0.0191489	0.0829787	0.138298	0.189362	0.0702128	0.0361702	0.0595745	0.0787234	0.0106383	0.0148936	0.0234043	0.0255319	0.0404255	0.0191489	0.476596	0.287234
[truncated: 20 more columns]
