# Supplementary material for: Predicting Mutational Status of Driver and Suppressor Genes Directly from Histopathology With Deep Learning: A Systematic Study Across 23 Solid Tumor Types
Source: Front Genet. 2022 Feb 16;12:806386. doi: 10.3389/fgene.2021.806386 (PMC8889144; doi:10.3389/fgene.2021.806386)
Supplement: Supplementary file 8 [file Table6.XLSX]

## Sheet: BLCA
project	varN	proj	filterBlocks	levelNames	nPat	AUROC_avg	AUROC_low	AUROC_hig	AUCPR_avg	AUCPR_low	AUCPR_hig	meanCat	meanOth	pVal	fracPat	nPatsTotal	fdrPval
TCGA-BLCA-PATHWAY	CDK12	noSubsetTargets	normalized	MUT	5	0.438	0.311	0.601	0.012	0.007	0.024	0.114	0.199927	0.406933	0.0150602	332	0.720852
TCGA-BLCA-PATHWAY	CDK12	noSubsetTargets	normalized	WT	327	0.438	0.265	0.646	0.914	0.889	0.93	0.800073	0.886	0.406933	0.98494	332	0.720852
TCGA-BLCA-PATHWAY	CREBBP	noSubsetTargets	normalized	MUT	36	0.519	0.437	0.532	0.102	0.076	0.137	0.370278	0.36444	0.892664	0.108434	332	0.98613
TCGA-BLCA-PATHWAY	CREBBP	noSubsetTargets	normalized	WT	296	0.519	0.46	0.603	0.909	0.873	0.929	0.63556	0.629722	0.892664	0.891566	332	0.98613
TCGA-BLCA-PATHWAY	CIC	noSubsetTargets	normalized	MUT	4	0.596	0.451	0.823	0.019	0.006	0.033	0.2205	0.171427	0.664657	0.0120482	332	0.874596
TCGA-BLCA-PATHWAY	CIC	noSubsetTargets	normalized	WT	328	0.596	0.492	0.819	0.835	0.801	0.866	0.828573	0.7795	0.664657	0.987952	332	0.874596
TCGA-BLCA-PATHWAY	CDH1	noSubsetTargets	normalized	MUT	4	0.753	0.568	0.888	0.081	0.027	0.25	0.4725	0.212821	0.0734136	0.0120482	332	0.303443
TCGA-BLCA-PATHWAY	CDH1	noSubsetTargets	normalized	WT	328	0.753	0.649	0.792	0.81	0.778	0.844	0.787179	0.5275	0.0734136	0.987952	332	0.303443
TCGA-BLCA-PATHWAY	ARID1A	noSubsetTargets	normalized	MUT	70	0.479	0.455	0.509	0.21	0.182	0.273	0.413846	0.423974	0.729727	0.210843	332	0.923328
TCGA-BLCA-PATHWAY	ARID1A	noSubsetTargets	normalized	WT	262	0.479	0.422	0.529	0.783	0.738	0.84	0.576026	0.586154	0.729727	0.789157	332	0.923328
TCGA-BLCA-PATHWAY	CTNNB1	noSubsetTargets	normalized	MUT	8	0.743	0.669	0.819	0.056	0.035	0.125	0.296636	0.152069	0.0199759	0.0240964	332	0.12385
TCGA-BLCA-PATHWAY	CTNNB1	noSubsetTargets	normalized	WT	324	0.743	0.717	0.853	0.973	0.964	0.982	0.847931	0.703364	0.0199759	0.975904	332	0.12385
TCGA-BLCA-PATHWAY	PTEN	noSubsetTargets	normalized	MUT	9	0.773	0.684	0.826	0.087	0.014	0.135	0.466466	0.232554	0.00088576	0.0271084	332	0.0078453
TCGA-BLCA-PATHWAY	PTEN	noSubsetTargets	normalized	WT	323	0.773	0.736	0.909	0.989	0.974	0.996	0.767446	0.533534	0.00088576	0.972892	332	0.0078453
TCGA-BLCA-PATHWAY	SMARCA4	noSubsetTargets	normalized	MUT	4	0.553	0.25	0.712	0.015	0.007	0.057	0.3575	0.295153	0.677107	0.0120482	332	0.874596
TCGA-BLCA-PATHWAY	SMARCA4	noSubsetTargets	normalized	WT	328	0.553	0.326	0.926	0.902	0.866	0.925	0.704847	0.6425	0.677107	0.987952	332	0.874596
TCGA-BLCA-PATHWAY	KMT2C	noSubsetTargets	normalized	MUT	38	0.527	0.429	0.611	0.133	0.128	0.142	0.340766	0.307286	0.37223	0.114458	332	0.699341
TCGA-BLCA-PATHWAY	KMT2C	noSubsetTargets	normalized	WT	294	0.527	0.474	0.556	0.89	0.855	0.914	0.692714	0.659234	0.37223	0.885542	332	0.699341
TCGA-BLCA-PATHWAY	BRAF	noSubsetTargets	normalized	MUT	5	0.541	0.477	0.656	0.027	0.005	0.111	0.2152	0.159261	0.478682	0.0150602	332	0.760981
TCGA-BLCA-PATHWAY	BRAF	noSubsetTargets	normalized	WT	327	0.541	0.368	0.754	0.949	0.944	0.954	0.840739	0.7848	0.478682	0.98494	332	0.760981
TCGA-BLCA-PATHWAY	FOXA1	noSubsetTargets	normalized	MUT	8	0.432	0.352	0.578	0.02	0.013	0.038	0.119744	0.16536	0.430601	0.0240964	332	0.74159
TCGA-BLCA-PATHWAY	FOXA1	noSubsetTargets	normalized	WT	324	0.432	0.257	0.752	0.952	0.929	0.974	0.83464	0.880256	0.430601	0.975904	332	0.74159
TCGA-BLCA-PATHWAY	CTCF	noSubsetTargets	normalized	MUT	5	0.418	0.253	0.498	0.014	0.008	0.029	0.0512	0.0710201	0.658923	0.0150602	332	0.874596
TCGA-BLCA-PATHWAY	CTCF	noSubsetTargets	normalized	WT	327	0.418	0.15	0.877	0.884	0.859	0.908	0.92898	0.9488	0.658923	0.98494	332	0.874596
TCGA-BLCA-PATHWAY	KRAS	noSubsetTargets	normalized	MUT	14	0.567	0.475	0.663	0.082	0.032	0.208	0.288359	0.220689	0.233601	0.0421687	332	0.536417
TCGA-BLCA-PATHWAY	KRAS	noSubsetTargets	normalized	WT	318	0.567	0.445	0.709	0.943	0.913	0.96	0.779311	0.711641	0.233601	0.957831	332	0.536417
TCGA-BLCA-PATHWAY	APC	noSubsetTargets	normalized	MUT	7	0.515	0.327	0.719	0.021	0.017	0.027	0.198286	0.199657	0.984788	0.0210843	332	0.98613
TCGA-BLCA-PATHWAY	APC	noSubsetTargets	normalized	WT	325	0.515	0.256	0.595	0.944	0.907	0.966	0.800343	0.801714	0.984788	0.978916	332	0.98613
TCGA-BLCA-PATHWAY	ERBB2	noSubsetTargets	normalized	MUT	30	0.747	0.64	0.837	0.218	0.161	0.315	0.550259	0.328591	1.06342e-06	0.0903614	332	1.31864e-05
TCGA-BLCA-PATHWAY	ERBB2	noSubsetTargets	normalized	WT	302	0.747	0.597	0.812	0.939	0.896	0.968	0.671409	0.449741	1.06342e-06	0.909639	332	1.31864e-05
TCGA-BLCA-PATHWAY	FGFR3	noSubsetTargets	normalized	MUT	56	0.78	0.72	0.822	0.464	0.391	0.533	0.624742	0.325204	1.90405e-14	0.168675	332	1.18051e-12
TCGA-BLCA-PATHWAY	FGFR3	noSubsetTargets	normalized	WT	276	0.78	0.747	0.815	0.925	0.903	0.947	0.674796	0.375258	1.90405e-14	0.831325	332	1.18051e-12
TCGA-BLCA-PATHWAY	PBRM1	noSubsetTargets	normalized	MUT	4	0.559	0.247	0.773	0.019	0.004	0.049	0.2375	0.184815	0.662803	0.0120482	332	0.874596
TCGA-BLCA-PATHWAY	PBRM1	noSubsetTargets	normalized	WT	328	0.559	0.395	0.65	0.864	0.811	0.889	0.815185	0.7625	0.662803	0.987952	332	0.874596
TCGA-BLCA-PATHWAY	MAP3K1	noSubsetTargets	normalized	MUT	3	0.334	0.122	0.676	0.006	0.003	0.008	0.0389864	0.144877	0.449346	0.00903614	332	0.742265
TCGA-BLCA-PATHWAY	MAP3K1	noSubsetTargets	normalized	WT	329	0.334	0.143	0.533	0.706	0.65	0.759	0.855123	0.961014	0.449346	0.990964	332	0.742265
TCGA-BLCA-PATHWAY	EGFR	noSubsetTargets	normalized	MUT	3	0.74	0.536	0.914	0.027	0.005	0.083	0.296	0.134077	0.126924	0.00903614	332	0.393466
TCGA-BLCA-PATHWAY	EGFR	noSubsetTargets	normalized	WT	329	0.74	0.665	0.846	0.903	0.863	0.923	0.865923	0.704	0.126924	0.990964	332	0.393466
TCGA-BLCA-PATHWAY	PIK3CA	noSubsetTargets	normalized	MUT	62	0.588	0.505	0.626	0.225	0.153	0.285	0.366941	0.310748	0.0559505	0.189024	328	0.266841
TCGA-BLCA-PATHWAY	PIK3CA	noSubsetTargets	normalized	WT	266	0.588	0.523	0.67	0.855	0.841	0.899	0.689252	0.633059	0.0559505	0.810976	328	0.266841
TCGA-BLCA-PATHWAY	CDKN2A	noSubsetTargets	normalized	MUT	19	0.403	0.33	0.53	0.051	0.033	0.085	0.236842	0.283967	0.266371	0.0572289	332	0.569483
TCGA-BLCA-PATHWAY	CDKN2A	noSubsetTargets	normalized	WT	313	0.403	0.336	0.583	0.922	0.892	0.938	0.716033	0.763158	0.266371	0.942771	332	0.569483
TCGA-BLCA-PATHWAY	RB1	noSubsetTargets	normalized	MUT	61	0.602	0.55	0.68	0.238	0.2	0.294	0.391068	0.307403	0.0173685	0.183735	332	0.11965
TCGA-BLCA-PATHWAY	RB1	noSubsetTargets	normalized	WT	271	0.602	0.583	0.609	0.844	0.809	0.856	0.692597	0.608932	0.0173685	0.816265	332	0.11965
TCGA-BLCA-PATHWAY	GATA3	noSubsetTargets	normalized	MUT	4	0.769	0.426	0.872	0.029	0.017	0.057	0.411238	0.18602	0.0554284	0.0120482	332	0.266841
TCGA-BLCA-PATHWAY	GATA3	noSubsetTargets	normalized	WT	328	0.769	0.443	0.876	0.881	0.835	0.91	0.81398	0.588762	0.0554284	0.987952	332	0.266841
TCGA-BLCA-PATHWAY	ATM	noSubsetTargets	normalized	MUT	17	0.431	0.33	0.529	0.045	0.038	0.074	0.248288	0.291652	0.401082	0.0512048	332	0.720852
TCGA-BLCA-PATHWAY	ATM	noSubsetTargets	normalized	WT	315	0.431	0.303	0.471	0.928	0.89	0.938	0.708348	0.751712	0.401082	0.948795	332	0.720852
TCGA-BLCA-PATHWAY	EP300	noSubsetTargets	normalized	MUT	29	0.601	0.489	0.69	0.114	0.103	0.197	0.360414	0.296726	0.0920283	0.0873494	332	0.335633
TCGA-BLCA-PATHWAY	EP300	noSubsetTargets	normalized	WT	303	0.601	0.434	0.7	0.921	0.897	0.953	0.703274	0.639586	0.0920283	0.912651	332	0.335633
TCGA-BLCA-PATHWAY	ERCC2	noSubsetTargets	normalized	MUT	21	0.61	0.515	0.664	0.072	0.057	0.113	0.317293	0.25545	0.173585	0.063253	332	0.467925
TCGA-BLCA-PATHWAY	ERCC2	noSubsetTargets	normalized	WT	311	0.61	0.496	0.678	0.955	0.936	0.972	0.74455	0.682707	0.173585	0.936747	332	0.467925
TCGA-BLCA-PATHWAY	NRAS	noSubsetTargets	normalized	MUT	5	0.587	0.484	0.684	0.017	0.006	0.029	0.220747	0.239126	0.864864	0.0150602	332	0.98613
TCGA-BLCA-PATHWAY	NRAS	noSubsetTargets	normalized	WT	327	0.587	0.553	0.64	0.964	0.948	0.986	0.760874	0.779253	0.864864	0.98494	332	0.98613
TCGA-BLCA-PATHWAY	KDM6A	noSubsetTargets	normalized	MUT	70	0.54	0.504	0.578	0.235	0.174	0.357	0.390657	0.359372	0.262092	0.210843	332	0.569483
TCGA-BLCA-PATHWAY	KDM6A	noSubsetTargets	normalized	WT	262	0.54	0.511	0.593	0.804	0.778	0.861	0.640628	0.609343	0.262092	0.789157	332	0.569483
TCGA-BLCA-PATHWAY	NF2	noSubsetTargets	normalized	MUT	3	0.535	0.345	0.688	0.009	0.002	0.021	0.22	0.241803	0.883831	0.00903614	332	0.98613
TCGA-BLCA-PATHWAY	NF2	noSubsetTargets	normalized	WT	329	0.535	0.323	0.843	0.939	0.911	0.948	0.758197	0.78	0.883831	0.990964	332	0.98613
TCGA-BLCA-PATHWAY	ARID2	noSubsetTargets	normalized	MUT	15	0.531	0.454	0.641	0.044	0.039	0.061	0.2404	0.241548	0.982159	0.0451807	332	0.98613
TCGA-BLCA-PATHWAY	ARID2	noSubsetTargets	normalized	WT	317	0.531	0.479	0.626	0.957	0.934	0.969	0.758452	0.7596	0.982159	0.954819	332	0.98613
TCGA-BLCA-PATHWAY	SPOP	noSubsetTargets	normalized	MUT	3	0.178	0	0.374	0.005	0.002	0.01	0.148667	0.438424	0.0637308	0.00903614	332	0.282236
TCGA-BLCA-PATHWAY	SPOP	noSubsetTargets	normalized	WT	329	0.178	0.087	0.36	0.97	0.952	0.979	0.561576	0.851333	0.0637308	0.990964	332	0.282236
TCGA-BLCA-PATHWAY	JAK1	noSubsetTargets	normalized	MUT	3	0.342	0.129	0.493	0.007	0.005	0.021	0.156	0.189021	0.843477	0.00903614	332	0.98613
TCGA-BLCA-PATHWAY	JAK1	noSubsetTargets	normalized	WT	329	0.342	0.099	0.821	0.771	0.729	0.84	0.810979	0.844	0.843477	0.990964	332	0.98613
TCGA-BLCA-PATHWAY	MED12	noSubsetTargets	normalized	MUT	5	0.483	0.133	0.773	0.016	0.008	0.028	0.0872	0.0862808	0.98613	0.0150602	332	0.98613
TCGA-BLCA-PATHWAY	MED12	noSubsetTargets	normalized	WT	327	0.483	0.343	0.712	0.907	0.873	0.934	0.913719	0.9128	0.98613	0.98494	332	0.98613
TCGA-BLCA-PATHWAY	TSC1	noSubsetTargets	normalized	MUT	20	0.48	0.391	0.715	0.065	0.035	0.094	0.221279	0.215672	0.869276	0.060241	332	0.98613
TCGA-BLCA-PATHWAY	TSC1	noSubsetTargets	normalized	WT	312	0.48	0.361	0.587	0.931	0.904	0.955	0.784328	0.778721	0.869276	0.939759	332	0.98613
TCGA-BLCA-PATHWAY	NF1	noSubsetTargets	normalized	MUT	14	0.357	0.213	0.44	0.033	0.021	0.054	0.189821	0.283387	0.108191	0.0421687	332	0.372659
TCGA-BLCA-PATHWAY	NF1	noSubsetTargets	normalized	WT	318	0.357	0.297	0.412	0.931	0.921	0.934	0.716613	0.810179	0.108191	0.957831	332	0.372659
TCGA-BLCA-PATHWAY	KMT2D	noSubsetTargets	normalized	MUT	73	0.49	0.434	0.523	0.235	0.195	0.303	0.326864	0.329466	0.926474	0.21988	332	0.98613
TCGA-BLCA-PATHWAY	KMT2D	noSubsetTargets	normalized	WT	259	0.49	0.413	0.528	0.761	0.695	0.803	0.670534	0.673136	0.926474	0.78012	332	0.98613
TCGA-BLCA-PATHWAY	CDKN1A	noSubsetTargets	normalized	MUT	26	0.469	0.311	0.529	0.098	0.054	0.13	0.266554	0.259603	0.848404	0.0783133	332	0.98613
TCGA-BLCA-PATHWAY	CDKN1A	noSubsetTargets	normalized	WT	306	0.469	0.383	0.672	0.899	0.865	0.922	0.740397	0.733446	0.848404	0.921687	332	0.98613
TCGA-BLCA-PATHWAY	IDH1	noSubsetTargets	normalized	MUT	3	0.502	0.218	0.826	0.009	0.002	0.024	0.43	0.435174	0.973898	0.00903614	332	0.98613
TCGA-BLCA-PATHWAY	IDH1	noSubsetTargets	normalized	WT	329	0.502	0.328	0.852	0.989	0.981	0.994	0.564826	0.57	0.973898	0.990964	332	0.98613
TCGA-BLCA-PATHWAY	FAT1	noSubsetTargets	normalized	MUT	21	0.5	0.416	0.534	0.062	0.04	0.091	0.350854	0.355631	0.919965	0.063253	332	0.98613
TCGA-BLCA-PATHWAY	FAT1	noSubsetTargets	normalized	WT	311	0.5	0.428	0.646	0.927	0.905	0.955	0.644369	0.649146	0.919965	0.936747	332	0.98613
TCGA-BLCA-PATHWAY	CCND1	noSubsetTargets	normalized	MUT	3	0.658	0.598	0.777	0.012	0.004	0.021	0.537333	0.426478	0.454936	0.00903614	332	0.742265
TCGA-BLCA-PATHWAY	CCND1	noSubsetTargets	normalized	WT	329	0.658	0.583	0.815	0.981	0.97	0.989	0.573522	0.462667	0.454936	0.990964	332	0.742265
TCGA-BLCA-PATHWAY	FBXW7	noSubsetTargets	normalized	MUT	20	0.548	0.419	0.645	0.068	0.046	0.132	0.273363	0.246242	0.550823	0.060241	332	0.832952
TCGA-BLCA-PATHWAY	FBXW7	noSubsetTargets	normalized	WT	312	0.548	0.513	0.626	0.931	0.903	0.943	0.753758	0.726637	0.550823	0.939759	332	0.832952
TCGA-BLCA-PATHWAY	FGFR2	noSubsetTargets	normalized	MUT	3	0.644	0.224	0.912	0.016	0.006	0.025	0.588	0.439679	0.363253	0.00903614	332	0.699341
TCGA-BLCA-PATHWAY	FGFR2	noSubsetTargets	normalized	WT	329	0.644	0.184	0.875	0.982	0.972	0.997	0.560321	0.412	0.363253	0.990964	332	0.699341
TCGA-BLCA-PATHWAY	PIK3R1	noSubsetTargets	normalized	MUT	3	0.651	0.129	0.951	0.067	0.007	0.185	0.564	0.359831	0.206545	0.00903614	332	0.49253
TCGA-BLCA-PATHWAY	PIK3R1	noSubsetTargets	normalized	WT	329	0.651	0.103	0.949	0.975	0.962	0.986	0.640169	0.436	0.206545	0.990964	332	0.49253
TCGA-BLCA-PATHWAY	TP53	noSubsetTargets	normalized	MUT	158	0.68	0.633	0.714	0.65	0.608	0.699	0.596132	0.425494	9.24109e-09	0.477341	331	1.90982e-07
TCGA-BLCA-PATHWAY	TP53	noSubsetTargets	normalized	WT	173	0.68	0.628	0.709	0.696	0.672	0.761	0.574506	0.403868	9.24109e-09	0.522659	331	1.90982e-07
TCGA-BLCA-PATHWAY	SETD2	noSubsetTargets	normalized	MUT	8	0.52	0.418	0.78	0.027	0.017	0.033	0.186	0.168932	0.801174	0.0240964	332	0.98613
TCGA-BLCA-PATHWAY	SETD2	noSubsetTargets	normalized	WT	324	0.52	0.419	0.841	0.931	0.92	0.946	0.831068	0.814	0.801174	0.975904	332	0.98613
TCGA-BLCA-PATHWAY	RBM10	noSubsetTargets	normalized	MUT	8	0.312	0.247	0.458	0.016	0.008	0.025	0.0945395	0.18622	0.0890845	0.0240964	332	0.335633
TCGA-BLCA-PATHWAY	RBM10	noSubsetTargets	normalized	WT	324	0.312	0.214	0.428	0.952	0.922	0.977	0.81378	0.905461	0.0890845	0.975904	332	0.335633
TCGA-BLCA-PATHWAY	ZFHX3	noSubsetTargets	normalized	MUT	3	0.142	0.047	0.32	0.005	0.002	0.008	0.00933333	0.177586	0.201408	0.00903614	332	0.49253
TCGA-BLCA-PATHWAY	ZFHX3	noSubsetTargets	normalized	WT	329	0.142	0.026	0.244	0.926	0.891	0.949	0.822414	0.990667	0.201408	0.990964	332	0.49253
TCGA-BLCA-PATHWAY	STAG2	noSubsetTargets	normalized	MUT	40	0.496	0.457	0.564	0.157	0.105	0.192	0.310234	0.292118	0.611969	0.120482	332	0.874596
TCGA-BLCA-PATHWAY	STAG2	noSubsetTargets	normalized	WT	292	0.496	0.394	0.562	0.871	0.836	0.916	0.707882	0.689766	0.611969	0.879518	332	0.874596
TCGA-BLCA-PATHWAY	SWI_SNFcomplex_pathway	noSubsetTargets	normalized	MUT	90	0.554	0.514	0.644	0.299	0.273	0.384	0.484101	0.439641	0.144719	0.271084	332	0.427264
TCGA-BLCA-PATHWAY	SWI_SNFcomplex_pathway	noSubsetTargets	normalized	WT	242	0.554	0.489	0.608	0.76	0.752	0.784	0.560359	0.515899	0.144719	0.728916	332	0.427264
TCGA-BLCA-PATHWAY	PI3K_pathway	noSubsetTargets	normalized	MUT	92	0.628	0.597	0.657	0.355	0.293	0.409	0.509418	0.403732	0.000347656	0.277108	332	0.00359245
TCGA-BLCA-PATHWAY	PI3K_pathway	noSubsetTargets	normalized	WT	240	0.628	0.577	0.679	0.82	0.764	0.874	0.596268	0.490582	0.000347656	0.722892	332	0.00359245
TCGA-BLCA-PATHWAY	JAK_STAT_pathway	noSubsetTargets	normalized	MUT	6	0.521	0.097	0.827	0.032	0.014	0.078	0.266993	0.173598	0.29218	0.0180723	332	0.603839
TCGA-BLCA-PATHWAY	JAK_STAT_pathway	noSubsetTargets	normalized	WT	326	0.521	0.345	0.758	0.896	0.873	0.91	0.826402	0.733007	0.29218	0.981928	332	0.603839
TCGA-BLCA-PATHWAY	BAP1	noSubsetTargets	normalized	MUT	6	0.475	0.403	0.543	0.016	0.008	0.025	0.0626667	0.0968473	0.517868	0.0180723	332	0.802695
TCGA-BLCA-PATHWAY	BAP1	noSubsetTargets	normalized	WT	326	0.475	0.445	0.55	0.902	0.871	0.924	0.903153	0.937333	0.517868	0.981928	332	0.802695
TCGA-BLCA-PATHWAY	MAPK_pathway	noSubsetTargets	normalized	MUT	125	0.666	0.641	0.682	0.534	0.472	0.578	0.525708	0.360729	1.54481e-07	0.376506	332	2.39445e-06
TCGA-BLCA-PATHWAY	MAPK_pathway	noSubsetTargets	normalized	WT	207	0.666	0.593	0.718	0.741	0.674	0.779	0.639271	0.474292	1.54481e-07	0.623494	332	2.39445e-06
TCGA-BLCA-PATHWAY	p53_pathway	noSubsetTargets	normalized	MUT	176	0.631	0.573	0.732	0.632	0.549	0.691	0.605045	0.481564	2.55281e-05	0.53012	332	3.82922e-05
TCGA-BLCA-PATHWAY	p53_pathway	noSubsetTargets	normalized	WT	156	0.631	0.574	0.686	0.59	0.553	0.637	0.518436	0.394955	2.55281e-05	0.46988	332	3.82922e-05
TCGA-BLCA-PATHWAY	HistoneMethylation_pathway	noSubsetTargets	normalized	MUT	151	0.484	0.462	0.506	0.467	0.396	0.515	0.463731	0.474766	0.661344	0.454819	332	0.874596
TCGA-BLCA-PATHWAY	HistoneMethylation_pathway	noSubsetTargets	normalized	WT	181	0.484	0.424	0.521	0.511	0.443	0.546	0.525234	0.536269	0.661344	0.545181	332	0.874596
TCGA-BLCA-PATHWAY	Unknown_pathway	noSubsetTargets	normalized	MUT	72	0.549	0.487	0.58	0.301	0.22	0.342	0.375739	0.311158	0.0313281	0.216867	332	0.176577
TCGA-BLCA-PATHWAY	Unknown_pathway	noSubsetTargets	normalized	WT	260	0.549	0.412	0.592	0.792	0.744	0.838	0.688842	0.624261	0.0313281	0.783133	332	0.176577
TCGA-BLCA-PATHWAY	TGFbeta_pathway	noSubsetTargets	normalized	MUT	6	0.277	0.047	0.393	0.012	0.007	0.023	0.052	0.158355	0.12447	0.0180723	332	0.393466
TCGA-BLCA-PATHWAY	TGFbeta_pathway	noSubsetTargets	normalized	WT	326	0.277	0.232	0.307	0.932	0.886	0.972	0.841645	0.948	0.12447	0.981928	332	0.393466
TCGA-BLCA-PATHWAY	Wnt_pathway	noSubsetTargets	normalized	MUT	19	0.683	0.576	0.744	0.096	0.029	0.142	0.333558	0.216359	0.0142581	0.0572289	332	0.1105
TCGA-BLCA-PATHWAY	Wnt_pathway	noSubsetTargets	normalized	WT	313	0.683	0.546	0.77	0.95	0.945	0.97	0.783641	0.666442	0.0142581	0.942771	332	0.1105
TCGA-BLCA-PATHWAY	Hippo_pathway	noSubsetTargets	normalized	MUT	24	0.467	0.356	0.576	0.068	0.05	0.091	0.256569	0.276654	0.639289	0.0722892	332	0.874596
TCGA-BLCA-PATHWAY	Hippo_pathway	noSubsetTargets	normalized	WT	308	0.467	0.396	0.478	0.918	0.897	0.934	0.723346	0.743431	0.639289	0.927711	332	0.874596
TCGA-BLCA-PATHWAY	Notch_pathway	noSubsetTargets	normalized	MUT	83	0.533	0.509	0.566	0.278	0.211	0.32	0.45225	0.423614	0.345514	0.25	332	0.691027
TCGA-BLCA-PATHWAY	Notch_pathway	noSubsetTargets	normalized	WT	249	0.533	0.457	0.624	0.754	0.698	0.789	0.576386	0.54775	0.345514	0.75	332	0.691027
TCGA-BLCA-PATHWAY	cellcycle_pathway	noSubsetTargets	normalized	MUT	115	0.544	0.504	0.592	0.376	0.356	0.408	0.50479	0.466289	0.196103	0.346386	332	0.49253
TCGA-BLCA-PATHWAY	cellcycle_pathway	noSubsetTargets	normalized	WT	217	0.544	0.497	0.575	0.674	0.612	0.703	0.533711	0.49521	0.196103	0.653614	332	0.49253
TCGA-BLCA-PATHWAY	FOXA1_ESR1_pathway	noSubsetTargets	normalized	MUT	12	0.39	0.313	0.539	0.027	0.017	0.04	0.202244	0.283251	0.159734	0.0361446	332	0.450161
TCGA-BLCA-PATHWAY	FOXA1_ESR1_pathway	noSubsetTargets	normalized	WT	320	0.39	0.342	0.444	0.951	0.936	0.974	0.716749	0.797756	0.159734	0.963855	332	0.450161

## Sheet: BRCA
project	varN	proj	filterBlocks	levelNames	nPat	AUROC_avg	AUROC_low	AUROC_hig	AUCPR_avg	AUCPR_low	AUCPR_hig	meanCat	meanOth	pVal	fracPat	nPatsTotal	fdrPval
TCGA-BRCA-PATHWAY	PIK3R1	noSubsetTargets	normalized	MUT	19	0.475	0.366	0.562	0.017	0.014	0.02	0.179643	0.21708	0.381928	0.0194473	977	0.653298
TCGA-BRCA-PATHWAY	PIK3R1	noSubsetTargets	normalized	WT	958	0.475	0.39	0.583	0.925	0.917	0.935	0.78292	0.820357	0.381928	0.980553	977	0.653298
TCGA-BRCA-PATHWAY	CTCF	noSubsetTargets	normalized	MUT	15	0.429	0.372	0.527	0.012	0.009	0.016	0.163057	0.242025	0.176398	0.0153531	977	0.435966
TCGA-BRCA-PATHWAY	CTCF	noSubsetTargets	normalized	WT	962	0.429	0.322	0.501	0.945	0.935	0.957	0.757975	0.836943	0.176398	0.984647	977	0.435966
TCGA-BRCA-PATHWAY	AKT1	noSubsetTargets	normalized	MUT	22	0.595	0.503	0.669	0.033	0.017	0.05	0.31113	0.234053	0.100649	0.0225179	977	0.32711
TCGA-BRCA-PATHWAY	AKT1	noSubsetTargets	normalized	WT	955	0.595	0.538	0.682	0.919	0.916	0.93	0.765947	0.68887	0.100649	0.977482	977	0.32711
TCGA-BRCA-PATHWAY	cellcycle_pathway	noSubsetTargets	normalized	MUT	52	0.525	0.467	0.553	0.057	0.029	0.065	0.324871	0.307711	0.57527	0.0532242	977	0.756919
TCGA-BRCA-PATHWAY	cellcycle_pathway	noSubsetTargets	normalized	WT	925	0.525	0.471	0.598	0.907	0.904	0.925	0.692289	0.675129	0.57527	0.946776	977	0.756919
TCGA-BRCA-PATHWAY	Hippo_pathway	noSubsetTargets	normalized	MUT	9	0.578	0.479	0.661	0.011	0.007	0.026	0.238444	0.201647	0.599145	0.00921187	977	0.763617
TCGA-BRCA-PATHWAY	Hippo_pathway	noSubsetTargets	normalized	WT	968	0.578	0.452	0.71	0.916	0.902	0.932	0.798353	0.761556	0.599145	0.990788	977	0.763617
TCGA-BRCA-PATHWAY	PIK3CA	noSubsetTargets	normalized	MUT	312	0.611	0.573	0.634	0.394	0.348	0.419	0.495538	0.399233	2.53402e-08	0.320658	973	2.74519e-07
TCGA-BRCA-PATHWAY	PIK3CA	noSubsetTargets	normalized	WT	661	0.611	0.59	0.647	0.767	0.724	0.781	0.600767	0.504462	2.53402e-08	0.679342	973	2.74519e-07
TCGA-BRCA-PATHWAY	NF1	noSubsetTargets	normalized	MUT	25	0.531	0.485	0.585	0.029	0.017	0.044	0.20275	0.189577	0.703227	0.0255885	977	0.831087
TCGA-BRCA-PATHWAY	NF1	noSubsetTargets	normalized	WT	952	0.531	0.457	0.594	0.956	0.948	0.967	0.810423	0.79725	0.703227	0.974411	977	0.831087
TCGA-BRCA-PATHWAY	HistoneMethylation_pathway	noSubsetTargets	normalized	MUT	99	0.433	0.339	0.496	0.089	0.065	0.101	0.25974	0.313478	0.04132	0.101331	977	0.167862
TCGA-BRCA-PATHWAY	HistoneMethylation_pathway	noSubsetTargets	normalized	WT	878	0.433	0.402	0.491	0.871	0.85	0.898	0.686522	0.74026	0.04132	0.898669	977	0.167862
TCGA-BRCA-PATHWAY	PTEN	noSubsetTargets	normalized	MUT	52	0.492	0.411	0.576	0.055	0.046	0.073	0.261626	0.255291	0.833588	0.0532242	977	0.903054
TCGA-BRCA-PATHWAY	PTEN	noSubsetTargets	normalized	WT	925	0.492	0.407	0.548	0.917	0.898	0.928	0.744709	0.738374	0.833588	0.946776	977	0.903054
TCGA-BRCA-PATHWAY	SOX9	noSubsetTargets	normalized	MUT	3	0.465	0.303	0.715	0.003	0.001	0.005	0.577785	0.581679	0.98494	0.00307062	977	0.98494
TCGA-BRCA-PATHWAY	SOX9	noSubsetTargets	normalized	WT	974	0.465	0.02	0.674	0.956	0.95	0.963	0.418321	0.422215	0.98494	0.996929	977	0.98494
TCGA-BRCA-PATHWAY	TP53	noSubsetTargets	normalized	MUT	311	0.735	0.706	0.77	0.544	0.454	0.562	0.536807	0.29164	3.8823e-37	0.318321	977	8.41164e-36
TCGA-BRCA-PATHWAY	TP53	noSubsetTargets	normalized	WT	666	0.735	0.718	0.768	0.816	0.794	0.851	0.70836	0.463193	3.8823e-37	0.681679	977	8.41164e-36
TCGA-BRCA-PATHWAY	Notch_pathway	noSubsetTargets	normalized	MUT	31	0.601	0.553	0.65	0.038	0.024	0.049	0.304663	0.256968	0.194751	0.0317298	977	0.436511
TCGA-BRCA-PATHWAY	Notch_pathway	noSubsetTargets	normalized	WT	946	0.601	0.528	0.702	0.955	0.951	0.965	0.743032	0.695337	0.194751	0.96827	977	0.436511
TCGA-BRCA-PATHWAY	p53_pathway	noSubsetTargets	normalized	MUT	322	0.759	0.718	0.775	0.575	0.551	0.622	0.56687	0.315085	4.46614e-45	0.32958	977	4.46614e-45
TCGA-BRCA-PATHWAY	p53_pathway	noSubsetTargets	normalized	WT	655	0.759	0.713	0.796	0.831	0.789	0.86	0.684915	0.43313	4.46614e-45	0.67042	977	4.46614e-45
TCGA-BRCA-PATHWAY	MAP3K1	noSubsetTargets	normalized	MUT	66	0.699	0.68	0.724	0.17	0.132	0.261	0.343322	0.193422	1.92813e-11	0.0675537	977	2.50657e-10
TCGA-BRCA-PATHWAY	MAP3K1	noSubsetTargets	normalized	WT	911	0.699	0.684	0.721	0.933	0.925	0.948	0.806578	0.656678	1.92813e-11	0.932446	977	2.50657e-10
TCGA-BRCA-PATHWAY	SWI_SNFcomplex_pathway	noSubsetTargets	normalized	MUT	53	0.546	0.483	0.595	0.057	0.042	0.063	0.335914	0.31235	0.457626	0.0542477	977	0.724174
TCGA-BRCA-PATHWAY	SWI_SNFcomplex_pathway	noSubsetTargets	normalized	WT	924	0.546	0.461	0.615	0.938	0.917	0.953	0.68765	0.664086	0.457626	0.945752	977	0.724174
TCGA-BRCA-PATHWAY	Unknown_pathway	noSubsetTargets	normalized	MUT	46	0.492	0.47	0.544	0.044	0.029	0.057	0.223461	0.241219	0.576167	0.0470829	977	0.756919
TCGA-BRCA-PATHWAY	Unknown_pathway	noSubsetTargets	normalized	WT	931	0.492	0.421	0.559	0.921	0.901	0.928	0.758781	0.776539	0.576167	0.952917	977	0.756919
TCGA-BRCA-PATHWAY	JAK_STAT_pathway	noSubsetTargets	normalized	MUT	18	0.576	0.476	0.662	0.027	0.016	0.047	0.246949	0.179161	0.172003	0.0184237	977	0.435966
TCGA-BRCA-PATHWAY	JAK_STAT_pathway	noSubsetTargets	normalized	WT	959	0.576	0.42	0.678	0.942	0.935	0.958	0.820839	0.753051	0.172003	0.981576	977	0.435966
TCGA-BRCA-PATHWAY	FOXA1_ESR1_pathway	noSubsetTargets	normalized	MUT	139	0.485	0.445	0.559	0.141	0.124	0.168	0.303135	0.309985	0.752251	0.142272	977	0.85783
TCGA-BRCA-PATHWAY	FOXA1_ESR1_pathway	noSubsetTargets	normalized	WT	838	0.485	0.445	0.512	0.833	0.819	0.855	0.690015	0.696865	0.752251	0.857728	977	0.85783
TCGA-BRCA-PATHWAY	CDK12	noSubsetTargets	normalized	MUT	24	0.57	0.496	0.65	0.028	0.02	0.037	0.229156	0.202376	0.486521	0.024565	977	0.724174
TCGA-BRCA-PATHWAY	CDK12	noSubsetTargets	normalized	WT	953	0.57	0.483	0.612	0.933	0.929	0.935	0.797624	0.770844	0.486521	0.975435	977	0.724174
TCGA-BRCA-PATHWAY	KMT2C	noSubsetTargets	normalized	MUT	69	0.484	0.422	0.541	0.071	0.046	0.092	0.253851	0.253118	0.977404	0.0706244	977	0.98494
TCGA-BRCA-PATHWAY	KMT2C	noSubsetTargets	normalized	WT	908	0.484	0.455	0.552	0.913	0.878	0.935	0.746882	0.746149	0.977404	0.929376	977	0.98494
TCGA-BRCA-PATHWAY	RB1	noSubsetTargets	normalized	MUT	19	0.626	0.571	0.692	0.027	0.019	0.063	0.298968	0.233755	0.153621	0.0194473	977	0.435966
TCGA-BRCA-PATHWAY	RB1	noSubsetTargets	normalized	WT	958	0.626	0.553	0.704	0.946	0.94	0.958	0.766245	0.701032	0.153621	0.980553	977	0.435966
TCGA-BRCA-PATHWAY	CREBBP	noSubsetTargets	normalized	MUT	8	0.66	0.319	0.818	0.024	0.004	0.061	0.366076	0.218536	0.0400602	0.00818833	977	0.167862
TCGA-BRCA-PATHWAY	CREBBP	noSubsetTargets	normalized	WT	969	0.66	0.6	0.82	0.938	0.929	0.943	0.781464	0.633924	0.0400602	0.991812	977	0.167862
TCGA-BRCA-PATHWAY	SMARCA4	noSubsetTargets	normalized	MUT	12	0.631	0.585	0.71	0.017	0.01	0.027	0.266386	0.201906	0.249539	0.0122825	977	0.523227
TCGA-BRCA-PATHWAY	SMARCA4	noSubsetTargets	normalized	WT	965	0.631	0.559	0.79	0.947	0.935	0.951	0.798094	0.733614	0.249539	0.987718	977	0.523227
TCGA-BRCA-PATHWAY	EGFR	noSubsetTargets	normalized	MUT	3	0.854	0.816	0.89	0.01	0.008	0.015	0.591333	0.27021	0.0302233	0.00307062	977	0.140322
TCGA-BRCA-PATHWAY	EGFR	noSubsetTargets	normalized	WT	974	0.854	0.812	0.87	0.941	0.925	0.95	0.72979	0.408667	0.0302233	0.996929	977	0.140322
TCGA-BRCA-PATHWAY	GATA3	noSubsetTargets	normalized	MUT	111	0.57	0.521	0.624	0.157	0.131	0.191	0.429323	0.360198	0.00809077	0.113613	977	0.05259
TCGA-BRCA-PATHWAY	GATA3	noSubsetTargets	normalized	WT	866	0.57	0.518	0.602	0.888	0.87	0.907	0.639802	0.570677	0.00809077	0.886387	977	0.05259
TCGA-BRCA-PATHWAY	CDH1	noSubsetTargets	normalized	MUT	106	0.811	0.758	0.849	0.345	0.301	0.385	0.519411	0.204066	4.06498e-40	0.108495	977	2.64224e-38
TCGA-BRCA-PATHWAY	CDH1	noSubsetTargets	normalized	WT	871	0.811	0.792	0.828	0.933	0.923	0.938	0.795934	0.480589	4.06498e-40	0.891505	977	2.64224e-38
TCGA-BRCA-PATHWAY	KDM6A	noSubsetTargets	normalized	MUT	14	0.643	0.573	0.714	0.03	0.019	0.05	0.344493	0.218831	0.024074	0.0143296	977	0.12037
TCGA-BRCA-PATHWAY	KDM6A	noSubsetTargets	normalized	WT	963	0.643	0.51	0.717	0.95	0.945	0.956	0.781169	0.655507	0.024074	0.98567	977	0.12037
TCGA-BRCA-PATHWAY	TGFbeta_pathway	noSubsetTargets	normalized	MUT	16	0.498	0.301	0.551	0.019	0.011	0.041	0.183571	0.18097	0.955466	0.0163767	977	0.98494
TCGA-BRCA-PATHWAY	TGFbeta_pathway	noSubsetTargets	normalized	WT	961	0.498	0.345	0.613	0.928	0.918	0.934	0.81903	0.816429	0.955466	0.983623	977	0.98494
TCGA-BRCA-PATHWAY	FGFR2	noSubsetTargets	normalized	MUT	10	0.589	0.447	0.705	0.013	0.008	0.019	0.237597	0.194262	0.500098	0.0102354	977	0.724174
TCGA-BRCA-PATHWAY	FGFR2	noSubsetTargets	normalized	WT	967	0.589	0.464	0.704	0.93	0.927	0.933	0.805738	0.762403	0.500098	0.989765	977	0.724174
TCGA-BRCA-PATHWAY	NOTCH2	noSubsetTargets	normalized	MUT	7	0.604	0.537	0.694	0.008	0.004	0.015	0.191143	0.212805	0.822021	0.00716479	977	0.903054
TCGA-BRCA-PATHWAY	NOTCH2	noSubsetTargets	normalized	WT	970	0.604	0.58	0.681	0.852	0.833	0.86	0.787195	0.808857	0.822021	0.992835	977	0.903054
TCGA-BRCA-PATHWAY	ATM	noSubsetTargets	normalized	MUT	12	0.468	0.364	0.589	0.016	0.007	0.064	0.156485	0.148597	0.874268	0.0122825	977	0.923573
TCGA-BRCA-PATHWAY	ATM	noSubsetTargets	normalized	WT	965	0.468	0.316	0.889	0.921	0.907	0.933	0.851403	0.843515	0.874268	0.987718	977	0.923573
TCGA-BRCA-PATHWAY	ZFHX3	noSubsetTargets	normalized	MUT	12	0.535	0.475	0.626	0.017	0.013	0.019	0.242436	0.184091	0.338121	0.0122825	977	0.610497
TCGA-BRCA-PATHWAY	ZFHX3	noSubsetTargets	normalized	WT	965	0.535	0.444	0.721	0.921	0.911	0.935	0.815909	0.757564	0.338121	0.987718	977	0.610497
TCGA-BRCA-PATHWAY	JAK1	noSubsetTargets	normalized	MUT	8	0.634	0.435	0.73	0.017	0.01	0.031	0.25445	0.141529	0.0642539	0.00818833	977	0.245677
TCGA-BRCA-PATHWAY	JAK1	noSubsetTargets	normalized	WT	969	0.634	0.463	0.791	0.92	0.902	0.934	0.858471	0.74555	0.0642539	0.991812	977	0.245677
TCGA-BRCA-PATHWAY	ATRX	noSubsetTargets	normalized	MUT	4	0.523	0.34	0.761	0.004	0.002	0.009	0.069	0.0793043	0.880947	0.00409417	977	0.923573
TCGA-BRCA-PATHWAY	ATRX	noSubsetTargets	normalized	WT	973	0.523	0.286	0.843	0.766	0.745	0.789	0.920696	0.931	0.880947	0.995906	977	0.923573
TCGA-BRCA-PATHWAY	FBXW7	noSubsetTargets	normalized	MUT	8	0.58	0.259	0.668	0.011	0.006	0.037	0.243107	0.193113	0.48001	0.00818833	977	0.724174
TCGA-BRCA-PATHWAY	FBXW7	noSubsetTargets	normalized	WT	969	0.58	0.418	0.832	0.912	0.901	0.919	0.806887	0.756893	0.48001	0.991812	977	0.724174
TCGA-BRCA-PATHWAY	PPP2R1A	noSubsetTargets	normalized	MUT	4	0.706	0.505	0.863	0.014	0.003	0.059	0.309318	0.117215	0.0839416	0.00409417	977	0.287169
TCGA-BRCA-PATHWAY	PPP2R1A	noSubsetTargets	normalized	WT	973	0.706	0.593	0.755	0.79	0.774	0.806	0.882785	0.690682	0.0839416	0.995906	977	0.287169
TCGA-BRCA-PATHWAY	ARID2	noSubsetTargets	normalized	MUT	6	0.381	0.335	0.678	0.005	0.004	0.006	0.0725093	0.14971	0.316923	0.00614125	977	0.605882
TCGA-BRCA-PATHWAY	ARID2	noSubsetTargets	normalized	WT	971	0.381	0.336	0.536	0.909	0.9	0.922	0.85029	0.927491	0.316923	0.993859	977	0.605882
TCGA-BRCA-PATHWAY	RET	noSubsetTargets	normalized	MUT	4	0.526	0.373	0.742	0.004	0.003	0.006	0.03475	0.0757615	0.537292	0.00409417	977	0.743063
TCGA-BRCA-PATHWAY	RET	noSubsetTargets	normalized	WT	973	0.526	0.156	0.686	0.671	0.649	0.693	0.924239	0.96525	0.537292	0.995906	977	0.743063
TCGA-BRCA-PATHWAY	EP300	noSubsetTargets	normalized	MUT	10	0.558	0.413	0.747	0.013	0.016	0.016	0.16129	0.130863	0.637006	0.0102354	977	0.792261
TCGA-BRCA-PATHWAY	EP300	noSubsetTargets	normalized	WT	967	0.558	0.447	0.641	0.919	0.91	0.934	0.869137	0.83871	0.637006	0.989765	977	0.792261
TCGA-BRCA-PATHWAY	NF2	noSubsetTargets	normalized	MUT	4	0.783	0.571	0.939	0.009	0.006	0.012	0.211	0.101981	0.181094	0.00409417	977	0.435966
TCGA-BRCA-PATHWAY	NF2	noSubsetTargets	normalized	WT	973	0.783	0.735	0.842	0.778	0.761	0.794	0.898019	0.789	0.181094	0.995906	977	0.435966
TCGA-BRCA-PATHWAY	RNF43	noSubsetTargets	normalized	MUT	5	0.736	0.583	0.956	0.01	0.001	0.021	0.289715	0.0823023	0.0112174	0.00511771	977	0.0662847
TCGA-BRCA-PATHWAY	RNF43	noSubsetTargets	normalized	WT	972	0.736	0.651	0.836	0.741	0.712	0.774	0.917698	0.710285	0.0112174	0.994882	977	0.0662847
TCGA-BRCA-PATHWAY	KRAS	noSubsetTargets	normalized	MUT	6	0.408	0.287	0.889	0.005	0.004	0.009	0.0936667	0.145858	0.522035	0.00614125	977	0.737658
TCGA-BRCA-PATHWAY	KRAS	noSubsetTargets	normalized	WT	971	0.408	0.333	0.537	0.877	0.856	0.889	0.854142	0.906333	0.522035	0.993859	977	0.737658
TCGA-BRCA-PATHWAY	BAP1	noSubsetTargets	normalized	MUT	4	0.61	0.398	0.792	0.006	0.003	0.01	0.2175	0.146126	0.501351	0.00409417	977	0.724174
TCGA-BRCA-PATHWAY	BAP1	noSubsetTargets	normalized	WT	973	0.61	0.39	0.805	0.756	0.73	0.77	0.853874	0.7825	0.501351	0.995906	977	0.724174
TCGA-BRCA-PATHWAY	SMAD4	noSubsetTargets	normalized	MUT	8	0.594	0.426	0.696	0.015	0.007	0.038	0.319588	0.2096	0.187875	0.00818833	977	0.436139
TCGA-BRCA-PATHWAY	SMAD4	noSubsetTargets	normalized	WT	969	0.594	0.504	0.704	0.866	0.86	0.874	0.7904	0.680412	0.187875	0.991812	977	0.436139
TCGA-BRCA-PATHWAY	TERT	noSubsetTargets	normalized	MUT	4	0.487	0.399	0.6	0.004	0.003	0.007	0.0235	0.0779793	0.418855	0.00409417	977	0.695737
TCGA-BRCA-PATHWAY	TERT	noSubsetTargets	normalized	WT	973	0.487	0.361	0.551	0.692	0.662	0.72	0.922021	0.9765	0.418855	0.995906	977	0.695737
TCGA-BRCA-PATHWAY	SETD2	noSubsetTargets	normalized	MUT	10	0.624	0.575	0.851	0.024	0.011	0.039	0.278703	0.140738	0.0185713	0.0102354	977	0.100595
TCGA-BRCA-PATHWAY	SETD2	noSubsetTargets	normalized	WT	967	0.624	0.548	0.776	0.897	0.888	0.905	0.859262	0.721297	0.0185713	0.989765	977	0.100595
TCGA-BRCA-PATHWAY	STAG2	noSubsetTargets	normalized	MUT	8	0.553	0.384	0.732	0.01	0.004	0.028	0.214797	0.182141	0.645997	0.00818833	977	0.792261
TCGA-BRCA-PATHWAY	STAG2	noSubsetTargets	normalized	WT	969	0.553	0.436	0.632	0.917	0.91	0.929	0.817859	0.785203	0.645997	0.991812	977	0.792261
TCGA-BRCA-PATHWAY	SPOP	noSubsetTargets	normalized	MUT	10	0.334	0.175	0.391	0.007	0.003	0.013	0.0833375	0.17655	0.136702	0.0102354	977	0.423124
TCGA-BRCA-PATHWAY	SPOP	noSubsetTargets	normalized	WT	967	0.334	0.195	0.374	0.934	0.928	0.947	0.82345	0.916663	0.136702	0.989765	977	0.423124
TCGA-BRCA-PATHWAY	ERBB2	noSubsetTargets	normalized	MUT	17	0.752	0.701	0.771	0.038	0.019	0.055	0.320361	0.17254	0.000691022	0.0174002	977	0.00561456
TCGA-BRCA-PATHWAY	ERBB2	noSubsetTargets	normalized	WT	960	0.752	0.629	0.818	0.946	0.931	0.957	0.82746	0.679639	0.000691022	0.9826	977	0.00561456
TCGA-BRCA-PATHWAY	KMT2D	noSubsetTargets	normalized	MUT	10	0.36	0.224	0.482	0.008	0.003	0.014	0.1311	0.196108	0.302442	0.0102354	977	0.59572
TCGA-BRCA-PATHWAY	KMT2D	noSubsetTargets	normalized	WT	967	0.36	0.233	0.487	0.928	0.92	0.943	0.803892	0.8689	0.302442	0.989765	977	0.59572
TCGA-BRCA-PATHWAY	FOXA1	noSubsetTargets	normalized	MUT	18	0.603	0.6	0.618	0.023	0.011	0.049	0.219272	0.173626	0.28278	0.0184237	977	0.574396
TCGA-BRCA-PATHWAY	FOXA1	noSubsetTargets	normalized	WT	959	0.603	0.556	0.672	0.906	0.9	0.918	0.826374	0.780728	0.28278	0.981576	977	0.574396
TCGA-BRCA-PATHWAY	FAT1	noSubsetTargets	normalized	MUT	5	0.713	0.669	0.764	0.008	0.005	0.013	0.1704	0.123644	0.582245	0.00511771	977	0.756919
TCGA-BRCA-PATHWAY	FAT1	noSubsetTargets	normalized	WT	972	0.713	0.631	0.845	0.822	0.798	0.855	0.876356	0.8296	0.582245	0.994882	977	0.756919
TCGA-BRCA-PATHWAY	BRAF	noSubsetTargets	normalized	MUT	3	0.529	0.515	0.647	0.006	0.001	0.032	0.235333	0.135402	0.428146	0.00307062	977	0.695737
TCGA-BRCA-PATHWAY	BRAF	noSubsetTargets	normalized	WT	974	0.529	0.349	0.971	0.663	0.644	0.685	0.864598	0.764667	0.428146	0.996929	977	0.695737
TCGA-BRCA-PATHWAY	STK11	noSubsetTargets	normalized	MUT	6	0.401	0.322	0.507	0.005	0.002	0.007	0.0573333	0.155936	0.24351	0.00614125	977	0.523227
TCGA-BRCA-PATHWAY	STK11	noSubsetTargets	normalized	WT	971	0.401	0.312	0.455	0.891	0.873	0.9	0.844064	0.942667	0.24351	0.993859	977	0.523227
TCGA-BRCA-PATHWAY	TSC1	noSubsetTargets	normalized	MUT	3	0.586	0.561	0.658	0.004	0.001	0.007	0.0994608	0.152637	0.660319	0.00307062	977	0.794829
TCGA-BRCA-PATHWAY	TSC1	noSubsetTargets	normalized	WT	974	0.586	0.535	0.66	0.866	0.84	0.893	0.847363	0.900539	0.660319	0.996929	977	0.794829
TCGA-BRCA-PATHWAY	MED12	noSubsetTargets	normalized	MUT	8	0.308	0.255	0.616	0.005	0.002	0.008	0.0679828	0.185396	0.0765596	0.00818833	977	0.276465
TCGA-BRCA-PATHWAY	MED12	noSubsetTargets	normalized	WT	969	0.308	0.183	0.386	0.916	0.911	0.924	0.814604	0.932017	0.0765596	0.991812	977	0.276465
TCGA-BRCA-PATHWAY	CIC	noSubsetTargets	normalized	MUT	5	0.519	0.277	0.577	0.005	0.002	0.009	0.0744	0.0911137	0.803651	0.00511771	977	0.900643
TCGA-BRCA-PATHWAY	CIC	noSubsetTargets	normalized	WT	972	0.519	0.433	0.759	0.789	0.767	0.807	0.908886	0.9256	0.803651	0.994882	977	0.900643
TCGA-BRCA-PATHWAY	ARID1A	noSubsetTargets	normalized	MUT	31	0.481	0.357	0.559	0.028	0.024	0.035	0.148361	0.177258	0.379952	0.0317298	977	0.653298
TCGA-BRCA-PATHWAY	ARID1A	noSubsetTargets	normalized	WT	946	0.481	0.419	0.547	0.931	0.922	0.935	0.822742	0.851639	0.379952	0.96827	977	0.653298
TCGA-BRCA-PATHWAY	PTPRT	noSubsetTargets	normalized	MUT	7	0.655	0.472	0.766	0.012	0.005	0.029	0.296451	0.193354	0.155976	0.00716479	977	0.435966
TCGA-BRCA-PATHWAY	PTPRT	noSubsetTargets	normalized	WT	970	0.655	0.522	0.865	0.913	0.901	0.925	0.806646	0.703549	0.155976	0.992835	977	0.435966
TCGA-BRCA-PATHWAY	MTOR	noSubsetTargets	normalized	MUT	5	0.499	0.204	0.693	0.005	0.001	0.008	0.0696	0.0968918	0.737115	0.00511771	977	0.85558
TCGA-BRCA-PATHWAY	MTOR	noSubsetTargets	normalized	WT	972	0.499	0.19	0.727	0.629	0.589	0.64	0.903108	0.9304	0.737115	0.994882	977	0.85558
TCGA-BRCA-PATHWAY	APC	noSubsetTargets	normalized	MUT	3	0.646	0.379	0.692	0.006	0.004	0.016	0.298667	0.171663	0.334629	0.00307062	977	0.610497
TCGA-BRCA-PATHWAY	APC	noSubsetTargets	normalized	WT	974	0.646	0.365	0.898	0.908	0.883	0.918	0.828337	0.701333	0.334629	0.996929	977	0.610497
TCGA-BRCA-PATHWAY	PBRM1	noSubsetTargets	normalized	MUT	6	0.672	0.422	0.817	0.011	0.005	0.038	0.279824	0.154702	0.175874	0.00614125	977	0.435966
TCGA-BRCA-PATHWAY	PBRM1	noSubsetTargets	normalized	WT	971	0.672	0.624	0.814	0.799	0.784	0.811	0.845298	0.720176	0.175874	0.993859	977	0.435966
TCGA-BRCA-PATHWAY	Wnt_pathway	noSubsetTargets	normalized	MUT	117	0.765	0.726	0.783	0.324	0.286	0.386	0.475337	0.215491	2.47699e-31	0.119754	977	4.02511e-30
TCGA-BRCA-PATHWAY	Wnt_pathway	noSubsetTargets	normalized	WT	860	0.765	0.717	0.805	0.915	0.91	0.918	0.784509	0.524663	2.47699e-31	0.880246	977	4.02511e-30
TCGA-BRCA-PATHWAY	PI3K_pathway	noSubsetTargets	normalized	MUT	398	0.57	0.525	0.601	0.471	0.444	0.531	0.444522	0.380955	9.33594e-05	0.407369	977	0.000866908
TCGA-BRCA-PATHWAY	PI3K_pathway	noSubsetTargets	normalized	WT	579	0.57	0.537	0.603	0.632	0.605	0.659	0.619045	0.555478	9.33594e-05	0.592631	977	0.000866908
TCGA-BRCA-PATHWAY	MAPK_pathway	noSubsetTargets	normalized	MUT	131	0.564	0.526	0.591	0.175	0.165	0.21	0.363769	0.303451	0.00333769	0.134084	977	0.0241055
TCGA-BRCA-PATHWAY	MAPK_pathway	noSubsetTargets	normalized	WT	846	0.564	0.531	0.618	0.868	0.86	0.887	0.696549	0.636231	0.00333769	0.865916	977	0.0241055

## Sheet: CESC
project	varN	proj	filterBlocks	levelNames	nPat	AUROC_avg	AUROC_low	AUROC_hig	AUCPR_avg	AUCPR_low	AUCPR_hig	meanCat	meanOth	pVal	fracPat	nPatsTotal	fdrPval
TCGA-CESC-PATHWAY	APC	noSubsetTargets	normalized	MUT	3	0.507	0.204	0.535	0.011	0.005	0.04	0.0126667	0.0397313	0.59224	0.0118577	253	0.861439
TCGA-CESC-PATHWAY	APC	noSubsetTargets	normalized	WT	250	0.507	0.338	0.73	0.577	0.533	0.605	0.960269	0.987333	0.59224	0.988142	253	0.861439
TCGA-CESC-PATHWAY	CREBBP	noSubsetTargets	normalized	MUT	6	0.447	0.27	0.594	0.021	0.009	0.051	0.121156	0.169845	0.541934	0.0237154	253	0.841552
TCGA-CESC-PATHWAY	CREBBP	noSubsetTargets	normalized	WT	247	0.447	0.318	0.713	0.839	0.814	0.88	0.830155	0.878844	0.541934	0.976285	253	0.841552
TCGA-CESC-PATHWAY	SMARCA4	noSubsetTargets	normalized	MUT	4	0.54	0.065	0.724	0.017	0.006	0.05	0.238	0.215946	0.851255	0.0158103	253	0.950238
TCGA-CESC-PATHWAY	SMARCA4	noSubsetTargets	normalized	WT	249	0.54	0.074	0.734	0.875	0.864	0.908	0.784054	0.762	0.851255	0.98419	253	0.950238
TCGA-CESC-PATHWAY	KMT2D	noSubsetTargets	normalized	MUT	21	0.498	0.357	0.565	0.076	0.061	0.091	0.208647	0.238913	0.512079	0.083004	253	0.841552
TCGA-CESC-PATHWAY	KMT2D	noSubsetTargets	normalized	WT	232	0.498	0.439	0.596	0.911	0.89	0.955	0.761087	0.791353	0.512079	0.916996	253	0.841552
TCGA-CESC-PATHWAY	KDM6A	noSubsetTargets	normalized	MUT	4	0.528	0.393	0.929	0.023	0.008	0.044	0.338613	0.235985	0.446199	0.0158103	253	0.841552
TCGA-CESC-PATHWAY	KDM6A	noSubsetTargets	normalized	WT	249	0.528	0.23	0.671	0.9	0.863	0.938	0.764015	0.661387	0.446199	0.98419	253	0.841552
TCGA-CESC-PATHWAY	CTCF	noSubsetTargets	normalized	MUT	3	0.232	0.223	0.247	0.006	0.002	0.01	0	0.100213	0.407266	0.0118577	253	0.841552
TCGA-CESC-PATHWAY	CTCF	noSubsetTargets	normalized	WT	250	0.232	0.215	0.265	0.527	0.473	0.558	0.899787	1	0.407266	0.988142	253	0.841552
TCGA-CESC-PATHWAY	STK11	noSubsetTargets	normalized	MUT	6	0.62	0.391	0.777	0.032	0.015	0.047	0.239283	0.180425	0.543502	0.0237154	253	0.841552
TCGA-CESC-PATHWAY	STK11	noSubsetTargets	normalized	WT	247	0.62	0.483	0.753	0.874	0.852	0.924	0.819575	0.760717	0.543502	0.976285	253	0.841552
TCGA-CESC-PATHWAY	SMAD4	noSubsetTargets	normalized	MUT	10	0.44	0.301	0.581	0.035	0.02	0.055	0.16177	0.187082	0.728236	0.0395257	253	0.919878
TCGA-CESC-PATHWAY	SMAD4	noSubsetTargets	normalized	WT	243	0.44	0.25	0.554	0.911	0.882	0.923	0.812918	0.83823	0.728236	0.960474	253	0.919878
TCGA-CESC-PATHWAY	PTPRT	noSubsetTargets	normalized	MUT	3	0.503	0.414	0.699	0.011	0.003	0.019	0.0446824	0.0811465	0.656195	0.0118577	253	0.899925
TCGA-CESC-PATHWAY	PTPRT	noSubsetTargets	normalized	WT	250	0.503	0.415	0.588	0.755	0.721	0.783	0.918853	0.955318	0.656195	0.988142	253	0.899925
TCGA-CESC-PATHWAY	BAP1	noSubsetTargets	normalized	MUT	3	0.38	0.135	0.501	0.01	0.002	0.028	0.183183	0.204426	0.901104	0.0118577	253	0.981068
TCGA-CESC-PATHWAY	BAP1	noSubsetTargets	normalized	WT	250	0.38	0.139	0.82	0.674	0.62	0.696	0.795574	0.816817	0.901104	0.988142	253	0.981068
TCGA-CESC-PATHWAY	ARID1A	noSubsetTargets	normalized	MUT	10	0.365	0.263	0.439	0.028	0.011	0.043	0.113499	0.203702	0.121566	0.0395257	253	0.486263
TCGA-CESC-PATHWAY	ARID1A	noSubsetTargets	normalized	WT	243	0.365	0.253	0.422	0.927	0.897	0.937	0.796298	0.886501	0.121566	0.960474	253	0.486263
TCGA-CESC-PATHWAY	PPP2R1A	noSubsetTargets	normalized	MUT	3	0.507	0.242	1	0.007	0.002	0.02	0.338661	0.205511	0.456697	0.0118577	253	0.841552
TCGA-CESC-PATHWAY	PPP2R1A	noSubsetTargets	normalized	WT	250	0.507	0.38	0.784	0.743	0.707	0.787	0.794489	0.661339	0.456697	0.988142	253	0.841552
TCGA-CESC-PATHWAY	NOTCH1	noSubsetTargets	normalized	MUT	7	0.419	0.334	0.503	0.019	0.011	0.029	0.210542	0.233976	0.78788	0.027668	253	0.945456
TCGA-CESC-PATHWAY	NOTCH1	noSubsetTargets	normalized	WT	246	0.419	0.178	0.651	0.937	0.922	0.95	0.766024	0.789458	0.78788	0.972332	253	0.945456
TCGA-CESC-PATHWAY	NF1	noSubsetTargets	normalized	MUT	7	0.621	0.411	0.754	0.045	0.01	0.07	0.304081	0.194579	0.234829	0.027668	253	0.626212
TCGA-CESC-PATHWAY	NF1	noSubsetTargets	normalized	WT	246	0.621	0.286	0.839	0.866	0.831	0.903	0.805421	0.695919	0.234829	0.972332	253	0.626212
TCGA-CESC-PATHWAY	MED12	noSubsetTargets	normalized	MUT	8	0.723	0.503	0.829	0.084	0.025	0.123	0.343164	0.177984	0.0530236	0.0316206	253	0.372279
TCGA-CESC-PATHWAY	MED12	noSubsetTargets	normalized	WT	245	0.723	0.635	0.816	0.854	0.804	0.904	0.822016	0.656836	0.0530236	0.968379	253	0.372279
TCGA-CESC-PATHWAY	TP53	noSubsetTargets	normalized	MUT	20	0.63	0.566	0.719	0.126	0.068	0.182	0.371789	0.256899	0.0417364	0.0790514	253	0.372279
TCGA-CESC-PATHWAY	TP53	noSubsetTargets	normalized	WT	233	0.63	0.526	0.743	0.932	0.908	0.955	0.743101	0.628211	0.0417364	0.920949	253	0.372279
TCGA-CESC-PATHWAY	FAT1	noSubsetTargets	normalized	MUT	16	0.514	0.442	0.57	0.067	0.041	0.087	0.295084	0.281654	0.82907	0.0632411	253	0.947509
TCGA-CESC-PATHWAY	FAT1	noSubsetTargets	normalized	WT	237	0.514	0.44	0.622	0.924	0.88	0.937	0.718346	0.704916	0.82907	0.936759	253	0.947509
TCGA-CESC-PATHWAY	EP300	noSubsetTargets	normalized	MUT	20	0.541	0.476	0.584	0.09	0.06	0.183	0.275091	0.254153	0.696827	0.0790514	253	0.911359
TCGA-CESC-PATHWAY	EP300	noSubsetTargets	normalized	WT	233	0.541	0.42	0.607	0.919	0.897	0.951	0.745847	0.724909	0.696827	0.920949	253	0.911359
TCGA-CESC-PATHWAY	ERBB2	noSubsetTargets	normalized	MUT	7	0.384	0.282	0.468	0.024	0.011	0.054	0.117199	0.151735	0.653242	0.027668	253	0.899925
TCGA-CESC-PATHWAY	ERBB2	noSubsetTargets	normalized	WT	246	0.384	0.14	0.476	0.867	0.839	0.907	0.848265	0.882801	0.653242	0.972332	253	0.899925
TCGA-CESC-PATHWAY	CTNNB1	noSubsetTargets	normalized	MUT	4	0.433	0.339	0.555	0.013	0.01	0.038	0.0990773	0.144684	0.702506	0.0158103	253	0.911359
TCGA-CESC-PATHWAY	CTNNB1	noSubsetTargets	normalized	WT	249	0.433	0.276	0.601	0.623	0.587	0.664	0.855316	0.900923	0.702506	0.98419	253	0.911359
TCGA-CESC-PATHWAY	PIK3CA	noSubsetTargets	normalized	MUT	65	0.423	0.368	0.479	0.227	0.193	0.28	0.282068	0.332412	0.086188	0.26	250	0.419162
TCGA-CESC-PATHWAY	PIK3CA	noSubsetTargets	normalized	WT	185	0.423	0.375	0.49	0.69	0.648	0.703	0.667588	0.717932	0.086188	0.74	250	0.419162
TCGA-CESC-PATHWAY	NF2	noSubsetTargets	normalized	MUT	4	0.643	0.556	0.763	0.022	0.015	0.034	0.402303	0.283602	0.443846	0.0158103	253	0.841552
TCGA-CESC-PATHWAY	NF2	noSubsetTargets	normalized	WT	249	0.643	0.286	0.733	0.771	0.726	0.823	0.716398	0.597697	0.443846	0.98419	253	0.841552
TCGA-CESC-PATHWAY	ZFHX3	noSubsetTargets	normalized	MUT	8	0.675	0.603	0.755	0.052	0.019	0.122	0.223341	0.137647	0.234242	0.0316206	253	0.626212
TCGA-CESC-PATHWAY	ZFHX3	noSubsetTargets	normalized	WT	245	0.675	0.539	0.762	0.811	0.778	0.825	0.862353	0.776659	0.234242	0.968379	253	0.626212
TCGA-CESC-PATHWAY	KMT2C	noSubsetTargets	normalized	MUT	24	0.509	0.385	0.603	0.095	0.063	0.131	0.182209	0.183673	0.973269	0.0948617	253	0.981068
TCGA-CESC-PATHWAY	KMT2C	noSubsetTargets	normalized	WT	229	0.509	0.454	0.655	0.878	0.841	0.913	0.816327	0.817791	0.973269	0.905138	253	0.981068
TCGA-CESC-PATHWAY	FBXW7	noSubsetTargets	normalized	MUT	22	0.398	0.342	0.541	0.066	0.036	0.103	0.178325	0.253208	0.0873255	0.0869565	253	0.419162
TCGA-CESC-PATHWAY	FBXW7	noSubsetTargets	normalized	WT	231	0.398	0.343	0.445	0.894	0.848	0.907	0.746792	0.821675	0.0873255	0.913043	253	0.419162
TCGA-CESC-PATHWAY	KRAS	noSubsetTargets	normalized	MUT	11	0.614	0.481	0.767	0.08	0.051	0.228	0.26509	0.153358	0.0542906	0.0434783	253	0.372279
TCGA-CESC-PATHWAY	KRAS	noSubsetTargets	normalized	WT	242	0.614	0.453	0.67	0.921	0.913	0.952	0.846642	0.73491	0.0542906	0.956522	253	0.372279
TCGA-CESC-PATHWAY	MTOR	noSubsetTargets	normalized	MUT	4	0.267	0.17	0.293	0.009	0.005	0.015	0.0025	0.123511	0.294963	0.0158103	253	0.732048
TCGA-CESC-PATHWAY	MTOR	noSubsetTargets	normalized	WT	249	0.267	0.172	0.416	0.62	0.564	0.664	0.876489	0.9975	0.294963	0.98419	253	0.732048
TCGA-CESC-PATHWAY	RB1	noSubsetTargets	normalized	MUT	14	0.707	0.586	0.759	0.105	0.075	0.182	0.48454	0.296987	0.00629542	0.055336	253	0.23161
TCGA-CESC-PATHWAY	RB1	noSubsetTargets	normalized	WT	239	0.707	0.544	0.806	0.955	0.935	0.969	0.703013	0.51546	0.00629542	0.944664	253	0.23161
TCGA-CESC-PATHWAY	ATRX	noSubsetTargets	normalized	MUT	6	0.361	0.143	0.734	0.018	0.013	0.028	0.0353333	0.0783432	0.491694	0.0237154	253	0.841552
TCGA-CESC-PATHWAY	ATRX	noSubsetTargets	normalized	WT	247	0.361	0.18	0.567	0.687	0.66	0.754	0.921657	0.964667	0.491694	0.976285	253	0.841552
TCGA-CESC-PATHWAY	AKT1	noSubsetTargets	normalized	MUT	3	0.255	0.107	0.47	0.007	0.005	0.015	0.06	0.240095	0.161457	0.0118577	253	0.596149
TCGA-CESC-PATHWAY	AKT1	noSubsetTargets	normalized	WT	250	0.255	0.147	0.496	0.894	0.877	0.916	0.759905	0.94	0.161457	0.988142	253	0.596149
TCGA-CESC-PATHWAY	PTEN	noSubsetTargets	normalized	MUT	17	0.54	0.408	0.664	0.086	0.037	0.141	0.325171	0.276791	0.410141	0.0671937	253	0.841552
TCGA-CESC-PATHWAY	PTEN	noSubsetTargets	normalized	WT	236	0.54	0.394	0.66	0.925	0.91	0.97	0.723209	0.674829	0.410141	0.932806	253	0.841552
TCGA-CESC-PATHWAY	FGFR3	noSubsetTargets	normalized	MUT	5	0.242	0.145	0.388	0.012	0.006	0.016	0.0167614	0.17114	0.117679	0.0197628	253	0.486263
TCGA-CESC-PATHWAY	FGFR3	noSubsetTargets	normalized	WT	248	0.242	0.179	0.367	0.847	0.804	0.871	0.82886	0.983239	0.117679	0.980237	253	0.486263
TCGA-CESC-PATHWAY	CIC	noSubsetTargets	normalized	MUT	5	0.523	0.334	0.657	0.02	0.013	0.036	0.0978588	0.11552	0.819494	0.0197628	253	0.947509
TCGA-CESC-PATHWAY	CIC	noSubsetTargets	normalized	WT	248	0.523	0.412	0.7	0.712	0.69	0.729	0.88448	0.902141	0.819494	0.980237	253	0.947509
TCGA-CESC-PATHWAY	BCOR	noSubsetTargets	normalized	MUT	3	0.74	0.567	0.784	0.028	0.013	0.128	0.352011	0.182969	0.330354	0.0118577	253	0.755096
TCGA-CESC-PATHWAY	BCOR	noSubsetTargets	normalized	WT	250	0.74	0.558	0.976	0.568	0.538	0.624	0.817031	0.647989	0.330354	0.988142	253	0.755096
TCGA-CESC-PATHWAY	p53_pathway	noSubsetTargets	normalized	MUT	22	0.655	0.437	0.78	0.156	0.07	0.252	0.428055	0.27847	0.00661687	0.0869565	253	0.00661687
TCGA-CESC-PATHWAY	p53_pathway	noSubsetTargets	normalized	WT	231	0.655	0.549	0.806	0.928	0.874	0.934	0.72153	0.571945	0.00661687	0.913043	253	0.00661687
TCGA-CESC-PATHWAY	FOXA1_ESR1_pathway	noSubsetTargets	normalized	MUT	3	0.531	0.211	0.936	0.023	0.003	0.083	0.340724	0.325599	0.94463	0.0118577	253	0.981068
TCGA-CESC-PATHWAY	FOXA1_ESR1_pathway	noSubsetTargets	normalized	WT	250	0.531	0.369	0.665	0.831	0.79	0.856	0.674401	0.659276	0.94463	0.988142	253	0.981068
TCGA-CESC-PATHWAY	SWI_SNFcomplex_pathway	noSubsetTargets	normalized	MUT	20	0.494	0.399	0.615	0.074	0.033	0.09	0.257875	0.256534	0.981068	0.0790514	253	0.981068
TCGA-CESC-PATHWAY	SWI_SNFcomplex_pathway	noSubsetTargets	normalized	WT	233	0.494	0.423	0.598	0.901	0.892	0.909	0.743466	0.742125	0.981068	0.920949	253	0.981068
TCGA-CESC-PATHWAY	Unknown_pathway	noSubsetTargets	normalized	MUT	14	0.405	0.244	0.499	0.043	0.021	0.062	0.181984	0.254209	0.198949	0.055336	253	0.626212
TCGA-CESC-PATHWAY	Unknown_pathway	noSubsetTargets	normalized	WT	239	0.405	0.279	0.439	0.908	0.869	0.937	0.745791	0.818016	0.198949	0.944664	253	0.626212
TCGA-CESC-PATHWAY	JAK_STAT_pathway	noSubsetTargets	normalized	MUT	8	0.675	0.603	0.755	0.052	0.019	0.122	0.223341	0.137655	0.234275	0.0316206	253	0.626212
TCGA-CESC-PATHWAY	JAK_STAT_pathway	noSubsetTargets	normalized	WT	245	0.675	0.539	0.762	0.811	0.778	0.825	0.862345	0.776659	0.234275	0.968379	253	0.626212
TCGA-CESC-PATHWAY	Hippo_pathway	noSubsetTargets	normalized	MUT	19	0.53	0.427	0.645	0.085	0.06	0.213	0.340748	0.309312	0.577274	0.0750988	253	0.861439
TCGA-CESC-PATHWAY	Hippo_pathway	noSubsetTargets	normalized	WT	234	0.53	0.484	0.603	0.932	0.874	0.948	0.690688	0.659252	0.577274	0.924901	253	0.861439
TCGA-CESC-PATHWAY	MAPK_pathway	noSubsetTargets	normalized	MUT	37	0.539	0.37	0.644	0.193	0.167	0.207	0.346467	0.303422	0.30502	0.146245	253	0.732048
TCGA-CESC-PATHWAY	MAPK_pathway	noSubsetTargets	normalized	WT	216	0.539	0.486	0.598	0.853	0.778	0.892	0.696578	0.653533	0.30502	0.853755	253	0.732048
TCGA-CESC-PATHWAY	Notch_pathway	noSubsetTargets	normalized	MUT	51	0.459	0.411	0.535	0.211	0.166	0.246	0.39205	0.419087	0.490723	0.201581	253	0.841552
TCGA-CESC-PATHWAY	Notch_pathway	noSubsetTargets	normalized	WT	202	0.459	0.389	0.542	0.755	0.705	0.79	0.580913	0.60795	0.490723	0.798419	253	0.841552
TCGA-CESC-PATHWAY	PI3K_pathway	noSubsetTargets	normalized	MUT	87	0.453	0.366	0.526	0.312	0.267	0.374	0.416648	0.463735	0.210138	0.343874	253	0.626212
TCGA-CESC-PATHWAY	PI3K_pathway	noSubsetTargets	normalized	WT	166	0.453	0.417	0.511	0.618	0.55	0.696	0.536265	0.583352	0.210138	0.656126	253	0.626212
TCGA-CESC-PATHWAY	HistoneMethylation_pathway	noSubsetTargets	normalized	MUT	42	0.479	0.395	0.632	0.163	0.099	0.266	0.284571	0.295215	0.769451	0.166008	253	0.945456
TCGA-CESC-PATHWAY	HistoneMethylation_pathway	noSubsetTargets	normalized	WT	211	0.479	0.411	0.573	0.809	0.765	0.839	0.704785	0.715429	0.769451	0.833992	253	0.945456
TCGA-CESC-PATHWAY	Wnt_pathway	noSubsetTargets	normalized	MUT	7	0.492	0.352	0.623	0.058	0.011	0.156	0.183638	0.18726	0.970598	0.027668	253	0.981068
TCGA-CESC-PATHWAY	Wnt_pathway	noSubsetTargets	normalized	WT	246	0.492	0.352	0.603	0.755	0.749	0.765	0.81274	0.816362	0.970598	0.972332	253	0.981068
TCGA-CESC-PATHWAY	TGFbeta_pathway	noSubsetTargets	normalized	MUT	16	0.66	0.541	0.786	0.096	0.053	0.15	0.352495	0.234304	0.0651398	0.0632411	253	0.390839
TCGA-CESC-PATHWAY	TGFbeta_pathway	noSubsetTargets	normalized	WT	237	0.66	0.571	0.811	0.928	0.893	0.951	0.765696	0.647505	0.0651398	0.936759	253	0.390839
TCGA-CESC-PATHWAY	PIK3R1	noSubsetTargets	normalized	MUT	5	0.718	0.384	0.917	0.07	0.002	0.125	0.2428	0.0788208	0.0096504	0.0197628	253	0.23161
TCGA-CESC-PATHWAY	PIK3R1	noSubsetTargets	normalized	WT	248	0.718	0.409	0.896	0.778	0.74	0.826	0.921179	0.7572	0.0096504	0.980237	253	0.23161
TCGA-CESC-PATHWAY	cellcycle_pathway	noSubsetTargets	normalized	MUT	20	0.612	0.478	0.736	0.141	0.084	0.196	0.413435	0.307044	0.0530498	0.0790514	253	0.372279
TCGA-CESC-PATHWAY	cellcycle_pathway	noSubsetTargets	normalized	WT	233	0.612	0.481	0.72	0.938	0.905	0.967	0.692956	0.586565	0.0530498	0.920949	253	0.372279

## Sheet: CRC
project	varN	proj	filterBlocks	levelNames	nPat	AUROC_avg	AUROC_low	AUROC_hig	AUCPR_avg	AUCPR_low	AUCPR_hig	meanCat	meanOth	pVal	fracPat	nPatsTotal	fdrPval
TCGA-CRC-PATHWAY	ZFHX3	noSubsetTargets	normalized	MUT	8	0.59	0.339	0.78	0.035	0.013	0.174	0.231153	0.119417	0.0977371	0.0160321	499	0.249444
TCGA-CRC-PATHWAY	ZFHX3	noSubsetTargets	normalized	WT	491	0.59	0.385	0.729	0.728	0.697	0.759	0.880583	0.768847	0.0977371	0.983968	499	0.249444
TCGA-CRC-PATHWAY	TSC1	noSubsetTargets	normalized	MUT	6	0.662	0.518	0.802	0.023	0.009	0.079	0.393677	0.249592	0.200814	0.012024	499	0.370164
TCGA-CRC-PATHWAY	TSC1	noSubsetTargets	normalized	WT	493	0.662	0.419	0.743	0.755	0.733	0.778	0.750408	0.606323	0.200814	0.987976	499	0.370164
TCGA-CRC-PATHWAY	TP53	noSubsetTargets	normalized	MUT	291	0.66	0.627	0.719	0.687	0.64	0.718	0.622675	0.456588	1.35547e-10	0.583166	499	3.3435e-09
TCGA-CRC-PATHWAY	TP53	noSubsetTargets	normalized	WT	208	0.66	0.603	0.698	0.585	0.518	0.665	0.543412	0.377325	1.35547e-10	0.416834	499	3.3435e-09
TCGA-CRC-PATHWAY	RB1	noSubsetTargets	normalized	MUT	8	0.618	0.474	0.861	0.032	0.024	0.069	0.243927	0.14379	0.145327	0.0160321	499	0.346909
TCGA-CRC-PATHWAY	RB1	noSubsetTargets	normalized	WT	491	0.618	0.486	0.735	0.84	0.804	0.873	0.85621	0.756073	0.145327	0.983968	499	0.346909
TCGA-CRC-PATHWAY	RNF43	noSubsetTargets	normalized	MUT	34	0.741	0.679	0.812	0.147	0.078	0.188	0.40278	0.218104	1.02036e-06	0.0681363	499	1.25844e-05
TCGA-CRC-PATHWAY	RNF43	noSubsetTargets	normalized	WT	465	0.741	0.693	0.774	0.882	0.877	0.898	0.781896	0.59722	1.02036e-06	0.931864	499	1.25844e-05
TCGA-CRC-PATHWAY	SMARCA4	noSubsetTargets	normalized	MUT	8	0.677	0.358	0.841	0.043	0.011	0.081	0.405752	0.237073	0.0399132	0.0160321	499	0.128416
TCGA-CRC-PATHWAY	SMARCA4	noSubsetTargets	normalized	WT	491	0.677	0.456	0.709	0.933	0.917	0.943	0.762927	0.594248	0.0399132	0.983968	499	0.128416
TCGA-CRC-PATHWAY	RET	noSubsetTargets	normalized	MUT	5	0.56	0.338	0.712	0.011	0.005	0.02	0.0220774	0.0788713	0.452453	0.01002	499	0.597885
TCGA-CRC-PATHWAY	RET	noSubsetTargets	normalized	WT	494	0.56	0.442	0.698	0.592	0.564	0.613	0.921129	0.977923	0.452453	0.98998	499	0.597885
TCGA-CRC-PATHWAY	SMAD4	noSubsetTargets	normalized	MUT	54	0.601	0.524	0.669	0.153	0.103	0.197	0.512492	0.413402	0.0129986	0.108216	499	0.0458045
TCGA-CRC-PATHWAY	SMAD4	noSubsetTargets	normalized	WT	445	0.601	0.53	0.651	0.896	0.864	0.913	0.586598	0.487508	0.0129986	0.891784	499	0.0458045
TCGA-CRC-PATHWAY	TSC1	noSubsetTargets	normalized	MUT	6	0.662	0.518	0.802	0.023	0.009	0.079	0.393677	0.249592	0.200814	0.012024	499	0.370164
TCGA-CRC-PATHWAY	TSC1	noSubsetTargets	normalized	WT	493	0.662	0.419	0.743	0.755	0.733	0.778	0.750408	0.606323	0.200814	0.987976	499	0.370164
TCGA-CRC-PATHWAY	TCF7L2	noSubsetTargets	normalized	MUT	28	0.478	0.382	0.57	0.055	0.043	0.1	0.284168	0.302529	0.691903	0.0561122	499	0.789813
TCGA-CRC-PATHWAY	TCF7L2	noSubsetTargets	normalized	WT	471	0.478	0.382	0.581	0.875	0.835	0.893	0.697471	0.715832	0.691903	0.943888	499	0.789813
TCGA-CRC-PATHWAY	TP53	noSubsetTargets	normalized	MUT	291	0.66	0.636	0.722	0.687	0.628	0.713	0.622669	0.456527	1.3375e-10	0.583166	499	3.3435e-09
TCGA-CRC-PATHWAY	TP53	noSubsetTargets	normalized	WT	208	0.66	0.643	0.703	0.585	0.513	0.664	0.543473	0.377331	1.3375e-10	0.416834	499	3.3435e-09
TCGA-CRC-PATHWAY	ZFHX3	noSubsetTargets	normalized	MUT	8	0.59	0.339	0.78	0.035	0.013	0.174	0.231153	0.119421	0.0977552	0.0160321	499	0.249444
TCGA-CRC-PATHWAY	ZFHX3	noSubsetTargets	normalized	WT	491	0.59	0.385	0.729	0.728	0.697	0.759	0.880579	0.768847	0.0977552	0.983968	499	0.249444
TCGA-CRC-PATHWAY	RBM10	noSubsetTargets	normalized	MUT	7	0.555	0.343	0.743	0.019	0.006	0.042	0.246562	0.178129	0.412768	0.0140281	499	0.587401
TCGA-CRC-PATHWAY	RBM10	noSubsetTargets	normalized	WT	492	0.555	0.153	0.691	0.837	0.803	0.857	0.821871	0.753438	0.412768	0.985972	499	0.587401
TCGA-CRC-PATHWAY	SOX9	noSubsetTargets	normalized	MUT	52	0.608	0.561	0.68	0.136	0.106	0.159	0.36713	0.286219	0.0174491	0.104208	499	0.0586923
TCGA-CRC-PATHWAY	SOX9	noSubsetTargets	normalized	WT	447	0.608	0.53	0.681	0.887	0.85	0.909	0.713781	0.63287	0.0174491	0.895792	499	0.0586923
TCGA-CRC-PATHWAY	SETD2	noSubsetTargets	normalized	MUT	9	0.659	0.479	0.729	0.04	0.02	0.099	0.207196	0.116273	0.0634745	0.0180361	499	0.173967
TCGA-CRC-PATHWAY	SETD2	noSubsetTargets	normalized	WT	490	0.659	0.601	0.792	0.873	0.863	0.896	0.883727	0.792804	0.0634745	0.981964	499	0.173967
TCGA-CRC-PATHWAY	STAG2	noSubsetTargets	normalized	MUT	3	0.392	0.198	0.762	0.005	0.002	0.009	0.0496454	0.100691	0.628949	0.00601202	499	0.761639
TCGA-CRC-PATHWAY	STAG2	noSubsetTargets	normalized	WT	496	0.392	0.192	0.779	0.589	0.546	0.611	0.899309	0.950355	0.628949	0.993988	499	0.761639
TCGA-CRC-PATHWAY	STK11	noSubsetTargets	normalized	MUT	5	0.252	0.114	0.442	0.006	0.003	0.011	0.0402695	0.182116	0.159655	0.01002	499	0.369202
TCGA-CRC-PATHWAY	STK11	noSubsetTargets	normalized	WT	494	0.252	0.119	0.413	0.918	0.897	0.936	0.817884	0.959731	0.159655	0.98998	499	0.369202
TCGA-CRC-PATHWAY	PTPRT	noSubsetTargets	normalized	MUT	8	0.395	0.286	0.534	0.013	0.004	0.031	0.114238	0.16978	0.422906	0.0160321	499	0.590473
TCGA-CRC-PATHWAY	PTPRT	noSubsetTargets	normalized	WT	491	0.395	0.267	0.543	0.942	0.91	0.962	0.83022	0.885762	0.422906	0.983968	499	0.590473
TCGA-CRC-PATHWAY	HistoneMethylation_pathway	noSubsetTargets	normalized	MUT	58	0.615	0.523	0.673	0.176	0.098	0.221	0.407774	0.304226	0.00140763	0.116232	499	0.0069443
TCGA-CRC-PATHWAY	HistoneMethylation_pathway	noSubsetTargets	normalized	WT	441	0.615	0.547	0.662	0.889	0.863	0.921	0.695774	0.592226	0.00140763	0.883768	499	0.0069443
TCGA-CRC-PATHWAY	FOXA1_ESR1_pathway	noSubsetTargets	normalized	MUT	9	0.539	0.334	0.655	0.022	0.015	0.05	0.2278	0.196277	0.672611	0.0180361	499	0.789813
TCGA-CRC-PATHWAY	FOXA1_ESR1_pathway	noSubsetTargets	normalized	WT	490	0.539	0.455	0.688	0.916	0.878	0.937	0.803723	0.7722	0.672611	0.981964	499	0.789813
TCGA-CRC-PATHWAY	TGFbeta_pathway	noSubsetTargets	normalized	MUT	61	0.565	0.528	0.62	0.137	0.109	0.162	0.350426	0.30808	0.197863	0.122244	499	0.370164
TCGA-CRC-PATHWAY	TGFbeta_pathway	noSubsetTargets	normalized	WT	438	0.565	0.559	0.584	0.868	0.85	0.88	0.69192	0.649574	0.197863	0.877756	499	0.370164
TCGA-CRC-PATHWAY	Hippo_pathway	noSubsetTargets	normalized	MUT	16	0.348	0.252	0.423	0.022	0.014	0.036	0.101996	0.204673	0.0422099	0.0320641	499	0.130147
TCGA-CRC-PATHWAY	Hippo_pathway	noSubsetTargets	normalized	WT	483	0.348	0.244	0.476	0.91	0.89	0.925	0.795327	0.898004	0.0422099	0.967936	499	0.130147
TCGA-CRC-PATHWAY	p53_pathway	noSubsetTargets	normalized	MUT	312	0.682	0.668	0.698	0.739	0.69	0.75	0.567336	0.393027	2.20012e-12	0.625251	499	2.20012e-12
TCGA-CRC-PATHWAY	p53_pathway	noSubsetTargets	normalized	WT	187	0.682	0.642	0.717	0.552	0.515	0.61	0.606973	0.432664	2.20012e-12	0.374749	499	2.20012e-12
TCGA-CRC-PATHWAY	Wnt_pathway	noSubsetTargets	normalized	MUT	400	0.66	0.605	0.695	0.809	0.78	0.858	0.714312	0.5464	1.48139e-08	0.801603	499	2.19246e-07
TCGA-CRC-PATHWAY	Wnt_pathway	noSubsetTargets	normalized	WT	99	0.66	0.628	0.683	0.351	0.296	0.381	0.4536	0.285688	1.48139e-08	0.198397	499	2.19246e-07
TCGA-CRC-PATHWAY	PI3K_pathway	noSubsetTargets	normalized	MUT	164	0.618	0.593	0.658	0.418	0.338	0.498	0.485302	0.382997	1.60677e-05	0.328657	499	0.000132112
TCGA-CRC-PATHWAY	PI3K_pathway	noSubsetTargets	normalized	WT	335	0.618	0.577	0.645	0.744	0.73	0.78	0.617003	0.514698	1.60677e-05	0.671343	499	0.000132112
TCGA-CRC-PATHWAY	cellcycle_pathway	noSubsetTargets	normalized	MUT	50	0.453	0.392	0.485	0.129	0.087	0.19	0.244782	0.255472	0.73729	0.1002	499	0.81432
TCGA-CRC-PATHWAY	cellcycle_pathway	noSubsetTargets	normalized	WT	449	0.453	0.372	0.483	0.865	0.826	0.897	0.744528	0.755218	0.73729	0.8998	499	0.81432
TCGA-CRC-PATHWAY	KRAS	noSubsetTargets	normalized	MUT	208	0.57	0.505	0.604	0.488	0.415	0.554	0.54205	0.477247	0.004629	0.416834	499	0.0201498
TCGA-CRC-PATHWAY	KRAS	noSubsetTargets	normalized	WT	291	0.57	0.54	0.617	0.635	0.601	0.704	0.522753	0.45795	0.004629	0.583166	499	0.0201498
TCGA-CRC-PATHWAY	Notch_pathway	noSubsetTargets	normalized	MUT	87	0.531	0.494	0.559	0.198	0.149	0.255	0.285595	0.254082	0.236043	0.174349	499	0.38816
TCGA-CRC-PATHWAY	Notch_pathway	noSubsetTargets	normalized	WT	412	0.531	0.477	0.598	0.814	0.781	0.842	0.745918	0.714405	0.236043	0.825651	499	0.38816
TCGA-CRC-PATHWAY	MAPK_pathway	noSubsetTargets	normalized	MUT	300	0.599	0.555	0.634	0.671	0.651	0.705	0.532873	0.441653	0.000112658	0.601202	499	0.000757881
TCGA-CRC-PATHWAY	MAPK_pathway	noSubsetTargets	normalized	WT	199	0.599	0.552	0.624	0.489	0.449	0.527	0.558347	0.467127	0.000112658	0.398798	499	0.000757881
TCGA-CRC-PATHWAY	JAK_STAT_pathway	noSubsetTargets	normalized	MUT	15	0.478	0.253	0.548	0.047	0.016	0.104	0.225102	0.191031	0.52698	0.0300601	499	0.672353
TCGA-CRC-PATHWAY	JAK_STAT_pathway	noSubsetTargets	normalized	WT	484	0.478	0.421	0.544	0.899	0.871	0.911	0.808969	0.774898	0.52698	0.96994	499	0.672353
TCGA-CRC-PATHWAY	Unknown_pathway	noSubsetTargets	normalized	MUT	41	0.6	0.523	0.646	0.135	0.096	0.208	0.345285	0.246016	0.00973987	0.0821643	499	0.0368039
TCGA-CRC-PATHWAY	Unknown_pathway	noSubsetTargets	normalized	WT	458	0.6	0.526	0.707	0.89	0.863	0.901	0.753984	0.654715	0.00973987	0.917836	499	0.0368039
TCGA-CRC-PATHWAY	SWI_SNFcomplex_pathway	noSubsetTargets	normalized	MUT	71	0.559	0.534	0.635	0.179	0.148	0.266	0.366363	0.308031	0.0533158	0.142285	499	0.151745
TCGA-CRC-PATHWAY	SWI_SNFcomplex_pathway	noSubsetTargets	normalized	WT	428	0.559	0.533	0.59	0.872	0.843	0.913	0.691969	0.633637	0.0533158	0.857715	499	0.151745
TCGA-CRC-PATHWAY	GATA3	noSubsetTargets	normalized	MUT	5	0.451	0.258	0.718	0.009	0.004	0.012	0.0896	0.123958	0.619687	0.01002	499	0.761639
TCGA-CRC-PATHWAY	GATA3	noSubsetTargets	normalized	WT	494	0.451	0.302	0.737	0.799	0.767	0.82	0.876042	0.9104	0.619687	0.98998	499	0.761639
TCGA-CRC-PATHWAY	CDK12	noSubsetTargets	normalized	MUT	12	0.481	0.345	0.618	0.022	0.014	0.033	0.164979	0.1984	0.554425	0.0240481	499	0.69538
TCGA-CRC-PATHWAY	CDK12	noSubsetTargets	normalized	WT	487	0.481	0.361	0.587	0.917	0.9	0.94	0.8016	0.835021	0.554425	0.975952	499	0.69538
TCGA-CRC-PATHWAY	CDH1	noSubsetTargets	normalized	MUT	6	0.487	0.169	0.613	0.012	0.005	0.017	0.278922	0.28892	0.930426	0.012024	499	0.943171
TCGA-CRC-PATHWAY	CDH1	noSubsetTargets	normalized	WT	493	0.487	0.164	0.624	0.923	0.912	0.943	0.71108	0.721078	0.930426	0.987976	499	0.943171
TCGA-CRC-PATHWAY	PBRM1	noSubsetTargets	normalized	MUT	11	0.309	0.272	0.535	0.015	0.012	0.039	0.0739141	0.140144	0.210093	0.0220441	499	0.370164
TCGA-CRC-PATHWAY	PBRM1	noSubsetTargets	normalized	WT	488	0.309	0.079	0.486	0.907	0.876	0.925	0.859856	0.926086	0.210093	0.977956	499	0.370164
TCGA-CRC-PATHWAY	BCOR	noSubsetTargets	normalized	MUT	13	0.541	0.355	0.626	0.027	0.008	0.044	0.241438	0.236876	0.947964	0.0260521	499	0.947964
TCGA-CRC-PATHWAY	BCOR	noSubsetTargets	normalized	WT	486	0.541	0.418	0.631	0.904	0.875	0.932	0.763124	0.758562	0.947964	0.973948	499	0.947964
TCGA-CRC-PATHWAY	PIK3CA	noSubsetTargets	normalized	MUT	122	0.594	0.543	0.632	0.305	0.224	0.349	0.558152	0.473757	0.00139367	0.247465	493	0.0069443
TCGA-CRC-PATHWAY	PIK3CA	noSubsetTargets	normalized	WT	371	0.594	0.553	0.649	0.8	0.762	0.826	0.526243	0.441848	0.00139367	0.752535	493	0.0069443
TCGA-CRC-PATHWAY	ESR1	noSubsetTargets	normalized	MUT	4	0.727	0.5	0.93	0.019	0.01	0.034	0.633	0.236117	0.009947	0.00801603	499	0.0368039
TCGA-CRC-PATHWAY	ESR1	noSubsetTargets	normalized	WT	495	0.727	0.522	0.932	0.718	0.686	0.734	0.763883	0.367	0.009947	0.991984	499	0.0368039
TCGA-CRC-PATHWAY	PPP2R1A	noSubsetTargets	normalized	MUT	6	0.475	0.248	0.751	0.011	0.008	0.022	0.205121	0.219126	0.918442	0.0120482	498	0.943171
TCGA-CRC-PATHWAY	PPP2R1A	noSubsetTargets	normalized	WT	492	0.475	0.365	0.704	0.67	0.634	0.686	0.780874	0.794879	0.918442	0.987952	498	0.943171
TCGA-CRC-PATHWAY	ARID1A	noSubsetTargets	normalized	MUT	38	0.509	0.464	0.625	0.095	0.06	0.129	0.283637	0.257214	0.449698	0.0761523	499	0.597885
TCGA-CRC-PATHWAY	ARID1A	noSubsetTargets	normalized	WT	461	0.509	0.466	0.597	0.874	0.843	0.897	0.742786	0.716363	0.449698	0.923848	499	0.597885
TCGA-CRC-PATHWAY	EGFR	noSubsetTargets	normalized	MUT	4	0.529	0.133	0.588	0.012	0.004	0.029	0.238489	0.197871	0.752504	0.00801603	499	0.818902
TCGA-CRC-PATHWAY	EGFR	noSubsetTargets	normalized	WT	495	0.529	0.205	0.772	0.74	0.712	0.763	0.802129	0.761511	0.752504	0.991984	499	0.818902
TCGA-CRC-PATHWAY	KDM5C	noSubsetTargets	normalized	MUT	6	0.628	0.408	0.805	0.018	0.007	0.028	0.375648	0.264604	0.28021	0.012024	499	0.431991
TCGA-CRC-PATHWAY	KDM5C	noSubsetTargets	normalized	WT	493	0.628	0.402	0.747	0.95	0.941	0.956	0.735396	0.624352	0.28021	0.987976	499	0.431991
TCGA-CRC-PATHWAY	CTCF	noSubsetTargets	normalized	MUT	7	0.611	0.534	0.704	0.019	0.012	0.038	0.140064	0.122666	0.795437	0.0140281	499	0.84089
TCGA-CRC-PATHWAY	CTCF	noSubsetTargets	normalized	WT	492	0.611	0.554	0.683	0.787	0.757	0.819	0.877334	0.859936	0.795437	0.985972	499	0.84089
TCGA-CRC-PATHWAY	NOTCH2	noSubsetTargets	normalized	MUT	4	0.934	0.893	0.978	0.084	0.02	0.131	0.635013	0.0970264	3.71069e-06	0.00801603	499	3.92273e-05
TCGA-CRC-PATHWAY	NOTCH2	noSubsetTargets	normalized	WT	495	0.934	0.89	0.979	0.304	0.283	0.349	0.902974	0.364987	3.71069e-06	0.991984	499	3.92273e-05
TCGA-CRC-PATHWAY	MED12	noSubsetTargets	normalized	MUT	8	0.724	0.593	0.827	0.04	0.012	0.11	0.314587	0.18518	0.0462542	0.0160321	499	0.136912
TCGA-CRC-PATHWAY	MED12	noSubsetTargets	normalized	WT	491	0.724	0.6	0.9	0.923	0.895	0.935	0.81482	0.685413	0.0462542	0.983968	499	0.136912
TCGA-CRC-PATHWAY	NRAS	noSubsetTargets	normalized	MUT	26	0.619	0.577	0.634	0.068	0.057	0.079	0.322446	0.251707	0.106892	0.0521042	499	0.263667
TCGA-CRC-PATHWAY	NRAS	noSubsetTargets	normalized	WT	473	0.619	0.577	0.658	0.952	0.94	0.964	0.748293	0.677554	0.106892	0.947896	499	0.263667
TCGA-CRC-PATHWAY	AKT1	noSubsetTargets	normalized	MUT	5	0.314	0.191	0.575	0.007	0.004	0.014	0.0665091	0.21677	0.173665	0.01002	499	0.370164
TCGA-CRC-PATHWAY	AKT1	noSubsetTargets	normalized	WT	494	0.314	0.151	0.466	0.862	0.83	0.882	0.78323	0.933491	0.173665	0.98998	499	0.370164
TCGA-CRC-PATHWAY	ERBB2	noSubsetTargets	normalized	MUT	7	0.571	0.517	0.685	0.015	0.013	0.02	0.116653	0.140924	0.705025	0.0140281	499	0.790483
TCGA-CRC-PATHWAY	ERBB2	noSubsetTargets	normalized	WT	492	0.571	0.534	0.637	0.902	0.883	0.926	0.859076	0.883347	0.705025	0.985972	499	0.790483
TCGA-CRC-PATHWAY	KDM6A	noSubsetTargets	normalized	MUT	4	0.798	0.582	0.916	0.128	0.005	0.214	0.605264	0.240191	0.0085396	0.00801603	499	0.0351073
TCGA-CRC-PATHWAY	KDM6A	noSubsetTargets	normalized	WT	495	0.798	0.396	0.923	0.707	0.679	0.721	0.759809	0.394736	0.0085396	0.991984	499	0.0351073
TCGA-CRC-PATHWAY	FBXW7	noSubsetTargets	normalized	MUT	69	0.551	0.542	0.606	0.156	0.132	0.175	0.407684	0.363562	0.191616	0.138277	499	0.370164
TCGA-CRC-PATHWAY	FBXW7	noSubsetTargets	normalized	WT	430	0.551	0.513	0.607	0.865	0.833	0.885	0.636438	0.592316	0.191616	0.861723	499	0.370164
TCGA-CRC-PATHWAY	CIC	noSubsetTargets	normalized	MUT	13	0.717	0.595	0.861	0.067	0.051	0.151	0.407813	0.222403	0.00343493	0.0260521	499	0.0158866
TCGA-CRC-PATHWAY	CIC	noSubsetTargets	normalized	WT	486	0.717	0.636	0.785	0.897	0.883	0.913	0.777597	0.592187	0.00343493	0.973948	499	0.0158866
TCGA-CRC-PATHWAY	KMT2D	noSubsetTargets	normalized	MUT	24	0.661	0.617	0.758	0.102	0.088	0.128	0.303046	0.17175	0.000612555	0.0480962	499	0.00377742
TCGA-CRC-PATHWAY	KMT2D	noSubsetTargets	normalized	WT	475	0.661	0.493	0.809	0.921	0.903	0.952	0.82825	0.696954	0.000612555	0.951904	499	0.00377742
TCGA-CRC-PATHWAY	IDH1	noSubsetTargets	normalized	MUT	3	0.377	0.214	0.563	0.005	0.004	0.007	0.237333	0.370991	0.462251	0.00601202	499	0.600115
TCGA-CRC-PATHWAY	IDH1	noSubsetTargets	normalized	WT	496	0.377	0.045	0.575	0.908	0.879	0.938	0.629009	0.762667	0.462251	0.993988	499	0.600115
TCGA-CRC-PATHWAY	APC	noSubsetTargets	normalized	MUT	351	0.623	0.601	0.635	0.769	0.741	0.805	0.620077	0.502087	5.31504e-06	0.703407	499	4.91641e-05
TCGA-CRC-PATHWAY	APC	noSubsetTargets	normalized	WT	148	0.623	0.566	0.674	0.416	0.367	0.531	0.497913	0.379923	5.31504e-06	0.296593	499	4.91641e-05
TCGA-CRC-PATHWAY	KMT2C	noSubsetTargets	normalized	MUT	21	0.615	0.488	0.687	0.054	0.041	0.085	0.230837	0.175522	0.208479	0.0420842	499	0.370164
TCGA-CRC-PATHWAY	KMT2C	noSubsetTargets	normalized	WT	478	0.615	0.514	0.632	0.881	0.868	0.894	0.824478	0.769163	0.208479	0.957916	499	0.370164
TCGA-CRC-PATHWAY	BRAF	noSubsetTargets	normalized	MUT	57	0.722	0.677	0.749	0.225	0.17	0.303	0.437181	0.252469	6.41079e-09	0.114228	499	1.186e-07
TCGA-CRC-PATHWAY	BRAF	noSubsetTargets	normalized	WT	442	0.722	0.675	0.787	0.895	0.87	0.932	0.747531	0.562819	6.41079e-09	0.885772	499	1.186e-07
TCGA-CRC-PATHWAY	ATRX	noSubsetTargets	normalized	MUT	6	0.684	0.63	0.758	0.019	0.008	0.047	0.403262	0.255638	0.222264	0.012024	499	0.382501
TCGA-CRC-PATHWAY	ATRX	noSubsetTargets	normalized	WT	493	0.684	0.446	0.763	0.681	0.669	0.691	0.744362	0.596738	0.222264	0.987976	499	0.382501
TCGA-CRC-PATHWAY	PTEN	noSubsetTargets	normalized	MUT	27	0.591	0.519	0.794	0.064	0.052	0.069	0.266024	0.219739	0.259249	0.0541082	499	0.408179
TCGA-CRC-PATHWAY	PTEN	noSubsetTargets	normalized	WT	472	0.591	0.492	0.671	0.907	0.882	0.915	0.780261	0.733976	0.259249	0.945892	499	0.408179
TCGA-CRC-PATHWAY	PIK3R1	noSubsetTargets	normalized	MUT	22	0.645	0.557	0.779	0.087	0.056	0.114	0.392442	0.246142	0.00129747	0.0440882	499	0.0069443
TCGA-CRC-PATHWAY	PIK3R1	noSubsetTargets	normalized	WT	477	0.645	0.553	0.703	0.934	0.926	0.943	0.753858	0.607558	0.00129747	0.955912	499	0.0069443
TCGA-CRC-PATHWAY	NF1	noSubsetTargets	normalized	MUT	12	0.593	0.392	0.668	0.029	0.024	0.043	0.24021	0.196642	0.44193	0.0240481	499	0.597885
TCGA-CRC-PATHWAY	NF1	noSubsetTargets	normalized	WT	487	0.593	0.411	0.692	0.863	0.845	0.873	0.803358	0.75979	0.44193	0.975952	499	0.597885
TCGA-CRC-PATHWAY	PDGFRA	noSubsetTargets	normalized	MUT	6	0.616	0.447	0.742	0.02	0.003	0.046	0.162147	0.108179	0.406838	0.012024	499	0.587401
TCGA-CRC-PATHWAY	PDGFRA	noSubsetTargets	normalized	WT	493	0.616	0.471	0.889	0.796	0.776	0.824	0.891821	0.837853	0.406838	0.987976	499	0.587401
TCGA-CRC-PATHWAY	ARID2	noSubsetTargets	normalized	MUT	17	0.7	0.608	0.765	0.105	0.048	0.16	0.377022	0.172005	6.07433e-05	0.0340681	499	0.0004495
TCGA-CRC-PATHWAY	ARID2	noSubsetTargets	normalized	WT	482	0.7	0.496	0.734	0.928	0.906	0.943	0.827995	0.622978	6.07433e-05	0.965932	499	0.0004495
TCGA-CRC-PATHWAY	NF2	noSubsetTargets	normalized	MUT	3	0.491	0.231	0.718	0.005	0.001	0.015	0.817914	0.776778	0.778897	0.00601202	499	0.835339
TCGA-CRC-PATHWAY	NF2	noSubsetTargets	normalized	WT	496	0.491	0.218	0.652	0.991	0.978	0.995	0.223222	0.182086	0.778897	0.993988	499	0.835339
TCGA-CRC-PATHWAY	MTOR	noSubsetTargets	normalized	MUT	11	0.554	0.361	0.681	0.025	0.014	0.049	0.275117	0.248582	0.693754	0.0220441	499	0.789813
TCGA-CRC-PATHWAY	MTOR	noSubsetTargets	normalized	WT	488	0.554	0.427	0.677	0.915	0.901	0.932	0.751418	0.724883	0.693754	0.977956	499	0.789813
TCGA-CRC-PATHWAY	FAT1	noSubsetTargets	normalized	MUT	13	0.549	0.504	0.621	0.03	0.014	0.059	0.208073	0.181816	0.63813	0.0260521	499	0.761639
TCGA-CRC-PATHWAY	FAT1	noSubsetTargets	normalized	WT	486	0.549	0.44	0.652	0.939	0.928	0.97	0.818184	0.791927	0.63813	0.973948	499	0.761639
TCGA-CRC-PATHWAY	CTNNB1	noSubsetTargets	normalized	MUT	19	0.57	0.489	0.662	0.047	0.026	0.056	0.260858	0.220642	0.406575	0.0380762	499	0.587401
TCGA-CRC-PATHWAY	CTNNB1	noSubsetTargets	normalized	WT	480	0.57	0.538	0.597	0.919	0.896	0.943	0.779358	0.739142	0.406575	0.961924	499	0.587401
TCGA-CRC-PATHWAY	MAP3K1	noSubsetTargets	normalized	MUT	7	0.639	0.576	0.909	0.023	0.013	0.035	0.305564	0.181187	0.184286	0.0140281	499	0.370164
TCGA-CRC-PATHWAY	MAP3K1	noSubsetTargets	normalized	WT	492	0.639	0.114	0.86	0.803	0.775	0.824	0.818813	0.694436	0.184286	0.985972	499	0.370164
TCGA-CRC-PATHWAY	ATM	noSubsetTargets	normalized	MUT	36	0.436	0.396	0.505	0.07	0.051	0.142	0.187578	0.216208	0.387703	0.0721443	499	0.58551
TCGA-CRC-PATHWAY	ATM	noSubsetTargets	normalized	WT	463	0.436	0.385	0.496	0.864	0.854	0.885	0.783792	0.812422	0.387703	0.927856	499	0.58551
TCGA-CRC-PATHWAY	EP300	noSubsetTargets	normalized	MUT	8	0.348	0.219	0.463	0.011	0.007	0.026	0.08575	0.18807	0.167154	0.0160321	499	0.370164
TCGA-CRC-PATHWAY	EP300	noSubsetTargets	normalized	WT	491	0.348	0.241	0.42	0.919	0.905	0.94	0.81193	0.91425	0.167154	0.983968	499	0.370164
TCGA-CRC-PATHWAY	NOTCH1	noSubsetTargets	normalized	MUT	3	0.285	0.054	0.458	0.004	0.001	0.006	0.165333	0.364454	0.231722	0.00601202	499	0.38816
TCGA-CRC-PATHWAY	NOTCH1	noSubsetTargets	normalized	WT	496	0.285	0.035	0.503	0.913	0.882	0.946	0.635546	0.834667	0.231722	0.993988	499	0.38816
TCGA-CRC-PATHWAY	FGFR2	noSubsetTargets	normalized	MUT	3	0.341	0.265	0.46	0.004	0.001	0.011	0.0466667	0.239515	0.248869	0.00601202	499	0.400354
TCGA-CRC-PATHWAY	FGFR2	noSubsetTargets	normalized	WT	496	0.341	0.205	0.474	0.856	0.812	0.894	0.760485	0.953333	0.248869	0.993988	499	0.400354
TCGA-CRC-PATHWAY	CREBBP	noSubsetTargets	normalized	MUT	16	0.589	0.413	0.698	0.056	0.03	0.065	0.33108	0.263447	0.196941	0.0320641	499	0.370164
TCGA-CRC-PATHWAY	CREBBP	noSubsetTargets	normalized	WT	483	0.589	0.41	0.677	0.922	0.9	0.938	0.736553	0.66892	0.196941	0.967936	499	0.370164
TCGA-CRC-PATHWAY	JAK1	noSubsetTargets	normalized	MUT	7	0.451	0.247	0.543	0.013	0.007	0.022	0.120369	0.128096	0.904365	0.0140281	499	0.942578
TCGA-CRC-PATHWAY	JAK1	noSubsetTargets	normalized	WT	492	0.451	0.288	0.546	0.921	0.904	0.937	0.871904	0.879631	0.904365	0.985972	499	0.942578

## Sheet: ESCA
project	varN	proj	filterBlocks	levelNames	nPat	AUROC_avg	AUROC_low	AUROC_hig	AUCPR_avg	AUCPR_low	AUCPR_hig	meanCat	meanOth	pVal	fracPat	nPatsTotal	fdrPval
TCGA-ESCA-PATHWAY	HistoneMethylation_pathway	noSubsetTargets	normalized	MUT	19	0.568	0.496	0.684	0.137	0.109	0.154	0.315337	0.273091	0.417274	0.124183	153	0.688503
TCGA-ESCA-PATHWAY	HistoneMethylation_pathway	noSubsetTargets	normalized	WT	134	0.568	0.53	0.599	0.899	0.865	0.928	0.726909	0.684663	0.417274	0.875817	153	0.688503
TCGA-ESCA-PATHWAY	MAPK_pathway	noSubsetTargets	normalized	MUT	19	0.575	0.558	0.673	0.147	0.12	0.179	0.40147	0.345183	0.331867	0.124183	153	0.644212
TCGA-ESCA-PATHWAY	MAPK_pathway	noSubsetTargets	normalized	WT	134	0.575	0.539	0.658	0.895	0.865	0.95	0.654817	0.59853	0.331867	0.875817	153	0.644212
TCGA-ESCA-PATHWAY	JAK_STAT_pathway	noSubsetTargets	normalized	MUT	3	0.618	0.104	0.98	0.055	0.027	0.158	0.382	0.213731	0.188676	0.0196078	153	0.551732
TCGA-ESCA-PATHWAY	JAK_STAT_pathway	noSubsetTargets	normalized	WT	150	0.618	0.04	0.966	0.942	0.922	0.953	0.786269	0.618	0.188676	0.980392	153	0.551732
TCGA-ESCA-PATHWAY	Unknown_pathway	noSubsetTargets	normalized	MUT	7	0.479	0.345	0.804	0.048	0.024	0.082	0.244434	0.248656	0.96204	0.0457516	153	0.96204
TCGA-ESCA-PATHWAY	Unknown_pathway	noSubsetTargets	normalized	WT	146	0.479	0.187	0.613	0.935	0.909	0.967	0.751344	0.755566	0.96204	0.954248	153	0.96204
TCGA-ESCA-PATHWAY	Notch_pathway	noSubsetTargets	normalized	MUT	24	0.416	0.376	0.564	0.125	0.087	0.178	0.253424	0.313745	0.155661	0.156863	153	0.551732
TCGA-ESCA-PATHWAY	Notch_pathway	noSubsetTargets	normalized	WT	129	0.416	0.397	0.482	0.814	0.723	0.892	0.686255	0.746576	0.155661	0.843137	153	0.551732
TCGA-ESCA-PATHWAY	PI3K_pathway	noSubsetTargets	normalized	MUT	17	0.476	0.298	0.558	0.101	0.071	0.133	0.327903	0.344952	0.754732	0.111111	153	0.858833
TCGA-ESCA-PATHWAY	PI3K_pathway	noSubsetTargets	normalized	WT	136	0.476	0.402	0.513	0.89	0.867	0.924	0.655048	0.672097	0.754732	0.888889	153	0.858833
TCGA-ESCA-PATHWAY	p53_pathway	noSubsetTargets	normalized	MUT	137	0.734	0.657	0.833	0.951	0.914	0.971	0.784314	0.572671	0.000121814	0.895425	153	0.000121814
TCGA-ESCA-PATHWAY	p53_pathway	noSubsetTargets	normalized	WT	16	0.734	0.603	0.767	0.307	0.282	0.399	0.427329	0.215686	0.000121814	0.104575	153	0.000121814
TCGA-ESCA-PATHWAY	SWI_SNFcomplex_pathway	noSubsetTargets	normalized	MUT	14	0.682	0.592	0.802	0.146	0.098	0.221	0.361291	0.197584	0.0136774	0.0915033	153	0.150451
TCGA-ESCA-PATHWAY	SWI_SNFcomplex_pathway	noSubsetTargets	normalized	WT	139	0.682	0.54	0.822	0.889	0.83	0.941	0.802416	0.638709	0.0136774	0.908497	153	0.150451
TCGA-ESCA-PATHWAY	cellcycle_pathway	noSubsetTargets	normalized	MUT	16	0.598	0.522	0.707	0.134	0.064	0.21	0.358788	0.282644	0.199687	0.104575	153	0.551732
TCGA-ESCA-PATHWAY	cellcycle_pathway	noSubsetTargets	normalized	WT	137	0.598	0.464	0.737	0.907	0.861	0.947	0.717356	0.641212	0.199687	0.895425	153	0.551732
TCGA-ESCA-PATHWAY	TGFbeta_pathway	noSubsetTargets	normalized	MUT	11	0.629	0.497	0.803	0.165	0.068	0.246	0.342202	0.244618	0.20063	0.0718954	153	0.551732
TCGA-ESCA-PATHWAY	TGFbeta_pathway	noSubsetTargets	normalized	WT	142	0.629	0.534	0.694	0.883	0.844	0.927	0.755382	0.657798	0.20063	0.928105	153	0.551732
TCGA-ESCA-PATHWAY	Wnt_pathway	noSubsetTargets	normalized	MUT	9	0.641	0.46	0.652	0.117	0.037	0.193	0.363913	0.19574	0.0582316	0.0588235	153	0.446589
TCGA-ESCA-PATHWAY	Wnt_pathway	noSubsetTargets	normalized	WT	144	0.641	0.472	0.85	0.859	0.813	0.888	0.80426	0.636087	0.0582316	0.941176	153	0.446589
TCGA-ESCA-PATHWAY	FBXW7	noSubsetTargets	normalized	MUT	5	0.368	0.204	0.404	0.024	0.005	0.054	0.0164115	0.0927885	0.191884	0.0326797	153	0.551732
TCGA-ESCA-PATHWAY	FBXW7	noSubsetTargets	normalized	WT	148	0.368	0.29	0.42	0.831	0.815	0.845	0.907211	0.983588	0.191884	0.96732	153	0.551732
TCGA-ESCA-PATHWAY	TP53	noSubsetTargets	normalized	MUT	136	0.604	0.557	0.631	0.915	0.866	0.924	0.76888	0.665432	0.0811981	0.888889	153	0.446589
TCGA-ESCA-PATHWAY	TP53	noSubsetTargets	normalized	WT	17	0.604	0.514	0.699	0.234	0.086	0.339	0.334568	0.23112	0.0811981	0.111111	153	0.446589
TCGA-ESCA-PATHWAY	RB1	noSubsetTargets	normalized	MUT	3	0.39	0.199	0.576	0.015	0.005	0.023	0.37	0.482844	0.529508	0.0196078	153	0.720947
TCGA-ESCA-PATHWAY	RB1	noSubsetTargets	normalized	WT	150	0.39	0.145	0.51	0.972	0.932	0.98	0.517156	0.63	0.529508	0.980392	153	0.720947
TCGA-ESCA-PATHWAY	ARID1A	noSubsetTargets	normalized	MUT	9	0.745	0.548	0.864	0.111	0.077	0.217	0.367556	0.174361	0.0136234	0.0588235	153	0.150451
TCGA-ESCA-PATHWAY	ARID1A	noSubsetTargets	normalized	WT	144	0.745	0.64	0.818	0.896	0.877	0.948	0.825639	0.632444	0.0136234	0.941176	153	0.150451
TCGA-ESCA-PATHWAY	CTNNB1	noSubsetTargets	normalized	MUT	3	0.961	0.913	0.985	0.146	0.077	0.284	0.944545	0.433868	0.00357532	0.0196078	153	0.117986
TCGA-ESCA-PATHWAY	CTNNB1	noSubsetTargets	normalized	WT	150	0.961	0.927	0.985	0.993	0.99	0.993	0.566132	0.0554553	0.00357532	0.980392	153	0.117986
TCGA-ESCA-PATHWAY	CDK12	noSubsetTargets	normalized	MUT	3	0.65	0.536	0.862	0.036	0.012	0.119	0.392667	0.252813	0.38064	0.0196078	153	0.661111
TCGA-ESCA-PATHWAY	CDK12	noSubsetTargets	normalized	WT	150	0.65	0.474	0.711	0.916	0.908	0.926	0.747187	0.607333	0.38064	0.980392	153	0.661111
TCGA-ESCA-PATHWAY	SMARCA4	noSubsetTargets	normalized	MUT	6	0.509	0.314	0.635	0.037	0.02	0.05	0.0950132	0.1203	0.696775	0.0392157	153	0.821199
TCGA-ESCA-PATHWAY	SMARCA4	noSubsetTargets	normalized	WT	147	0.509	0.353	0.666	0.892	0.867	0.913	0.8797	0.904987	0.696775	0.960784	153	0.821199
TCGA-ESCA-PATHWAY	KDM6A	noSubsetTargets	normalized	MUT	3	0.331	0.131	0.662	0.014	0.003	0.026	0.152455	0.2291	0.679882	0.0196078	153	0.821199
TCGA-ESCA-PATHWAY	KDM6A	noSubsetTargets	normalized	WT	150	0.331	0.152	0.557	0.727	0.66	0.756	0.7709	0.847545	0.679882	0.980392	153	0.821199
TCGA-ESCA-PATHWAY	CDKN2A	noSubsetTargets	normalized	MUT	10	0.447	0.339	0.477	0.056	0.016	0.064	0.231722	0.274295	0.544069	0.0653595	153	0.720947
TCGA-ESCA-PATHWAY	CDKN2A	noSubsetTargets	normalized	WT	143	0.447	0.416	0.48	0.907	0.884	0.952	0.725705	0.768278	0.544069	0.934641	153	0.720947
TCGA-ESCA-PATHWAY	STK11	noSubsetTargets	normalized	MUT	3	0.383	0.196	0.724	0.015	0.009	0.021	0.198	0.324703	0.448961	0.0196078	153	0.70551
TCGA-ESCA-PATHWAY	STK11	noSubsetTargets	normalized	WT	150	0.383	0.159	0.691	0.972	0.935	0.991	0.675297	0.802	0.448961	0.980392	153	0.70551
TCGA-ESCA-PATHWAY	RNF43	noSubsetTargets	normalized	MUT	3	0.373	0.066	0.768	0.015	0.006	0.029	0.220667	0.333332	0.546172	0.0196078	153	0.720947
TCGA-ESCA-PATHWAY	RNF43	noSubsetTargets	normalized	WT	150	0.373	0.102	0.536	0.94	0.911	0.958	0.666668	0.779333	0.546172	0.980392	153	0.720947
TCGA-ESCA-PATHWAY	ERBB2	noSubsetTargets	normalized	MUT	7	0.526	0.179	0.708	0.061	0.04	0.114	0.230129	0.175793	0.531333	0.0457516	153	0.720947
TCGA-ESCA-PATHWAY	ERBB2	noSubsetTargets	normalized	WT	146	0.526	0.461	0.607	0.907	0.886	0.931	0.824207	0.769871	0.531333	0.954248	153	0.720947
TCGA-ESCA-PATHWAY	EP300	noSubsetTargets	normalized	MUT	4	0.419	0.355	0.486	0.021	0.014	0.033	0.0265	0.141805	0.271712	0.0261438	153	0.640464
TCGA-ESCA-PATHWAY	EP300	noSubsetTargets	normalized	WT	149	0.419	0.331	0.534	0.816	0.725	0.872	0.858195	0.9735	0.271712	0.973856	153	0.640464
TCGA-ESCA-PATHWAY	APC	noSubsetTargets	normalized	MUT	3	0.519	0.37	0.882	0.02	0.016	0.038	0.128334	0.148533	0.865433	0.0196078	153	0.892478
TCGA-ESCA-PATHWAY	APC	noSubsetTargets	normalized	WT	150	0.519	0.384	0.864	0.851	0.823	0.907	0.851467	0.871666	0.865433	0.980392	153	0.892478
TCGA-ESCA-PATHWAY	PTPRT	noSubsetTargets	normalized	MUT	3	0.69	0.447	0.892	0.032	0.012	0.076	0.466667	0.311081	0.321318	0.0196078	153	0.644212
TCGA-ESCA-PATHWAY	PTPRT	noSubsetTargets	normalized	WT	150	0.69	0.611	0.737	0.972	0.953	0.982	0.688919	0.533333	0.321318	0.980392	153	0.644212
TCGA-ESCA-PATHWAY	PTEN	noSubsetTargets	normalized	MUT	3	0.421	0.18	0.564	0.016	0.004	0.049	0.388	0.480281	0.60114	0.0196078	153	0.762985
TCGA-ESCA-PATHWAY	PTEN	noSubsetTargets	normalized	WT	150	0.421	0.297	0.545	0.973	0.952	0.989	0.519719	0.612	0.60114	0.980392	153	0.762985
TCGA-ESCA-PATHWAY	SMAD4	noSubsetTargets	normalized	MUT	11	0.629	0.497	0.803	0.165	0.068	0.246	0.342384	0.244618	0.199853	0.0718954	153	0.551732
TCGA-ESCA-PATHWAY	SMAD4	noSubsetTargets	normalized	WT	142	0.629	0.534	0.694	0.883	0.844	0.927	0.755382	0.657616	0.199853	0.928105	153	0.551732
TCGA-ESCA-PATHWAY	CREBBP	noSubsetTargets	normalized	MUT	6	0.525	0.382	0.771	0.091	0.056	0.11	0.212667	0.1427	0.296371	0.0392157	153	0.644212
TCGA-ESCA-PATHWAY	CREBBP	noSubsetTargets	normalized	WT	147	0.525	0.399	0.826	0.892	0.844	0.952	0.8573	0.787333	0.296371	0.960784	153	0.644212
TCGA-ESCA-PATHWAY	CIC	noSubsetTargets	normalized	MUT	3	0.464	0.184	0.633	0.017	0.011	0.032	0.278337	0.320747	0.802794	0.0196078	153	0.883073
TCGA-ESCA-PATHWAY	CIC	noSubsetTargets	normalized	WT	150	0.464	0.331	0.704	0.928	0.897	0.954	0.679253	0.721663	0.802794	0.980392	153	0.883073
TCGA-ESCA-PATHWAY	KMT2D	noSubsetTargets	normalized	MUT	15	0.602	0.512	0.663	0.136	0.114	0.195	0.319822	0.249491	0.225755	0.0980392	153	0.573069
TCGA-ESCA-PATHWAY	KMT2D	noSubsetTargets	normalized	WT	138	0.602	0.427	0.657	0.921	0.875	0.951	0.750509	0.680178	0.225755	0.901961	153	0.573069
TCGA-ESCA-PATHWAY	NOTCH1	noSubsetTargets	normalized	MUT	9	0.537	0.345	0.556	0.061	0.042	0.094	0.228659	0.216657	0.852524	0.0588235	153	0.892478
TCGA-ESCA-PATHWAY	NOTCH1	noSubsetTargets	normalized	WT	144	0.537	0.227	0.648	0.934	0.882	0.977	0.783343	0.771341	0.852524	0.941176	153	0.892478
TCGA-ESCA-PATHWAY	PIK3CA	noSubsetTargets	normalized	MUT	11	0.452	0.361	0.595	0.06	0.041	0.085	0.212698	0.26425	0.362417	0.0728477	151	0.661111
TCGA-ESCA-PATHWAY	PIK3CA	noSubsetTargets	normalized	WT	140	0.452	0.399	0.477	0.924	0.892	0.949	0.73575	0.787302	0.362417	0.927152	151	0.661111

## Sheet: GBM
project	varN	proj	filterBlocks	levelNames	nPat	AUROC_avg	AUROC_low	AUROC_hig	AUCPR_avg	AUCPR_low	AUCPR_hig	meanCat	meanOth	pVal	fracPat	nPatsTotal	fdrPval
TCGA-GBM-PATHWAY	STAG2	noSubsetTargets	normalized	MUT	10	0.367	0.243	0.474	0.037	0.015	0.082	0.197591	0.28739	0.166519	0.05	200	0.377962
TCGA-GBM-PATHWAY	STAG2	noSubsetTargets	normalized	WT	190	0.367	0.185	0.456	0.921	0.89	0.96	0.71261	0.802409	0.166519	0.95	200	0.377962
TCGA-GBM-PATHWAY	RB1	noSubsetTargets	normalized	MUT	17	0.373	0.223	0.498	0.063	0.043	0.096	0.198315	0.290239	0.0992151	0.085	200	0.338635
TCGA-GBM-PATHWAY	RB1	noSubsetTargets	normalized	WT	183	0.373	0.251	0.497	0.87	0.836	0.924	0.709761	0.801685	0.0992151	0.915	200	0.338635
TCGA-GBM-PATHWAY	NF1	noSubsetTargets	normalized	MUT	18	0.661	0.58	0.736	0.164	0.083	0.233	0.432104	0.277642	0.00728837	0.09	200	0.0349842
TCGA-GBM-PATHWAY	NF1	noSubsetTargets	normalized	WT	182	0.661	0.611	0.696	0.912	0.886	0.919	0.722358	0.567896	0.00728837	0.91	200	0.0349842
TCGA-GBM-PATHWAY	SETD2	noSubsetTargets	normalized	MUT	4	0.333	0.129	0.524	0.013	0.006	0.035	0.0085	0.0619831	0.463619	0.02	200	0.618159
TCGA-GBM-PATHWAY	SETD2	noSubsetTargets	normalized	WT	196	0.333	0.119	0.424	0.71	0.664	0.754	0.938017	0.9915	0.463619	0.98	200	0.618159
TCGA-GBM-PATHWAY	PIK3CA	noSubsetTargets	normalized	MUT	18	0.564	0.468	0.719	0.102	0.092	0.122	0.25592	0.227517	0.595671	0.09	200	0.680767
TCGA-GBM-PATHWAY	PIK3CA	noSubsetTargets	normalized	WT	182	0.564	0.422	0.675	0.887	0.843	0.919	0.772483	0.74408	0.595671	0.91	200	0.680767
TCGA-GBM-PATHWAY	PTPRT	noSubsetTargets	normalized	MUT	4	0.315	0.09	0.553	0.013	0.006	0.018	0.118815	0.262948	0.246113	0.02	200	0.447654
TCGA-GBM-PATHWAY	PTPRT	noSubsetTargets	normalized	WT	196	0.315	0.118	0.54	0.915	0.889	0.958	0.737052	0.881185	0.246113	0.98	200	0.447654
TCGA-GBM-PATHWAY	TP53	noSubsetTargets	normalized	MUT	60	0.723	0.656	0.77	0.514	0.445	0.604	0.534381	0.322385	1.5574e-07	0.3	200	1.87765e-06
TCGA-GBM-PATHWAY	TP53	noSubsetTargets	normalized	WT	140	0.723	0.674	0.781	0.835	0.802	0.88	0.677615	0.465619	1.5574e-07	0.7	200	1.87765e-06
TCGA-GBM-PATHWAY	PIK3R1	noSubsetTargets	normalized	MUT	17	0.611	0.471	0.691	0.115	0.096	0.187	0.299869	0.233278	0.225086	0.085	200	0.447654
TCGA-GBM-PATHWAY	PIK3R1	noSubsetTargets	normalized	WT	183	0.611	0.484	0.678	0.913	0.893	0.934	0.766722	0.700131	0.225086	0.915	200	0.447654
TCGA-GBM-PATHWAY	ATRX	noSubsetTargets	normalized	MUT	11	0.571	0.483	0.788	0.085	0.06	0.158	0.22961	0.15164	0.173232	0.055	200	0.377962
TCGA-GBM-PATHWAY	ATRX	noSubsetTargets	normalized	WT	189	0.571	0.403	0.702	0.881	0.836	0.917	0.84836	0.77039	0.173232	0.945	200	0.377962
TCGA-GBM-PATHWAY	IDH1	noSubsetTargets	normalized	MUT	11	0.442	0.3	0.644	0.083	0.037	0.22	0.204269	0.181997	0.70172	0.055	200	0.765512
TCGA-GBM-PATHWAY	IDH1	noSubsetTargets	normalized	WT	189	0.442	0.383	0.573	0.883	0.858	0.925	0.818003	0.795731	0.70172	0.945	200	0.765512
TCGA-GBM-PATHWAY	PTEN	noSubsetTargets	normalized	MUT	57	0.43	0.354	0.51	0.247	0.178	0.295	0.310869	0.366368	0.123944	0.285	200	0.338635
TCGA-GBM-PATHWAY	PTEN	noSubsetTargets	normalized	WT	143	0.43	0.358	0.5	0.669	0.636	0.704	0.633632	0.689131	0.123944	0.715	200	0.338635
TCGA-GBM-PATHWAY	EGFR	noSubsetTargets	normalized	MUT	36	0.693	0.58	0.768	0.343	0.19	0.413	0.429241	0.273403	0.000223168	0.18	200	0.00178534
TCGA-GBM-PATHWAY	EGFR	noSubsetTargets	normalized	WT	164	0.693	0.57	0.742	0.863	0.847	0.871	0.726597	0.570759	0.000223168	0.82	200	0.00178534
TCGA-GBM-PATHWAY	PDGFRA	noSubsetTargets	normalized	MUT	7	0.398	0.349	0.473	0.027	0.018	0.06	0.0634094	0.138626	0.342185	0.035	200	0.547496
TCGA-GBM-PATHWAY	PDGFRA	noSubsetTargets	normalized	WT	193	0.398	0.298	0.633	0.769	0.703	0.832	0.861374	0.936591	0.342185	0.965	200	0.547496
TCGA-GBM-PATHWAY	TSC1	noSubsetTargets	normalized	MUT	3	0.292	0.093	0.547	0.01	0.007	0.022	0.0277884	0.178812	0.261131	0.015	200	0.447654
TCGA-GBM-PATHWAY	TSC1	noSubsetTargets	normalized	WT	197	0.292	0.111	0.491	0.799	0.781	0.831	0.821188	0.972212	0.261131	0.985	200	0.447654
TCGA-GBM-PATHWAY	NOTCH2	noSubsetTargets	normalized	MUT	3	0.601	0.577	0.637	0.018	0.006	0.037	0.0470123	0.126309	0.5542	0.015	200	0.66504
TCGA-GBM-PATHWAY	NOTCH2	noSubsetTargets	normalized	WT	197	0.601	0.565	0.639	0.779	0.751	0.808	0.873691	0.952988	0.5542	0.985	200	0.66504
TCGA-GBM-PATHWAY	ATM	noSubsetTargets	normalized	MUT	5	0.344	0.155	0.536	0.014	0.005	0.025	0.2072	0.173626	0.757949	0.025	200	0.790903
TCGA-GBM-PATHWAY	ATM	noSubsetTargets	normalized	WT	195	0.344	0.085	0.995	0.777	0.741	0.819	0.826374	0.7928	0.757949	0.975	200	0.790903
TCGA-GBM-PATHWAY	PI3K_pathway	noSubsetTargets	normalized	MUT	89	0.648	0.616	0.707	0.548	0.45	0.603	0.575934	0.455492	0.000451142	0.445	200	0.00270685
TCGA-GBM-PATHWAY	PI3K_pathway	noSubsetTargets	normalized	WT	111	0.648	0.597	0.669	0.689	0.641	0.726	0.544508	0.424066	0.000451142	0.555	200	0.00270685
TCGA-GBM-PATHWAY	Notch_pathway	noSubsetTargets	normalized	MUT	8	0.443	0.326	0.494	0.033	0.016	0.063	0.243123	0.312674	0.445124	0.04	200	0.618159
TCGA-GBM-PATHWAY	Notch_pathway	noSubsetTargets	normalized	WT	192	0.443	0.394	0.475	0.947	0.887	0.969	0.687326	0.756877	0.445124	0.96	200	0.618159
TCGA-GBM-PATHWAY	HistoneMethylation_pathway	noSubsetTargets	normalized	MUT	18	0.608	0.511	0.692	0.128	0.115	0.188	0.30958	0.225644	0.0772911	0.09	200	0.309164
TCGA-GBM-PATHWAY	HistoneMethylation_pathway	noSubsetTargets	normalized	WT	182	0.608	0.496	0.723	0.891	0.847	0.91	0.774356	0.69042	0.0772911	0.91	200	0.309164
TCGA-GBM-PATHWAY	MAPK_pathway	noSubsetTargets	normalized	MUT	64	0.566	0.544	0.575	0.375	0.293	0.46	0.486692	0.427581	0.126988	0.32	200	0.338635
TCGA-GBM-PATHWAY	MAPK_pathway	noSubsetTargets	normalized	WT	136	0.566	0.529	0.632	0.724	0.688	0.744	0.572419	0.513308	0.126988	0.68	200	0.338635
TCGA-GBM-PATHWAY	cellcycle_pathway	noSubsetTargets	normalized	MUT	23	0.47	0.322	0.51	0.099	0.066	0.129	0.344587	0.382736	0.451257	0.115	200	0.618159
TCGA-GBM-PATHWAY	cellcycle_pathway	noSubsetTargets	normalized	WT	177	0.47	0.438	0.634	0.881	0.847	0.93	0.617264	0.655413	0.451257	0.885	200	0.618159
TCGA-GBM-PATHWAY	p53_pathway	noSubsetTargets	normalized	MUT	64	0.712	0.628	0.766	0.509	0.468	0.69	0.566063	0.37945	4.34911e-07	0.32	200	4.34911e-07
TCGA-GBM-PATHWAY	p53_pathway	noSubsetTargets	normalized	WT	136	0.712	0.648	0.731	0.822	0.745	0.857	0.62055	0.433937	4.34911e-07	0.68	200	4.34911e-07
TCGA-GBM-PATHWAY	Unknown_pathway	noSubsetTargets	normalized	MUT	14	0.541	0.461	0.646	0.073	0.054	0.108	0.280856	0.277938	0.956206	0.07	200	0.956206
TCGA-GBM-PATHWAY	Unknown_pathway	noSubsetTargets	normalized	WT	186	0.541	0.407	0.656	0.94	0.92	0.974	0.722062	0.719144	0.956206	0.93	200	0.956206
TCGA-GBM-PATHWAY	SWI_SNFcomplex_pathway	noSubsetTargets	normalized	MUT	12	0.559	0.338	0.712	0.07	0.043	0.096	0.26223	0.224146	0.539231	0.06	200	0.66504
TCGA-GBM-PATHWAY	SWI_SNFcomplex_pathway	noSubsetTargets	normalized	WT	188	0.559	0.481	0.722	0.905	0.879	0.938	0.775854	0.73777	0.539231	0.94	200	0.66504

## Sheet: HNSC
project	varN	proj	filterBlocks	levelNames	nPat	AUROC_avg	AUROC_low	AUROC_hig	AUCPR_avg	AUCPR_low	AUCPR_hig	meanCat	meanOth	pVal	fracPat	nPatsTotal	fdrPval
TCGA-HNSC-PATHWAY	FAT1	noSubsetTargets	normalized	MUT	75	0.501	0.459	0.54	0.168	0.128	0.19	0.296761	0.304883	0.755768	0.174825	429	0.89832
TCGA-HNSC-PATHWAY	FAT1	noSubsetTargets	normalized	WT	354	0.501	0.416	0.563	0.802	0.786	0.847	0.695117	0.703239	0.755768	0.825175	429	0.89832
TCGA-HNSC-PATHWAY	HistoneMethylation_pathway	noSubsetTargets	normalized	MUT	73	0.556	0.515	0.621	0.203	0.148	0.286	0.298553	0.256765	0.11061	0.170163	429	0.519267
TCGA-HNSC-PATHWAY	HistoneMethylation_pathway	noSubsetTargets	normalized	WT	356	0.556	0.486	0.586	0.854	0.817	0.909	0.743235	0.701447	0.11061	0.829837	429	0.519267
TCGA-HNSC-PATHWAY	CIC	noSubsetTargets	normalized	MUT	3	0.59	0.221	0.908	0.01	0.004	0.032	0.0633333	0.0482508	0.836409	0.00699301	429	0.89832
TCGA-HNSC-PATHWAY	CIC	noSubsetTargets	normalized	WT	426	0.59	0.424	0.904	0.563	0.551	0.598	0.951749	0.936667	0.836409	0.993007	429	0.89832
TCGA-HNSC-PATHWAY	PIK3R1	noSubsetTargets	normalized	MUT	5	0.369	0.091	0.672	0.009	0.006	0.022	0.294909	0.422712	0.28889	0.011655	429	0.656369
TCGA-HNSC-PATHWAY	PIK3R1	noSubsetTargets	normalized	WT	424	0.369	0.166	0.466	0.977	0.967	0.989	0.577288	0.705091	0.28889	0.988345	429	0.656369
TCGA-HNSC-PATHWAY	JAK_STAT_pathway	noSubsetTargets	normalized	MUT	4	0.331	0.133	0.396	0.006	0.001	0.011	0.028	0.0907399	0.420343	0.00932401	429	0.717283
TCGA-HNSC-PATHWAY	JAK_STAT_pathway	noSubsetTargets	normalized	WT	425	0.331	0.216	0.525	0.711	0.69	0.735	0.90926	0.972	0.420343	0.990676	429	0.717283
TCGA-HNSC-PATHWAY	Notch_pathway	noSubsetTargets	normalized	MUT	88	0.456	0.404	0.547	0.18	0.161	0.219	0.378384	0.417735	0.184551	0.205128	429	0.555245
TCGA-HNSC-PATHWAY	Notch_pathway	noSubsetTargets	normalized	WT	341	0.456	0.397	0.514	0.775	0.746	0.822	0.582265	0.621616	0.184551	0.794872	429	0.555245
TCGA-HNSC-PATHWAY	MED12	noSubsetTargets	normalized	MUT	3	0.52	0.352	0.722	0.007	0.004	0.013	0.22596	0.273165	0.793548	0.00699301	429	0.89832
TCGA-HNSC-PATHWAY	MED12	noSubsetTargets	normalized	WT	426	0.52	0.225	0.731	0.812	0.791	0.817	0.726835	0.77404	0.793548	0.993007	429	0.89832
TCGA-HNSC-PATHWAY	PBRM1	noSubsetTargets	normalized	MUT	6	0.64	0.43	0.838	0.034	0.018	0.109	0.418667	0.223481	0.0470462	0.013986	429	0.37637
TCGA-HNSC-PATHWAY	PBRM1	noSubsetTargets	normalized	WT	423	0.64	0.305	0.967	0.897	0.886	0.919	0.776519	0.581333	0.0470462	0.986014	429	0.37637
TCGA-HNSC-PATHWAY	KDM5C	noSubsetTargets	normalized	MUT	3	0.372	0.219	0.686	0.005	0.001	0.008	0.025	0.110181	0.455339	0.00699301	429	0.717283
TCGA-HNSC-PATHWAY	KDM5C	noSubsetTargets	normalized	WT	426	0.372	0.212	0.666	0.563	0.551	0.587	0.889819	0.975	0.455339	0.993007	429	0.717283
TCGA-HNSC-PATHWAY	KDM6A	noSubsetTargets	normalized	MUT	12	0.663	0.569	0.748	0.05	0.032	0.105	0.335599	0.203713	0.0600039	0.027972	429	0.411455
TCGA-HNSC-PATHWAY	KDM6A	noSubsetTargets	normalized	WT	417	0.663	0.481	0.819	0.894	0.877	0.929	0.796287	0.664401	0.0600039	0.972028	429	0.411455
TCGA-HNSC-PATHWAY	TP53	noSubsetTargets	normalized	MUT	308	0.7	0.672	0.744	0.838	0.779	0.847	0.66186	0.472013	4.24927e-13	0.717949	429	1.01982e-11
TCGA-HNSC-PATHWAY	TP53	noSubsetTargets	normalized	WT	121	0.7	0.668	0.739	0.518	0.47	0.576	0.527987	0.33814	4.24927e-13	0.282051	429	1.01982e-11
TCGA-HNSC-PATHWAY	ARID2	noSubsetTargets	normalized	MUT	9	0.563	0.46	0.713	0.023	0.008	0.042	0.204771	0.197343	0.910569	0.020979	429	0.914209
TCGA-HNSC-PATHWAY	ARID2	noSubsetTargets	normalized	WT	420	0.563	0.385	0.68	0.939	0.929	0.941	0.802657	0.795229	0.910569	0.979021	429	0.914209
TCGA-HNSC-PATHWAY	EGFR	noSubsetTargets	normalized	MUT	6	0.217	0.098	0.273	0.008	0.004	0.014	0.0585352	0.282954	0.0312604	0.013986	429	0.3001
TCGA-HNSC-PATHWAY	EGFR	noSubsetTargets	normalized	WT	423	0.217	0.148	0.268	0.951	0.932	0.964	0.717046	0.941465	0.0312604	0.986014	429	0.3001
TCGA-HNSC-PATHWAY	CDKN2A	noSubsetTargets	normalized	MUT	89	0.482	0.446	0.505	0.198	0.159	0.233	0.382557	0.397861	0.599945	0.207459	429	0.822782
TCGA-HNSC-PATHWAY	CDKN2A	noSubsetTargets	normalized	WT	340	0.482	0.45	0.55	0.786	0.745	0.803	0.602139	0.617443	0.599945	0.792541	429	0.822782
TCGA-HNSC-PATHWAY	SMAD4	noSubsetTargets	normalized	MUT	7	0.652	0.579	0.676	0.026	0.015	0.046	0.367238	0.212482	0.14532	0.016317	429	0.533389
TCGA-HNSC-PATHWAY	SMAD4	noSubsetTargets	normalized	WT	422	0.652	0.414	0.812	0.811	0.797	0.839	0.787518	0.632762	0.14532	0.983683	429	0.533389
TCGA-HNSC-PATHWAY	ARID1A	noSubsetTargets	normalized	MUT	6	0.324	0.194	0.586	0.009	0.006	0.018	0.0641998	0.146429	0.185336	0.013986	429	0.555245
TCGA-HNSC-PATHWAY	ARID1A	noSubsetTargets	normalized	WT	423	0.324	0.246	0.467	0.912	0.896	0.931	0.853571	0.9358	0.185336	0.986014	429	0.555245
TCGA-HNSC-PATHWAY	NF1	noSubsetTargets	normalized	MUT	3	0.601	0.113	0.921	0.011	0.001	0.018	0.332269	0.209415	0.410324	0.00699301	429	0.717283
TCGA-HNSC-PATHWAY	NF1	noSubsetTargets	normalized	WT	426	0.601	0.144	0.844	0.717	0.695	0.762	0.790585	0.667731	0.410324	0.993007	429	0.717283
TCGA-HNSC-PATHWAY	CTNNB1	noSubsetTargets	normalized	MUT	4	0.36	0.051	0.486	0.007	0.001	0.016	0.0669878	0.163636	0.350036	0.00932401	429	0.672068
TCGA-HNSC-PATHWAY	CTNNB1	noSubsetTargets	normalized	WT	425	0.36	0.036	0.571	0.889	0.859	0.916	0.836364	0.933012	0.350036	0.990676	429	0.672068
TCGA-HNSC-PATHWAY	SMARCA4	noSubsetTargets	normalized	MUT	3	0.377	0.203	0.364	0.005	0.002	0.01	0.194667	0.232161	0.842175	0.00699301	429	0.89832
TCGA-HNSC-PATHWAY	SMARCA4	noSubsetTargets	normalized	WT	426	0.377	0.164	0.809	0.647	0.626	0.693	0.767839	0.805333	0.842175	0.993007	429	0.89832
TCGA-HNSC-PATHWAY	STK11	noSubsetTargets	normalized	MUT	3	0.455	0.389	0.499	0.006	0.002	0.012	0.064	0.157313	0.463245	0.00699301	429	0.717283
TCGA-HNSC-PATHWAY	STK11	noSubsetTargets	normalized	WT	426	0.455	0.329	0.579	0.855	0.836	0.885	0.842687	0.936	0.463245	0.993007	429	0.717283
TCGA-HNSC-PATHWAY	RB1	noSubsetTargets	normalized	MUT	7	0.626	0.507	0.835	0.024	0.008	0.061	0.21853	0.159444	0.444611	0.016317	429	0.717283
TCGA-HNSC-PATHWAY	RB1	noSubsetTargets	normalized	WT	422	0.626	0.373	0.774	0.89	0.874	0.913	0.840556	0.78147	0.444611	0.983683	429	0.717283
TCGA-HNSC-PATHWAY	FBXW7	noSubsetTargets	normalized	MUT	20	0.564	0.509	0.575	0.056	0.023	0.098	0.309159	0.263652	0.34735	0.04662	429	0.672068
TCGA-HNSC-PATHWAY	FBXW7	noSubsetTargets	normalized	WT	409	0.564	0.465	0.739	0.945	0.93	0.962	0.736348	0.690841	0.34735	0.95338	429	0.672068
TCGA-HNSC-PATHWAY	NOTCH2	noSubsetTargets	normalized	MUT	8	0.417	0.303	0.588	0.033	0.005	0.065	0.319019	0.34193	0.799537	0.018648	429	0.89832
TCGA-HNSC-PATHWAY	NOTCH2	noSubsetTargets	normalized	WT	421	0.417	0.175	0.636	0.961	0.953	0.982	0.65807	0.680981	0.799537	0.981352	429	0.89832
TCGA-HNSC-PATHWAY	APC	noSubsetTargets	normalized	MUT	5	0.609	0.539	0.703	0.026	0.01	0.044	0.1912	0.109974	0.203791	0.011655	429	0.555245
TCGA-HNSC-PATHWAY	APC	noSubsetTargets	normalized	WT	424	0.609	0.225	0.965	0.86	0.841	0.886	0.890026	0.8088	0.203791	0.988345	429	0.555245
TCGA-HNSC-PATHWAY	KEAP1	noSubsetTargets	normalized	MUT	9	0.675	0.649	0.755	0.035	0.019	0.145	0.268088	0.17011	0.155572	0.020979	429	0.533389
TCGA-HNSC-PATHWAY	KEAP1	noSubsetTargets	normalized	WT	420	0.675	0.529	0.75	0.917	0.909	0.931	0.82989	0.731912	0.155572	0.979021	429	0.533389
TCGA-HNSC-PATHWAY	JAK1	noSubsetTargets	normalized	MUT	3	0.538	0.181	0.923	0.009	0.003	0.019	0.136	0.109411	0.82819	0.00699301	429	0.89832
TCGA-HNSC-PATHWAY	JAK1	noSubsetTargets	normalized	WT	426	0.538	0.352	0.904	0.658	0.633	0.698	0.890589	0.864	0.82819	0.993007	429	0.89832
TCGA-HNSC-PATHWAY	PI3K_pathway	noSubsetTargets	normalized	MUT	80	0.53	0.495	0.568	0.219	0.191	0.277	0.407483	0.377589	0.324547	0.18648	429	0.672068
TCGA-HNSC-PATHWAY	PI3K_pathway	noSubsetTargets	normalized	WT	349	0.53	0.502	0.583	0.822	0.784	0.873	0.622411	0.592517	0.324547	0.81352	429	0.672068
TCGA-HNSC-PATHWAY	Wnt_pathway	noSubsetTargets	normalized	MUT	10	0.66	0.53	0.74	0.032	0.022	0.059	0.301392	0.223439	0.236842	0.02331	429	0.568421
TCGA-HNSC-PATHWAY	Wnt_pathway	noSubsetTargets	normalized	WT	419	0.66	0.504	0.8	0.972	0.962	0.981	0.776561	0.698608	0.236842	0.97669	429	0.568421
TCGA-HNSC-PATHWAY	KMT2D	noSubsetTargets	normalized	MUT	45	0.393	0.337	0.49	0.081	0.061	0.097	0.19135	0.266641	0.0226592	0.104895	429	0.27191
TCGA-HNSC-PATHWAY	KMT2D	noSubsetTargets	normalized	WT	384	0.393	0.354	0.424	0.856	0.804	0.866	0.733359	0.80865	0.0226592	0.895105	429	0.27191
TCGA-HNSC-PATHWAY	PTPRT	noSubsetTargets	normalized	MUT	4	0.23	0.167	0.389	0.006	0.004	0.009	0.0511203	0.27939	0.104252	0.00932401	429	0.519267
TCGA-HNSC-PATHWAY	PTPRT	noSubsetTargets	normalized	WT	425	0.23	0.155	0.402	0.887	0.875	0.908	0.72061	0.94888	0.104252	0.990676	429	0.519267
TCGA-HNSC-PATHWAY	BRAF	noSubsetTargets	normalized	MUT	5	0.79	0.739	0.977	0.058	0.039	0.112	0.283498	0.0838579	0.00139437	0.011655	429	0.0223099
TCGA-HNSC-PATHWAY	BRAF	noSubsetTargets	normalized	WT	424	0.79	0.593	0.921	0.789	0.766	0.819	0.916142	0.716502	0.00139437	0.988345	429	0.0223099
TCGA-HNSC-PATHWAY	CTCF	noSubsetTargets	normalized	MUT	8	0.688	0.636	0.799	0.033	0.003	0.083	0.328157	0.200429	0.119656	0.018648	429	0.519267
TCGA-HNSC-PATHWAY	CTCF	noSubsetTargets	normalized	WT	421	0.688	0.493	0.855	0.881	0.858	0.899	0.799571	0.671843	0.119656	0.981352	429	0.519267
TCGA-HNSC-PATHWAY	MAPK_pathway	noSubsetTargets	normalized	MUT	26	0.476	0.437	0.53	0.063	0.04	0.103	0.243607	0.229196	0.733083	0.0606061	429	0.89832
TCGA-HNSC-PATHWAY	MAPK_pathway	noSubsetTargets	normalized	WT	403	0.476	0.439	0.516	0.914	0.892	0.939	0.770804	0.756393	0.733083	0.939394	429	0.89832
TCGA-HNSC-PATHWAY	SETD2	noSubsetTargets	normalized	MUT	4	0.547	0.395	0.605	0.01	0.004	0.027	0.05425	0.0785591	0.745462	0.00932401	429	0.89832
TCGA-HNSC-PATHWAY	SETD2	noSubsetTargets	normalized	WT	425	0.547	0.505	0.869	0.751	0.732	0.788	0.921441	0.94575	0.745462	0.990676	429	0.89832
TCGA-HNSC-PATHWAY	PIK3CA	noSubsetTargets	normalized	MUT	61	0.528	0.46	0.601	0.156	0.131	0.19	0.4583	0.434809	0.511282	0.143192	426	0.766923
TCGA-HNSC-PATHWAY	PIK3CA	noSubsetTargets	normalized	WT	365	0.528	0.49	0.587	0.871	0.838	0.918	0.565191	0.5417	0.511282	0.856808	426	0.766923
TCGA-HNSC-PATHWAY	NOTCH1	noSubsetTargets	normalized	MUT	43	0.501	0.455	0.579	0.101	0.092	0.124	0.30839	0.311897	0.914209	0.100233	429	0.914209
TCGA-HNSC-PATHWAY	NOTCH1	noSubsetTargets	normalized	WT	386	0.501	0.443	0.569	0.892	0.866	0.921	0.688103	0.69161	0.914209	0.899767	429	0.914209
TCGA-HNSC-PATHWAY	Unknown_pathway	noSubsetTargets	normalized	MUT	28	0.496	0.488	0.496	0.061	0.044	0.076	0.3152	0.325883	0.796648	0.0652681	429	0.89832
TCGA-HNSC-PATHWAY	Unknown_pathway	noSubsetTargets	normalized	WT	401	0.496	0.42	0.577	0.932	0.913	0.945	0.674117	0.6848	0.796648	0.934732	429	0.89832
TCGA-HNSC-PATHWAY	CREBBP	noSubsetTargets	normalized	MUT	10	0.415	0.364	0.454	0.018	0.018	0.018	0.110803	0.185133	0.209264	0.02331	429	0.555245
TCGA-HNSC-PATHWAY	CREBBP	noSubsetTargets	normalized	WT	419	0.415	0.334	0.503	0.919	0.895	0.941	0.814867	0.889197	0.209264	0.97669	429	0.555245
TCGA-HNSC-PATHWAY	p53_pathway	noSubsetTargets	normalized	MUT	313	0.664	0.627	0.701	0.817	0.76	0.85	0.615318	0.45966	1.68426e-08	0.729604	429	1.68426e-08
TCGA-HNSC-PATHWAY	p53_pathway	noSubsetTargets	normalized	WT	116	0.664	0.619	0.732	0.448	0.398	0.539	0.54034	0.384682	1.68426e-08	0.270396	429	1.68426e-08
TCGA-HNSC-PATHWAY	Hippo_pathway	noSubsetTargets	normalized	MUT	81	0.48	0.439	0.502	0.183	0.15	0.218	0.370463	0.385713	0.563948	0.188811	429	0.820288
TCGA-HNSC-PATHWAY	Hippo_pathway	noSubsetTargets	normalized	WT	348	0.48	0.436	0.584	0.8	0.741	0.833	0.614287	0.629537	0.563948	0.811189	429	0.820288
TCGA-HNSC-PATHWAY	NF2	noSubsetTargets	normalized	MUT	7	0.34	0.268	0.502	0.011	0.004	0.022	0.0581904	0.185174	0.129817	0.016317	429	0.519267
TCGA-HNSC-PATHWAY	NF2	noSubsetTargets	normalized	WT	422	0.34	0.206	0.592	0.861	0.838	0.89	0.814826	0.94181	0.129817	0.983683	429	0.519267
TCGA-HNSC-PATHWAY	SWI_SNFcomplex_pathway	noSubsetTargets	normalized	MUT	26	0.399	0.332	0.433	0.046	0.034	0.054	0.211889	0.289428	0.0739716	0.0606061	429	0.44383
TCGA-HNSC-PATHWAY	SWI_SNFcomplex_pathway	noSubsetTargets	normalized	WT	403	0.399	0.394	0.433	0.907	0.881	0.945	0.710572	0.788111	0.0739716	0.939394	429	0.44383
TCGA-HNSC-PATHWAY	FGFR3	noSubsetTargets	normalized	MUT	5	0.422	0.113	0.7	0.01	0.005	0.02	0.0688	0.107536	0.598656	0.011655	429	0.822782
TCGA-HNSC-PATHWAY	FGFR3	noSubsetTargets	normalized	WT	424	0.422	0.08	0.73	0.873	0.856	0.911	0.892464	0.9312	0.598656	0.988345	429	0.822782
TCGA-HNSC-PATHWAY	PTEN	noSubsetTargets	normalized	MUT	8	0.479	0.116	0.732	0.017	0.01	0.03	0.197596	0.231621	0.711036	0.018648	429	0.89832
TCGA-HNSC-PATHWAY	PTEN	noSubsetTargets	normalized	WT	421	0.479	0.432	0.625	0.904	0.881	0.927	0.768379	0.802404	0.711036	0.981352	429	0.89832
TCGA-HNSC-PATHWAY	cellcycle_pathway	noSubsetTargets	normalized	MUT	97	0.536	0.505	0.603	0.255	0.235	0.279	0.442603	0.408901	0.219784	0.226107	429	0.555245
TCGA-HNSC-PATHWAY	cellcycle_pathway	noSubsetTargets	normalized	WT	332	0.536	0.514	0.542	0.8	0.764	0.834	0.591099	0.557397	0.219784	0.773893	429	0.555245
TCGA-HNSC-PATHWAY	KMT2C	noSubsetTargets	normalized	MUT	15	0.448	0.35	0.542	0.029	0.02	0.05	0.191655	0.250703	0.300836	0.034965	429	0.656369
TCGA-HNSC-PATHWAY	KMT2C	noSubsetTargets	normalized	WT	414	0.448	0.269	0.572	0.957	0.923	0.971	0.749297	0.808345	0.300836	0.965035	429	0.656369
TCGA-HNSC-PATHWAY	TGFbeta_pathway	noSubsetTargets	normalized	MUT	10	0.577	0.487	0.635	0.031	0.022	0.052	0.216751	0.163139	0.408227	0.02331	429	0.717283
TCGA-HNSC-PATHWAY	TGFbeta_pathway	noSubsetTargets	normalized	WT	419	0.577	0.429	0.691	0.876	0.851	0.898	0.836861	0.783249	0.408227	0.97669	429	0.717283
TCGA-HNSC-PATHWAY	EP300	noSubsetTargets	normalized	MUT	16	0.511	0.454	0.685	0.039	0.028	0.056	0.199963	0.192732	0.88647	0.037296	429	0.914209
TCGA-HNSC-PATHWAY	EP300	noSubsetTargets	normalized	WT	413	0.511	0.386	0.594	0.929	0.903	0.948	0.807268	0.800037	0.88647	0.962704	429	0.914209

## Sheet: KIRC
project	varN	proj	filterBlocks	levelNames	nPat	AUROC_avg	AUROC_low	AUROC_hig	AUCPR_avg	AUCPR_low	AUCPR_hig	meanCat	meanOth	pVal	fracPat	nPatsTotal	fdrPval
TCGA-KIRC-PATHWAY	PIK3CA	noSubsetTargets	normalized	MUT	5	0.136	0.048	0.287	0.007	0.003	0.011	0.0072	0.0986417	0.123808	0.0132979	376	0.360169
TCGA-KIRC-PATHWAY	PIK3CA	noSubsetTargets	normalized	WT	371	0.136	0.06	0.299	0.894	0.866	0.899	0.901358	0.9928	0.123808	0.986702	376	0.360169
TCGA-KIRC-PATHWAY	PBRM1	noSubsetTargets	normalized	MUT	132	0.614	0.572	0.671	0.432	0.374	0.492	0.572261	0.461985	0.00023631	0.351064	376	0.00756192
TCGA-KIRC-PATHWAY	PBRM1	noSubsetTargets	normalized	WT	244	0.614	0.576	0.661	0.74	0.718	0.768	0.538015	0.427739	0.00023631	0.648936	376	0.00756192
TCGA-KIRC-PATHWAY	EP300	noSubsetTargets	normalized	MUT	3	0.516	0.233	0.803	0.008	0.004	0.017	0.342667	0.344557	0.990185	0.00797872	376	0.990185
TCGA-KIRC-PATHWAY	EP300	noSubsetTargets	normalized	WT	373	0.516	0.399	0.821	0.975	0.961	0.98	0.655443	0.657333	0.990185	0.992021	376	0.990185
TCGA-KIRC-PATHWAY	NF1	noSubsetTargets	normalized	MUT	4	0.499	0.238	0.774	0.011	0.006	0.028	0.123925	0.164113	0.721807	0.0106383	376	0.853248
TCGA-KIRC-PATHWAY	NF1	noSubsetTargets	normalized	WT	372	0.499	0.117	0.669	0.918	0.911	0.933	0.835887	0.876075	0.721807	0.989362	376	0.853248
TCGA-KIRC-PATHWAY	CDK12	noSubsetTargets	normalized	MUT	3	0.607	0.265	0.968	0.017	0.004	0.048	0.502	0.383125	0.445251	0.00797872	376	0.657075
TCGA-KIRC-PATHWAY	CDK12	noSubsetTargets	normalized	WT	373	0.607	0.413	0.838	0.99	0.986	0.991	0.616875	0.498	0.445251	0.992021	376	0.657075
TCGA-KIRC-PATHWAY	APC	noSubsetTargets	normalized	MUT	3	0.195	0.058	0.323	0.005	0.002	0.009	0.114667	0.397339	0.0818198	0.00797872	376	0.341423
TCGA-KIRC-PATHWAY	APC	noSubsetTargets	normalized	WT	373	0.195	0.088	0.314	0.982	0.974	0.983	0.602661	0.885333	0.0818198	0.992021	376	0.341423
TCGA-KIRC-PATHWAY	PTPRT	noSubsetTargets	normalized	MUT	3	0.581	0.489	0.852	0.009	0.003	0.016	0.272	0.269899	0.988702	0.00797872	376	0.990185
TCGA-KIRC-PATHWAY	PTPRT	noSubsetTargets	normalized	WT	373	0.581	0.425	0.696	0.993	0.986	0.995	0.730101	0.728	0.988702	0.992021	376	0.990185
TCGA-KIRC-PATHWAY	ATM	noSubsetTargets	normalized	MUT	7	0.461	0.331	0.569	0.017	0.011	0.024	0.243714	0.27977	0.70397	0.018617	376	0.853248
TCGA-KIRC-PATHWAY	ATM	noSubsetTargets	normalized	WT	369	0.461	0.177	0.679	0.957	0.935	0.985	0.72023	0.756286	0.70397	0.981383	376	0.853248
TCGA-KIRC-PATHWAY	SETD2	noSubsetTargets	normalized	MUT	42	0.662	0.616	0.712	0.17	0.157	0.193	0.349762	0.238453	0.000809978	0.111702	376	0.0129596
TCGA-KIRC-PATHWAY	SETD2	noSubsetTargets	normalized	WT	334	0.662	0.559	0.727	0.925	0.907	0.945	0.761547	0.650238	0.000809978	0.888298	376	0.0129596
TCGA-KIRC-PATHWAY	TP53	noSubsetTargets	normalized	MUT	11	0.606	0.499	0.827	0.041	0.017	0.093	0.298318	0.238013	0.364966	0.0292553	376	0.657075
TCGA-KIRC-PATHWAY	TP53	noSubsetTargets	normalized	WT	365	0.606	0.407	0.663	0.961	0.947	0.968	0.761987	0.701682	0.364966	0.970745	376	0.657075
TCGA-KIRC-PATHWAY	JAK1	noSubsetTargets	normalized	MUT	3	0.646	0.549	0.782	0.011	0.003	0.036	0.125602	0.0959125	0.773256	0.00797872	376	0.853248
TCGA-KIRC-PATHWAY	JAK1	noSubsetTargets	normalized	WT	373	0.646	0.521	0.747	0.736	0.706	0.787	0.904087	0.874398	0.773256	0.992021	376	0.853248
TCGA-KIRC-PATHWAY	PTEN	noSubsetTargets	normalized	MUT	10	0.684	0.676	0.717	0.047	0.041	0.056	0.373925	0.241441	0.0485042	0.0265957	376	0.310427
TCGA-KIRC-PATHWAY	PTEN	noSubsetTargets	normalized	WT	366	0.684	0.566	0.811	0.966	0.959	0.977	0.758559	0.626075	0.0485042	0.973404	376	0.310427
TCGA-KIRC-PATHWAY	SMARCA4	noSubsetTargets	normalized	MUT	4	0.498	0.354	0.652	0.01	0.005	0.023	0.126	0.177777	0.632488	0.0106383	376	0.843317
TCGA-KIRC-PATHWAY	SMARCA4	noSubsetTargets	normalized	WT	372	0.498	0.32	0.701	0.899	0.894	0.907	0.822223	0.874	0.632488	0.989362	376	0.843317
TCGA-KIRC-PATHWAY	BAP1	noSubsetTargets	normalized	MUT	28	0.585	0.439	0.642	0.087	0.062	0.108	0.236107	0.203151	0.381525	0.0744681	376	0.657075
TCGA-KIRC-PATHWAY	BAP1	noSubsetTargets	normalized	WT	348	0.585	0.509	0.665	0.941	0.92	0.964	0.796849	0.763893	0.381525	0.925532	376	0.657075
TCGA-KIRC-PATHWAY	MTOR	noSubsetTargets	normalized	MUT	18	0.587	0.541	0.746	0.066	0.026	0.077	0.339222	0.270307	0.238483	0.0478723	376	0.545103
TCGA-KIRC-PATHWAY	MTOR	noSubsetTargets	normalized	WT	358	0.587	0.439	0.717	0.938	0.928	0.959	0.729693	0.660778	0.238483	0.952128	376	0.545103
TCGA-KIRC-PATHWAY	VHL	noSubsetTargets	normalized	MUT	149	0.527	0.488	0.555	0.397	0.364	0.443	0.501672	0.482538	0.437709	0.396277	376	0.657075
TCGA-KIRC-PATHWAY	VHL	noSubsetTargets	normalized	WT	227	0.527	0.503	0.547	0.618	0.575	0.665	0.517462	0.498328	0.437709	0.603723	376	0.657075
TCGA-KIRC-PATHWAY	KMT2C	noSubsetTargets	normalized	MUT	7	0.646	0.509	0.714	0.025	0.01	0.043	0.355714	0.262261	0.365007	0.018617	376	0.657075
TCGA-KIRC-PATHWAY	KMT2C	noSubsetTargets	normalized	WT	369	0.646	0.474	0.716	0.909	0.896	0.939	0.737739	0.644286	0.365007	0.981383	376	0.657075
TCGA-KIRC-PATHWAY	ARID1A	noSubsetTargets	normalized	MUT	7	0.63	0.59	0.855	0.059	0.016	0.226	0.410571	0.204981	0.0169467	0.018617	376	0.135573
TCGA-KIRC-PATHWAY	ARID1A	noSubsetTargets	normalized	WT	369	0.63	0.36	0.864	0.952	0.927	0.974	0.795019	0.589429	0.0169467	0.981383	376	0.135573
TCGA-KIRC-PATHWAY	NF2	noSubsetTargets	normalized	MUT	5	0.733	0.617	0.89	0.026	0.017	0.054	0.1968	0.124283	0.451739	0.0132979	376	0.657075
TCGA-KIRC-PATHWAY	NF2	noSubsetTargets	normalized	WT	371	0.733	0.345	0.888	0.89	0.856	0.907	0.875717	0.8032	0.451739	0.986702	376	0.657075
TCGA-KIRC-PATHWAY	KDM5C	noSubsetTargets	normalized	MUT	13	0.446	0.358	0.602	0.029	0.012	0.045	0.220308	0.267605	0.427928	0.0345745	376	0.657075
TCGA-KIRC-PATHWAY	KDM5C	noSubsetTargets	normalized	WT	363	0.446	0.278	0.537	0.949	0.949	0.949	0.732395	0.779692	0.427928	0.965426	376	0.657075
TCGA-KIRC-PATHWAY	STAG2	noSubsetTargets	normalized	MUT	5	0.588	0.459	0.705	0.015	0.007	0.027	0.0936	0.120349	0.710322	0.0132979	376	0.853248
TCGA-KIRC-PATHWAY	STAG2	noSubsetTargets	normalized	WT	371	0.588	0.47	0.642	0.871	0.837	0.891	0.879651	0.9064	0.710322	0.986702	376	0.853248
TCGA-KIRC-PATHWAY	Wnt_pathway	noSubsetTargets	normalized	MUT	3	0.195	0.058	0.323	0.005	0.002	0.009	0.114667	0.397339	0.0818198	0.00797872	376	0.341423
TCGA-KIRC-PATHWAY	Wnt_pathway	noSubsetTargets	normalized	WT	373	0.195	0.088	0.314	0.982	0.974	0.983	0.602661	0.885333	0.0818198	0.992021	376	0.341423
TCGA-KIRC-PATHWAY	HistoneMethylation_pathway	noSubsetTargets	normalized	MUT	62	0.571	0.541	0.623	0.185	0.155	0.229	0.451323	0.390827	0.114167	0.164894	376	0.360169
TCGA-KIRC-PATHWAY	HistoneMethylation_pathway	noSubsetTargets	normalized	WT	314	0.571	0.533	0.633	0.875	0.858	0.902	0.609173	0.548677	0.114167	0.835106	376	0.360169
TCGA-KIRC-PATHWAY	cellcycle_pathway	noSubsetTargets	normalized	MUT	11	0.621	0.489	0.688	0.048	0.005	0.096	0.335091	0.235624	0.112782	0.0292553	376	0.360169
TCGA-KIRC-PATHWAY	cellcycle_pathway	noSubsetTargets	normalized	WT	365	0.621	0.479	0.722	0.95	0.931	0.974	0.764376	0.664909	0.112782	0.970745	376	0.360169
TCGA-KIRC-PATHWAY	Notch_pathway	noSubsetTargets	normalized	MUT	3	0.516	0.233	0.803	0.008	0.004	0.017	0.342667	0.344557	0.990185	0.00797872	376	0.990185
TCGA-KIRC-PATHWAY	Notch_pathway	noSubsetTargets	normalized	WT	373	0.516	0.399	0.821	0.975	0.961	0.98	0.655443	0.657333	0.990185	0.992021	376	0.990185
TCGA-KIRC-PATHWAY	Unknown_pathway	noSubsetTargets	normalized	MUT	167	0.483	0.437	0.51	0.422	0.381	0.496	0.514905	0.526806	0.628611	0.444149	376	0.843317
TCGA-KIRC-PATHWAY	Unknown_pathway	noSubsetTargets	normalized	WT	209	0.483	0.442	0.526	0.558	0.532	0.585	0.473194	0.485095	0.628611	0.555851	376	0.843317
TCGA-KIRC-PATHWAY	p53_pathway	noSubsetTargets	normalized	MUT	18	0.523	0.402	0.584	0.047	0.038	0.068	0.293864	0.293606	0.996055	0.0478723	376	0.996055
TCGA-KIRC-PATHWAY	p53_pathway	noSubsetTargets	normalized	WT	358	0.523	0.434	0.613	0.922	0.898	0.948	0.706394	0.706136	0.996055	0.952128	376	0.996055
TCGA-KIRC-PATHWAY	MAPK_pathway	noSubsetTargets	normalized	MUT	12	0.372	0.284	0.527	0.023	0.015	0.032	0.135418	0.235251	0.0853557	0.0319149	376	0.341423
TCGA-KIRC-PATHWAY	MAPK_pathway	noSubsetTargets	normalized	WT	364	0.372	0.294	0.466	0.954	0.925	0.981	0.764749	0.864582	0.0853557	0.968085	376	0.341423
TCGA-KIRC-PATHWAY	Hippo_pathway	noSubsetTargets	normalized	MUT	6	0.752	0.703	0.879	0.033	0.024	0.077	0.275333	0.157473	0.174388	0.0159574	376	0.458378
TCGA-KIRC-PATHWAY	Hippo_pathway	noSubsetTargets	normalized	WT	370	0.752	0.639	0.858	0.925	0.901	0.958	0.842527	0.724667	0.174388	0.984043	376	0.458378
TCGA-KIRC-PATHWAY	PI3K_pathway	noSubsetTargets	normalized	MUT	35	0.467	0.406	0.549	0.099	0.061	0.2	0.332156	0.344539	0.761723	0.0930851	376	0.853248
TCGA-KIRC-PATHWAY	PI3K_pathway	noSubsetTargets	normalized	WT	341	0.467	0.414	0.558	0.887	0.883	0.912	0.655461	0.667844	0.761723	0.906915	376	0.853248
TCGA-KIRC-PATHWAY	JAK_STAT_pathway	noSubsetTargets	normalized	MUT	4	0.727	0.654	0.83	0.018	0.009	0.047	0.460871	0.292491	0.186216	0.0106383	376	0.458378
TCGA-KIRC-PATHWAY	JAK_STAT_pathway	noSubsetTargets	normalized	WT	372	0.727	0.666	0.859	0.98	0.979	0.986	0.707509	0.539129	0.186216	0.989362	376	0.458378
TCGA-KIRC-PATHWAY	SWI_SNFcomplex_pathway	noSubsetTargets	normalized	MUT	142	0.585	0.558	0.63	0.429	0.379	0.472	0.53579	0.454499	0.00546368	0.37766	376	0.0582793
TCGA-KIRC-PATHWAY	SWI_SNFcomplex_pathway	noSubsetTargets	normalized	WT	234	0.585	0.512	0.607	0.707	0.656	0.743	0.545501	0.46421	0.00546368	0.62234	376	0.0582793

## Sheet: KIRP
project	varN	proj	filterBlocks	levelNames	nPat	AUROC_avg	AUROC_low	AUROC_hig	AUCPR_avg	AUCPR_low	AUCPR_hig	meanCat	meanOth	pVal	fracPat	nPatsTotal	fdrPval
TCGA-KIRP-PATHWAY	SWI_SNFcomplex_pathway	noSubsetTargets	normalized	WT	224	0.655	0.587	0.766	0.937	0.887	0.971	0.785759	0.662312	0.0147511	0.933333	240	0.0458924
TCGA-KIRP-PATHWAY	SWI_SNFcomplex_pathway	noSubsetTargets	normalized	MUT	16	0.655	0.552	0.814	0.131	0.079	0.239	0.337687	0.214241	0.0147511	0.0666667	240	0.0458924
TCGA-KIRP-PATHWAY	Notch_pathway	noSubsetTargets	normalized	WT	232	0.526	0.433	0.658	0.972	0.947	0.988	0.742708	0.77075	0.718632	0.966667	240	0.788049
TCGA-KIRP-PATHWAY	Notch_pathway	noSubsetTargets	normalized	MUT	8	0.526	0.476	0.603	0.032	0.029	0.047	0.22925	0.257292	0.718632	0.0333333	240	0.788049
TCGA-KIRP-PATHWAY	Unknown_pathway	noSubsetTargets	normalized	WT	222	0.594	0.472	0.751	0.936	0.915	0.96	0.80954	0.744595	0.178596	0.925	240	0.294157
TCGA-KIRP-PATHWAY	Unknown_pathway	noSubsetTargets	normalized	MUT	18	0.594	0.54	0.691	0.106	0.065	0.19	0.255405	0.19046	0.178596	0.075	240	0.294157
TCGA-KIRP-PATHWAY	HistoneMethylation_pathway	noSubsetTargets	normalized	WT	211	0.64	0.549	0.736	0.908	0.83	0.937	0.780765	0.663655	0.00451454	0.879167	240	0.0290867
TCGA-KIRP-PATHWAY	HistoneMethylation_pathway	noSubsetTargets	normalized	MUT	29	0.64	0.5	0.721	0.207	0.143	0.238	0.336345	0.219235	0.00451454	0.120833	240	0.0290867
TCGA-KIRP-PATHWAY	MAPK_pathway	noSubsetTargets	normalized	MUT	15	0.69	0.412	0.7	0.129	0.069	0.221	0.305398	0.171278	0.00546056	0.0625	240	0.0290867
TCGA-KIRP-PATHWAY	MAPK_pathway	noSubsetTargets	normalized	WT	225	0.69	0.654	0.701	0.949	0.922	0.959	0.828722	0.694602	0.00546056	0.9375	240	0.0290867
TCGA-KIRP-PATHWAY	PI3K_pathway	noSubsetTargets	normalized	WT	230	0.637	0.596	0.77	0.958	0.949	0.965	0.75302	0.6679	0.212075	0.958333	240	0.329895
TCGA-KIRP-PATHWAY	PI3K_pathway	noSubsetTargets	normalized	MUT	10	0.637	0.542	0.758	0.059	0.018	0.103	0.3321	0.24698	0.212075	0.0416667	240	0.329895
TCGA-KIRP-PATHWAY	p53_pathway	noSubsetTargets	normalized	WT	234	0.42	0.287	0.45	0.902	0.872	0.938	0.818105	0.870333	0.559093	0.975	240	0.559093
TCGA-KIRP-PATHWAY	p53_pathway	noSubsetTargets	normalized	MUT	6	0.42	0.27	0.516	0.021	0.013	0.048	0.129667	0.181895	0.559093	0.025	240	0.559093
TCGA-KIRP-PATHWAY	cellcycle_pathway	noSubsetTargets	normalized	WT	237	0.15	0.034	0.264	0.953	0.944	0.968	0.637038	0.942667	0.0515623	0.9875	240	0.131249
TCGA-KIRP-PATHWAY	cellcycle_pathway	noSubsetTargets	normalized	MUT	3	0.15	0.034	0.252	0.007	0.002	0.013	0.0573333	0.362962	0.0515623	0.0125	240	0.131249
TCGA-KIRP-PATHWAY	Hippo_pathway	noSubsetTargets	normalized	WT	227	0.51	0.298	0.699	0.922	0.87	0.945	0.782854	0.780983	0.975377	0.945833	240	0.975377
TCGA-KIRP-PATHWAY	Hippo_pathway	noSubsetTargets	normalized	MUT	13	0.51	0.391	0.6	0.055	0.031	0.091	0.219017	0.217146	0.975377	0.0541667	240	0.975377
TCGA-KIRP-PATHWAY	ARID1A	noSubsetTargets	normalized	WT	234	0.245	0.145	0.385	0.905	0.871	0.937	0.832406	0.974333	0.0849228	0.975	240	0.158523
TCGA-KIRP-PATHWAY	ARID1A	noSubsetTargets	normalized	MUT	6	0.245	0.079	0.352	0.015	0.013	0.021	0.0256667	0.167594	0.0849228	0.025	240	0.158523
TCGA-KIRP-PATHWAY	KMT2C	noSubsetTargets	normalized	WT	231	0.54	0.488	0.634	0.96	0.94	0.972	0.762023	0.769111	0.919304	0.9625	240	0.953352
TCGA-KIRP-PATHWAY	KMT2C	noSubsetTargets	normalized	MUT	9	0.54	0.431	0.568	0.037	0.012	0.062	0.230889	0.237977	0.919304	0.0375	240	0.953352
TCGA-KIRP-PATHWAY	PBRM1	noSubsetTargets	normalized	WT	234	0.752	0.517	0.939	0.955	0.942	0.978	0.852441	0.646833	0.00623287	0.975	240	0.0290867
TCGA-KIRP-PATHWAY	PBRM1	noSubsetTargets	normalized	MUT	6	0.752	0.606	0.932	0.096	0.05	0.275	0.353167	0.147559	0.00623287	0.025	240	0.0290867
TCGA-KIRP-PATHWAY	STAG2	noSubsetTargets	normalized	WT	234	0.45	0.375	0.58	0.946	0.912	0.966	0.785281	0.866333	0.381426	0.975	240	0.521751
TCGA-KIRP-PATHWAY	STAG2	noSubsetTargets	normalized	MUT	6	0.45	0.379	0.557	0.021	0.012	0.029	0.133667	0.214719	0.381426	0.025	240	0.521751
TCGA-KIRP-PATHWAY	VHL	noSubsetTargets	normalized	WT	237	0.648	0.075	0.871	0.836	0.81	0.882	0.860109	0.553667	0.00955251	0.9875	240	0.03821
TCGA-KIRP-PATHWAY	VHL	noSubsetTargets	normalized	MUT	3	0.648	0.425	0.966	0.019	0	0.038	0.446333	0.139891	0.00955251	0.0125	240	0.03821
TCGA-KIRP-PATHWAY	KRAS	noSubsetTargets	normalized	WT	236	0.918	0.844	0.979	0.816	0.804	0.861	0.916843	0.603	5.87105e-05	0.983333	240	0.000821947
TCGA-KIRP-PATHWAY	KRAS	noSubsetTargets	normalized	MUT	4	0.918	0.847	0.978	0.108	0.013	0.248	0.397	0.0831567	5.87105e-05	0.0166667	240	0.000821947
TCGA-KIRP-PATHWAY	FGFR3	noSubsetTargets	normalized	WT	236	0.624	0.054	0.878	0.878	0.84	0.911	0.849807	0.6635	0.0795601	0.983333	240	0.158523
TCGA-KIRP-PATHWAY	FGFR3	noSubsetTargets	normalized	MUT	4	0.624	0.361	0.892	0.019	0.011	0.033	0.3365	0.150193	0.0795601	0.0166667	240	0.158523
TCGA-KIRP-PATHWAY	KMT2D	noSubsetTargets	normalized	WT	236	0.751	0.454	0.929	0.858	0.833	0.889	0.842184	0.585	0.0146811	0.983333	240	0.0458924
TCGA-KIRP-PATHWAY	KMT2D	noSubsetTargets	normalized	MUT	4	0.751	0.579	0.947	0.057	0.011	0.149	0.415	0.157816	0.0146811	0.0166667	240	0.0458924
TCGA-KIRP-PATHWAY	EP300	noSubsetTargets	normalized	WT	236	0.509	0.049	0.819	0.879	0.851	0.91	0.85782	0.829	0.73176	0.983333	240	0.788049
TCGA-KIRP-PATHWAY	EP300	noSubsetTargets	normalized	MUT	4	0.509	0.284	0.717	0.021	0.016	0.042	0.171	0.14218	0.73176	0.0166667	240	0.788049
TCGA-KIRP-PATHWAY	FAT1	noSubsetTargets	normalized	WT	234	0.128	0.103	0.19	0.884	0.85	0.946	0.884496	0.994667	0.0783121	0.975	240	0.158523
TCGA-KIRP-PATHWAY	FAT1	noSubsetTargets	normalized	MUT	6	0.128	0.098	0.147	0.014	0.005	0.023	0.00533333	0.115504	0.0783121	0.025	240	0.158523
TCGA-KIRP-PATHWAY	MTOR	noSubsetTargets	normalized	WT	237	0.46	0.321	0.745	0.972	0.927	0.98	0.742924	0.798667	0.666038	0.9875	240	0.777044
TCGA-KIRP-PATHWAY	MTOR	noSubsetTargets	normalized	MUT	3	0.46	0.243	0.787	0.011	0.002	0.027	0.201333	0.257076	0.666038	0.0125	240	0.777044
TCGA-KIRP-PATHWAY	PTEN	noSubsetTargets	normalized	WT	237	0.139	0.038	0.2	0.966	0.947	0.981	0.599908	0.910667	0.0491604	0.9875	240	0.131249
TCGA-KIRP-PATHWAY	PTEN	noSubsetTargets	normalized	MUT	3	0.139	0.078	0.269	0.007	0.002	0.017	0.0893333	0.400092	0.0491604	0.0125	240	0.131249
TCGA-KIRP-PATHWAY	ARID2	noSubsetTargets	normalized	WT	237	0.506	0.393	0.567	0.666	0.639	0.72	0.90432	0.991167	0.418159	0.9875	240	0.521751
TCGA-KIRP-PATHWAY	ARID2	noSubsetTargets	normalized	MUT	3	0.506	0.394	0.556	0.012	0.007	0.023	0.00883333	0.09568	0.418159	0.0125	240	0.521751
TCGA-KIRP-PATHWAY	BAP1	noSubsetTargets	normalized	WT	234	0.701	0.495	0.88	0.871	0.848	0.903	0.889192	0.771167	0.0748046	0.975	240	0.158523
TCGA-KIRP-PATHWAY	BAP1	noSubsetTargets	normalized	MUT	6	0.701	0.46	0.774	0.055	0.025	0.129	0.228833	0.110808	0.0748046	0.025	240	0.158523
TCGA-KIRP-PATHWAY	SETD2	noSubsetTargets	normalized	WT	230	0.848	0.685	0.899	0.979	0.973	0.994	0.830835	0.4792	2.75461e-08	0.958333	240	7.7129e-07
TCGA-KIRP-PATHWAY	SETD2	noSubsetTargets	normalized	MUT	10	0.848	0.772	0.95	0.316	0.122	0.572	0.5208	0.169165	2.75461e-08	0.0416667	240	7.7129e-07
TCGA-KIRP-PATHWAY	NF2	noSubsetTargets	normalized	WT	232	0.701	0.522	0.843	0.93	0.919	0.947	0.799884	0.567073	0.00601194	0.966667	240	0.0290867
TCGA-KIRP-PATHWAY	NF2	noSubsetTargets	normalized	MUT	8	0.701	0.611	0.885	0.084	0.054	0.126	0.432927	0.200116	0.00601194	0.0333333	240	0.0290867
TCGA-KIRP-PATHWAY	TP53	noSubsetTargets	normalized	WT	237	0.665	0.345	0.857	0.965	0.939	0.969	0.676826	0.540667	0.422511	0.9875	240	0.521751
TCGA-KIRP-PATHWAY	TP53	noSubsetTargets	normalized	MUT	3	0.665	0.383	0.862	0.019	0.003	0.022	0.459333	0.323174	0.422511	0.0125	240	0.521751
TCGA-KIRP-PATHWAY	KDM6A	noSubsetTargets	normalized	WT	233	0.705	0.563	0.866	0.954	0.94	0.979	0.77759	0.650857	0.151622	0.970833	240	0.265339
TCGA-KIRP-PATHWAY	KDM6A	noSubsetTargets	normalized	MUT	7	0.705	0.539	0.885	0.049	0.024	0.092	0.349143	0.22241	0.151622	0.0291667	240	0.265339
TCGA-KIRP-PATHWAY	BRAF	noSubsetTargets	normalized	MUT	3	0.318	0.103	0.482	0.008	0.004	0.02	0.0246667	0.123913	0.428581	0.0125	240	0.521751
TCGA-KIRP-PATHWAY	BRAF	noSubsetTargets	normalized	WT	237	0.318	0.144	0.715	0.722	0.717	0.775	0.876087	0.975333	0.428581	0.9875	240	0.521751

## Sheet: LGG
project	varN	proj	filterBlocks	levelNames	nPat	AUROC_avg	AUROC_low	AUROC_hig	AUCPR_avg	AUCPR_low	AUCPR_hig	meanCat	meanOth	pVal	fracPat	nPatsTotal	fdrPval
TCGA-LGG-PATHWAY	Wnt_pathway	noSubsetTargets	normalized	MUT	5	0.326	0.205	0.421	0.007	0.007	0.007	0.0142876	0.0832745	0.254553	0.0104167	480	0.400012
TCGA-LGG-PATHWAY	Wnt_pathway	noSubsetTargets	normalized	WT	475	0.326	0.268	0.444	0.815	0.792	0.846	0.916726	0.985712	0.254553	0.989583	480	0.400012
TCGA-LGG-PATHWAY	PDGFRA	noSubsetTargets	normalized	MUT	8	0.788	0.571	0.885	0.081	0.009	0.214	0.363	0.0844191	4.13742e-06	0.0166667	480	1.51706e-05
TCGA-LGG-PATHWAY	PDGFRA	noSubsetTargets	normalized	WT	472	0.788	0.558	0.858	0.753	0.738	0.785	0.915581	0.637	4.13742e-06	0.983333	480	1.51706e-05
TCGA-LGG-PATHWAY	MAPK_pathway	noSubsetTargets	normalized	MUT	159	0.709	0.668	0.755	0.505	0.477	0.562	0.541562	0.342167	9.90031e-15	0.33125	480	4.66729e-14
TCGA-LGG-PATHWAY	MAPK_pathway	noSubsetTargets	normalized	WT	321	0.709	0.686	0.773	0.8	0.772	0.828	0.657833	0.458438	9.90031e-15	0.66875	480	4.66729e-14
TCGA-LGG-PATHWAY	MTOR	noSubsetTargets	normalized	MUT	3	0.615	0.401	0.928	0.027	0.007	0.066	0.338902	0.127501	0.0809676	0.00625	480	0.148441
TCGA-LGG-PATHWAY	MTOR	noSubsetTargets	normalized	WT	477	0.615	0.109	0.99	0.784	0.757	0.817	0.872499	0.661098	0.0809676	0.99375	480	0.148441
TCGA-LGG-PATHWAY	PI3K_pathway	noSubsetTargets	normalized	MUT	76	0.564	0.52	0.623	0.203	0.184	0.282	0.313294	0.257149	0.0440427	0.158333	480	0.103815
TCGA-LGG-PATHWAY	PI3K_pathway	noSubsetTargets	normalized	WT	404	0.564	0.514	0.607	0.848	0.832	0.874	0.742851	0.686706	0.0440427	0.841667	480	0.103815
TCGA-LGG-PATHWAY	RB1	noSubsetTargets	normalized	MUT	5	0.149	0.108	0.175	0.006	0.003	0.013	0.0413935	0.274005	0.0633863	0.0104167	480	0.130734
TCGA-LGG-PATHWAY	RB1	noSubsetTargets	normalized	WT	475	0.149	0.029	0.291	0.944	0.925	0.97	0.725995	0.958606	0.0633863	0.989583	480	0.130734
TCGA-LGG-PATHWAY	ARID1A	noSubsetTargets	normalized	MUT	16	0.62	0.552	0.68	0.04	0.022	0.051	0.312934	0.263068	0.415094	0.0333333	480	0.52685
TCGA-LGG-PATHWAY	ARID1A	noSubsetTargets	normalized	WT	464	0.62	0.527	0.683	0.957	0.943	0.97	0.736932	0.687066	0.415094	0.966667	480	0.52685
TCGA-LGG-PATHWAY	NOTCH1	noSubsetTargets	normalized	MUT	23	0.597	0.503	0.663	0.08	0.037	0.123	0.389411	0.279067	0.0408363	0.0479167	480	0.103661
TCGA-LGG-PATHWAY	NOTCH1	noSubsetTargets	normalized	WT	457	0.597	0.498	0.676	0.948	0.93	0.961	0.720933	0.610589	0.0408363	0.952083	480	0.103661
TCGA-LGG-PATHWAY	cellcycle_pathway	noSubsetTargets	normalized	MUT	9	0.512	0.431	0.632	0.018	0.018	0.018	0.158568	0.179408	0.749902	0.01875	480	0.798283
TCGA-LGG-PATHWAY	cellcycle_pathway	noSubsetTargets	normalized	WT	471	0.512	0.502	0.541	0.95	0.93	0.97	0.820592	0.841432	0.749902	0.98125	480	0.798283
TCGA-LGG-PATHWAY	ARID2	noSubsetTargets	normalized	MUT	5	0.648	0.561	0.74	0.019	0.004	0.105	0.230962	0.158999	0.487452	0.0104167	480	0.543167
TCGA-LGG-PATHWAY	ARID2	noSubsetTargets	normalized	WT	475	0.648	0.467	0.789	0.818	0.803	0.83	0.841001	0.769038	0.487452	0.989583	480	0.543167
TCGA-LGG-PATHWAY	ATRX	noSubsetTargets	normalized	MUT	155	0.726	0.677	0.775	0.538	0.485	0.585	0.533581	0.307829	1.04254e-17	0.322917	480	5.734e-17
TCGA-LGG-PATHWAY	ATRX	noSubsetTargets	normalized	WT	325	0.726	0.689	0.772	0.813	0.774	0.846	0.692171	0.466419	1.04254e-17	0.677083	480	5.734e-17
TCGA-LGG-PATHWAY	SPOP	noSubsetTargets	normalized	MUT	3	0.585	0.521	0.521	0.008	0.002	0.012	0.0312735	0.0444085	0.858984	0.00625	480	0.885828
TCGA-LGG-PATHWAY	SPOP	noSubsetTargets	normalized	WT	477	0.585	0.539	0.769	0.477	0.458	0.507	0.955592	0.968727	0.858984	0.99375	480	0.885828
TCGA-LGG-PATHWAY	PIK3R1	noSubsetTargets	normalized	MUT	19	0.399	0.311	0.467	0.032	0.026	0.043	0.171393	0.224643	0.228074	0.0395833	480	0.376322
TCGA-LGG-PATHWAY	PIK3R1	noSubsetTargets	normalized	WT	461	0.399	0.276	0.594	0.94	0.913	0.963	0.775357	0.828607	0.228074	0.960417	480	0.376322
TCGA-LGG-PATHWAY	PBRM1	noSubsetTargets	normalized	MUT	3	0.71	0.416	0.873	0.011	0.005	0.02	0.201379	0.121476	0.493788	0.00625	480	0.543167
TCGA-LGG-PATHWAY	PBRM1	noSubsetTargets	normalized	WT	477	0.71	0.427	0.889	0.811	0.759	0.828	0.878524	0.798621	0.493788	0.99375	480	0.543167
TCGA-LGG-PATHWAY	SWI_SNFcomplex_pathway	noSubsetTargets	normalized	MUT	172	0.696	0.671	0.721	0.524	0.471	0.544	0.548149	0.361036	3.48203e-13	0.358333	480	1.43634e-12
TCGA-LGG-PATHWAY	SWI_SNFcomplex_pathway	noSubsetTargets	normalized	WT	308	0.696	0.692	0.728	0.787	0.761	0.811	0.638964	0.451851	3.48203e-13	0.641667	480	1.43634e-12
TCGA-LGG-PATHWAY	SETD2	noSubsetTargets	normalized	MUT	7	0.225	0.037	0.312	0.009	0.004	0.013	0.0597143	0.215587	0.0490525	0.0145833	480	0.107915
TCGA-LGG-PATHWAY	SETD2	noSubsetTargets	normalized	WT	473	0.225	0.124	0.378	0.948	0.931	0.966	0.784413	0.940286	0.0490525	0.985417	480	0.107915
TCGA-LGG-PATHWAY	HistoneMethylation_pathway	noSubsetTargets	normalized	MUT	378	0.779	0.756	0.829	0.907	0.866	0.929	0.7372	0.45123	8.65814e-25	0.7875	480	9.52396e-24
TCGA-LGG-PATHWAY	HistoneMethylation_pathway	noSubsetTargets	normalized	WT	102	0.779	0.747	0.8	0.56	0.5	0.629	0.54877	0.2628	8.65814e-25	0.2125	480	9.52396e-24
TCGA-LGG-PATHWAY	PTEN	noSubsetTargets	normalized	MUT	23	0.585	0.487	0.726	0.087	0.072	0.123	0.305152	0.214269	0.0403797	0.0479167	480	0.103661
TCGA-LGG-PATHWAY	PTEN	noSubsetTargets	normalized	WT	457	0.585	0.46	0.659	0.932	0.901	0.942	0.785731	0.694848	0.0403797	0.952083	480	0.103661
TCGA-LGG-PATHWAY	SMARCA4	noSubsetTargets	normalized	MUT	8	0.479	0.414	0.582	0.014	0.01	0.025	0.0747226	0.122991	0.387181	0.0166667	480	0.519011
TCGA-LGG-PATHWAY	SMARCA4	noSubsetTargets	normalized	WT	472	0.479	0.389	0.591	0.853	0.839	0.863	0.877009	0.925277	0.387181	0.983333	480	0.519011
TCGA-LGG-PATHWAY	Unknown_pathway	noSubsetTargets	normalized	MUT	16	0.612	0.494	0.689	0.045	0.023	0.078	0.228654	0.16904	0.29648	0.0333333	480	0.44472
TCGA-LGG-PATHWAY	Unknown_pathway	noSubsetTargets	normalized	WT	464	0.612	0.443	0.735	0.912	0.893	0.934	0.83096	0.771346	0.29648	0.966667	480	0.44472
TCGA-LGG-PATHWAY	KMT2D	noSubsetTargets	normalized	MUT	5	0.505	0.491	0.558	0.018	0.003	0.03	0.142407	0.0850369	0.39319	0.0104167	480	0.519011
TCGA-LGG-PATHWAY	KMT2D	noSubsetTargets	normalized	WT	475	0.505	0.318	0.67	0.725	0.701	0.753	0.914963	0.857593	0.39319	0.989583	480	0.519011
TCGA-LGG-PATHWAY	PIK3CA	noSubsetTargets	normalized	MUT	35	0.478	0.402	0.59	0.066	0.048	0.1	0.245126	0.27622	0.437637	0.0730689	479	0.534308
TCGA-LGG-PATHWAY	PIK3CA	noSubsetTargets	normalized	WT	444	0.478	0.431	0.567	0.909	0.876	0.927	0.72378	0.754874	0.437637	0.926931	479	0.534308
TCGA-LGG-PATHWAY	Notch_pathway	noSubsetTargets	normalized	MUT	31	0.659	0.533	0.804	0.102	0.054	0.172	0.405429	0.269884	0.00325684	0.0645833	480	0.00977052
TCGA-LGG-PATHWAY	Notch_pathway	noSubsetTargets	normalized	WT	449	0.659	0.559	0.746	0.93	0.913	0.945	0.730116	0.594571	0.00325684	0.935417	480	0.00977052
TCGA-LGG-PATHWAY	EGFR	noSubsetTargets	normalized	MUT	31	0.716	0.651	0.794	0.139	0.092	0.204	0.373738	0.191423	1.31052e-05	0.0645833	480	4.32473e-05
TCGA-LGG-PATHWAY	EGFR	noSubsetTargets	normalized	WT	449	0.716	0.617	0.769	0.945	0.909	0.963	0.808577	0.626262	1.31052e-05	0.935417	480	4.32473e-05
TCGA-LGG-PATHWAY	CREBBP	noSubsetTargets	normalized	MUT	3	0.816	0.762	0.884	0.017	0.012	0.028	0.366	0.161923	0.104945	0.00625	480	0.182273
TCGA-LGG-PATHWAY	CREBBP	noSubsetTargets	normalized	WT	477	0.816	0.759	0.909	0.898	0.883	0.914	0.838077	0.634	0.104945	0.99375	480	0.182273
TCGA-LGG-PATHWAY	TP53	noSubsetTargets	normalized	MUT	228	0.787	0.758	0.823	0.751	0.705	0.789	0.601692	0.30629	1.76863e-31	0.475	480	2.91823e-30
TCGA-LGG-PATHWAY	TP53	noSubsetTargets	normalized	WT	252	0.787	0.768	0.816	0.769	0.734	0.831	0.69371	0.398308	1.76863e-31	0.525	480	2.91823e-30
TCGA-LGG-PATHWAY	NF1	noSubsetTargets	normalized	MUT	24	0.52	0.371	0.708	0.065	0.038	0.131	0.306847	0.270702	0.453352	0.05	480	0.534308
TCGA-LGG-PATHWAY	NF1	noSubsetTargets	normalized	WT	456	0.52	0.463	0.627	0.93	0.918	0.958	0.729298	0.693153	0.453352	0.95	480	0.534308
TCGA-LGG-PATHWAY	FGFR3	noSubsetTargets	normalized	MUT	4	0.475	0.264	0.683	0.008	0.009	0.009	0.1365	0.147864	0.924125	0.00833333	480	0.924125
TCGA-LGG-PATHWAY	FGFR3	noSubsetTargets	normalized	WT	476	0.475	0.32	0.907	0.723	0.698	0.755	0.852136	0.8635	0.924125	0.991667	480	0.924125
TCGA-LGG-PATHWAY	p53_pathway	noSubsetTargets	normalized	MUT	229	0.812	0.732	0.833	0.768	0.752	0.818	0.626824	0.293376	1.6415e-38	0.477083	480	1.6415e-38
TCGA-LGG-PATHWAY	p53_pathway	noSubsetTargets	normalized	WT	251	0.812	0.76	0.843	0.789	0.723	0.811	0.706624	0.373176	1.6415e-38	0.522917	480	1.6415e-38
TCGA-LGG-PATHWAY	IDH1	noSubsetTargets	normalized	MUT	371	0.764	0.735	0.805	0.877	0.858	0.899	0.724122	0.448196	1.6572e-23	0.772917	480	1.09375e-22
TCGA-LGG-PATHWAY	IDH1	noSubsetTargets	normalized	WT	109	0.764	0.727	0.807	0.553	0.489	0.61	0.551804	0.275878	1.6572e-23	0.227083	480	1.09375e-22
TCGA-LGG-PATHWAY	CIC	noSubsetTargets	normalized	MUT	87	0.819	0.787	0.839	0.439	0.37	0.501	0.584306	0.274984	2.10433e-24	0.18125	480	1.73607e-23
TCGA-LGG-PATHWAY	CIC	noSubsetTargets	normalized	WT	393	0.819	0.77	0.836	0.93	0.919	0.941	0.725016	0.415694	2.10433e-24	0.81875	480	1.73607e-23
TCGA-LGG-PATHWAY	NRAS	noSubsetTargets	normalized	MUT	4	0.429	0.317	0.483	0.007	0.001	0.018	0.0256831	0.11508	0.347513	0.00833333	480	0.498606
TCGA-LGG-PATHWAY	NRAS	noSubsetTargets	normalized	WT	476	0.429	0.286	0.522	0.795	0.774	0.808	0.88492	0.974317	0.347513	0.991667	480	0.498606
TCGA-LGG-PATHWAY	BCOR	noSubsetTargets	normalized	MUT	10	0.699	0.637	0.781	0.035	0.027	0.08	0.358394	0.218888	0.0770561	0.0208333	480	0.148441
TCGA-LGG-PATHWAY	BCOR	noSubsetTargets	normalized	WT	470	0.699	0.609	0.826	0.942	0.933	0.963	0.781112	0.641606	0.0770561	0.979167	480	0.148441

[truncated: 17 more sheets: LIHC, LUAD, LUSC, OV, PAAD, PCPG, PRAD, SARC, SKCM, SKCM-M, STAD, THCA, THYM, UCEC, CRC_withoutdominantgenes, STAD_withoutdominantgenes, UCEC_withoutdominantgenes]
