# Supplementary material for: Predicting Mutational Status of Driver and Suppressor Genes Directly from Histopathology With Deep Learning: A Systematic Study Across 23 Solid Tumor Types
Source: Front Genet. 2022 Feb 16;12:806386. doi: 10.3389/fgene.2021.806386 (PMC8889144; doi:10.3389/fgene.2021.806386)
Supplement: Supplementary file 9 [file Table4.XLSX]

## Sheet: TP53
PATIENT	Cancer Type	Protein Change	Mutation Type	Allele Freq (T)	Allele Freq (N)	MUT_score	trueStatus
TCGA-DB-A64X	Astrocytoma	R273C	Missense_Mutation	40		0.74	MUT
TCGA-DH-A7UV	Astrocytoma	R273C	Missense_Mutation	75		0.662	MUT			Korrelation	0.0395283				3144
TCGA-DU-5851	Oligoastrocytoma	R273C	Missense_Mutation	47		0.421525	MUT			t- WERT	2.21743
TCGA-DU-5853	Oligoastrocytoma	R273C	Missense_Mutation	87		0.211656	MUT			pwert	0.0266649
TCGA-DU-5855	Oligoastrocytoma	R273C	Missense_Mutation	88		0.893617	MUT
TCGA-DU-5871	Oligoastrocytoma	R273C	Missense_Mutation	79		0.852	MUT
TCGA-DU-6396	Oligoastrocytoma	R273C	Missense_Mutation	70		0.992	MUT
TCGA-DU-6408	Oligodendroglioma	R273C	Missense_Mutation	42		0.566	MUT
TCGA-DU-7304	Oligoastrocytoma	R273C	Missense_Mutation	57		0.33	MUT
TCGA-DU-8165	Oligodendroglioma	R273C	Missense_Mutation	24		0.403509	MUT
TCGA-DU-8166	Oligoastrocytoma	R273C	Missense_Mutation	86		0.258621	MUT
TCGA-DU-A5TR	Oligoastrocytoma	R273C	Missense_Mutation	54		0.624204	MUT
TCGA-DU-A76O	Astrocytoma	R273C	Missense_Mutation	91		0.0361446	MUT
TCGA-DU-A7TC	Astrocytoma	R273C	Missense_Mutation	66		0	MUT
TCGA-E1-5307	Astrocytoma	R273C	Missense_Mutation	79
TCGA-E1-A7YE	Astrocytoma	R273C	Missense_Mutation	22		0.738	MUT
TCGA-E1-A7YI	Astrocytoma	R273C	Missense_Mutation	32		0.226	MUT
TCGA-E1-A7YK	Astrocytoma	R273C	Missense_Mutation	69		0.398	MUT
TCGA-E1-A7YV	Oligoastrocytoma	R273C	Missense_Mutation	83	3	0.47	MUT
TCGA-E1-A7Z6	Astrocytoma	R273C	Missense_Mutation	84		0.974	MUT
TCGA-FG-5965	Oligoastrocytoma	R273C	Missense_Mutation	72		0.826	MUT
TCGA-FG-7636	Astrocytoma	R273C	Missense_Mutation	90		0.66	MUT
TCGA-FG-8188	Oligoastrocytoma	R273C	Missense_Mutation	44		0.866	MUT
TCGA-FG-A711	Oligodendroglioma	R273C	Missense_Mutation	81		0.246	MUT
TCGA-HT-7470	Oligodendroglioma	R273C	Missense_Mutation	70		0.826	MUT
TCGA-HT-7473	Oligoastrocytoma	R273C	Missense_Mutation	77		0.722	MUT
TCGA-HT-7476	Astrocytoma	R273C	Missense_Mutation	62
TCGA-HT-7482	Oligoastrocytoma	R273C	Missense_Mutation	30		0.62	MUT
TCGA-HT-7601	Astrocytoma	R273C	Missense_Mutation	64		0.836	MUT
TCGA-HT-7606	Astrocytoma	R273C	Missense_Mutation	100		0.182	MUT
TCGA-HT-7689	Oligodendroglioma	R273C	Missense_Mutation	68		0.95	MUT
TCGA-HT-7693	Oligodendroglioma	R273C	Missense_Mutation	94		0.738	MUT
TCGA-HT-7884	Astrocytoma	R273C	Missense_Mutation	45		0.941176	MUT
TCGA-HT-8013	Oligoastrocytoma	R273C	Missense_Mutation	43		0.782	MUT
TCGA-HT-8105	Oligodendroglioma	R273C	Missense_Mutation	35		0.086	MUT
TCGA-HT-A5R5	Oligodendroglioma	R273C	Missense_Mutation	77		0.508	MUT
TCGA-HW-7489	Oligoastrocytoma	R273C	Missense_Mutation	57		0.462	MUT
TCGA-HW-A5KM	Astrocytoma	R273C	Missense_Mutation	75		0.938567	MUT
TCGA-IK-7675	Oligodendroglioma	R273C	Missense_Mutation	85		0.935484	MUT
TCGA-P5-A5F2	Astrocytoma	R273C	Missense_Mutation	69
TCGA-QH-A6XA	Oligoastrocytoma	R273C	Missense_Mutation	77		0.506	MUT
TCGA-S9-A6TS	Astrocytoma	R273C	Missense_Mutation	78		0.786241	MUT
TCGA-S9-A6TV	Oligoastrocytoma	R273C	Missense_Mutation	90		0.16	MUT
TCGA-S9-A6U6	Astrocytoma	R273C	Missense_Mutation	87		0.488	MUT
TCGA-S9-A7R3	Astrocytoma	R273C	Missense_Mutation	84
TCGA-TM-A7CF	Astrocytoma	R273C	Missense_Mutation	43		0.646	MUT
TCGA-TM-A84T	Oligoastrocytoma	R273C	Missense_Mutation	93		0.959698	MUT
TCGA-TQ-A7RR	Oligoastrocytoma	R273C	Missense_Mutation	33		0.7	MUT
TCGA-TQ-A7RV	Astrocytoma	R273C	Missense_Mutation	21		0.794	MUT
TCGA-TQ-A7RW	Oligodendroglioma	R273C	Missense_Mutation	65		0.734	MUT
TCGA-VM-A8CF	Astrocytoma	R273C	Missense_Mutation	89		0.81	MUT
TCGA-WH-A86K	Astrocytoma	R273C	Missense_Mutation	53		0.424	MUT
TCGA-WY-A85A	Astrocytoma	R273C	Missense_Mutation	73		0.498	MUT
TCGA-WY-A85B	Astrocytoma	R273C	Missense_Mutation	86		0.765432	MUT
TCGA-22-4601	Lung Squamous Cell Carcinoma	R273C	Missense_Mutation	74		0.548	MUT
TCGA-FB-A545	Pancreatic Adenocarcinoma	R273C	Missense_Mutation	54		0.842	MUT
TCGA-IB-8127	Pancreatic Adenocarcinoma	R273C	Missense_Mutation	30		0.822	MUT
TCGA-XN-A8T3	Pancreatic Adenocarcinoma	R273C	Missense_Mutation	15		0.854	MUT
TCGA-ZG-A9LM	Prostate Adenocarcinoma	R273C	Missense_Mutation	56
TCGA-ZB-A966	Thymoma	R273C	Missense_Mutation	29	7	0.012	MUT
TCGA-JY-A6FH	Esophageal Adenocarcinoma	R273C	Missense_Mutation	82		0.89	MUT
TCGA-L5-A4ON	Esophageal Adenocarcinoma	R273C	Missense_Mutation	72		0.234	MUT
TCGA-L5-A8NK	Esophageal Squamous Cell Carcinoma	R273C	Missense_Mutation	20
TCGA-LN-A49W	Esophageal Squamous Cell Carcinoma	R273C	Missense_Mutation	35		0.982	MUT
TCGA-A5-A0G3	Uterine Serous Carcinoma/Uterine Papillary Serous Carcinoma	R273C	Missense_Mutation	87		0.75	MUT
TCGA-AP-A054	Uterine Endometrioid Carcinoma	R273C	Missense_Mutation	9		0.14	MUT
TCGA-AP-A059	Uterine Endometrioid Carcinoma	R273C	Missense_Mutation	21		0.454	MUT
TCGA-AP-A05J	Uterine Serous Carcinoma/Uterine Papillary Serous Carcinoma	R273C	Missense_Mutation	87		0.894	MUT
TCGA-E6-A2P8	Uterine Mixed Endometrial Carcinoma	R273C	Missense_Mutation	14		0.79	MUT
TCGA-EO-A1Y7	Uterine Endometrioid Carcinoma	R273C	Missense_Mutation	75		0.686	MUT
TCGA-EY-A1GC	Uterine Endometrioid Carcinoma	R273C	Missense_Mutation	65		0.848	MUT
TCGA-FI-A2D0	Uterine Endometrioid Carcinoma	R273C	Missense_Mutation	41		0.266094	MUT
TCGA-FI-A3PX	Uterine Serous Carcinoma/Uterine Papillary Serous Carcinoma	R273C	Missense_Mutation	95		0.602	MUT
TCGA-JU-AAVI	Uterine Serous Carcinoma/Uterine Papillary Serous Carcinoma	R273C	Missense_Mutation	55		0.764	MUT
TCGA-PG-A914	Uterine Serous Carcinoma/Uterine Papillary Serous Carcinoma	R273C	Missense_Mutation	67		0.324392	MUT
TCGA-BT-A20U	Bladder Urothelial Carcinoma	R273C	Missense_Mutation	28		0.4	MUT
TCGA-DK-A3IM	Bladder Urothelial Carcinoma	R273C	Missense_Mutation	86		0.732	MUT
TCGA-DK-A3X2	Bladder Urothelial Carcinoma	R273C	Missense_Mutation	95		0.384	MUT
TCGA-UY-A78K	Bladder Urothelial Carcinoma	R273C	Missense_Mutation	48		0.818713	MUT
TCGA-XF-AAMQ	Bladder Urothelial Carcinoma	R273C	Missense_Mutation	59		0.412	MUT
TCGA-A2-A0CX	Breast Invasive Ductal Carcinoma	R273C	Missense_Mutation	43	76	0.822	MUT
TCGA-A2-A0SW	Breast Invasive Ductal Carcinoma	R273C	Missense_Mutation	44		0.544	MUT
TCGA-A2-A0T1	Breast Invasive Ductal Carcinoma	R273C	Missense_Mutation	18		0.368	MUT
TCGA-AR-A1AW	Breast Invasive Ductal Carcinoma	R273C	Missense_Mutation	36		0.796	MUT
TCGA-B6-A0RS	Breast Invasive Ductal Carcinoma	R273C	Missense_Mutation	39		0.18	MUT
TCGA-CI-6621	Rectal Adenocarcinoma	R273C	Missense_Mutation	56
TCGA-EI-6506	Rectal Adenocarcinoma	R273C	Missense_Mutation	28		0.768	MUT
TCGA-EI-6506	Rectal Adenocarcinoma	R273C	Missense_Mutation	28		0.768	MUT
TCGA-EI-6507	Rectal Adenocarcinoma	R273C	Missense_Mutation	15		0.246	MUT
TCGA-EI-6514	Rectal Adenocarcinoma	R273C	Missense_Mutation	78		0.798	MUT
TCGA-5M-AAT4	Colon Adenocarcinoma	R273C	Missense_Mutation	70		0.602	MUT
TCGA-A6-6138	Colon Adenocarcinoma	R273C	Missense_Mutation	51		0.475936	MUT
TCGA-AA-3844	Colon Adenocarcinoma	R273C	Missense_Mutation	87		0.291139	MUT
TCGA-AM-5821	Colon Adenocarcinoma	R273C	Missense_Mutation	16		0.742	MUT
TCGA-AY-4070	Colon Adenocarcinoma	R273C	Missense_Mutation	10		0.674419	MUT
TCGA-D5-6540	Mucinous Adenocarcinoma of the Colon and Rectum	R273C	Missense_Mutation	37		0.266272	MUT
TCGA-RU-A8FL	Colon Adenocarcinoma	R273C	Missense_Mutation	75
TCGA-5M-AATA	Colon Adenocarcinoma	R273C	Missense_Mutation	44	2
TCGA-BA-A6DB	Head and Neck Squamous Cell Carcinoma	R273C	Missense_Mutation	17		0.608	MUT
TCGA-CN-5367	Head and Neck Squamous Cell Carcinoma	R273C	Missense_Mutation	19		0.986	MUT
TCGA-CN-A49A	Head and Neck Squamous Cell Carcinoma	R273C	Missense_Mutation	54
TCGA-CR-7388	Head and Neck Squamous Cell Carcinoma	R273C	Missense_Mutation	42
TCGA-QK-A64Z	Head and Neck Squamous Cell Carcinoma	R273C	Missense_Mutation	20		0.921956	MUT
TCGA-UF-A7JT	Head and Neck Squamous Cell Carcinoma	R273C	Missense_Mutation	22		0.684	MUT
TCGA-BR-4256	Stomach Adenocarcinoma	R273C	Missense_Mutation	17
TCGA-BR-4292	Stomach Adenocarcinoma	R273C	Missense_Mutation	17
TCGA-CG-5721	Intestinal Type Stomach Adenocarcinoma	R273C	Missense_Mutation	21		0.0191083	MUT
TCGA-D7-8576	Tubular Stomach Adenocarcinoma	R273C	Missense_Mutation	63		0.456	MUT
TCGA-D7-A6F0	Intestinal Type Stomach Adenocarcinoma	R273C	Missense_Mutation	81		0.46	MUT
TCGA-FP-A4BE	Stomach Adenocarcinoma	R273C	Missense_Mutation	39		0.27	MUT
TCGA-VQ-A8DU	Tubular Stomach Adenocarcinoma	R273C	Missense_Mutation	90
TCGA-78-7540	Lung Adenocarcinoma	R273C	Missense_Mutation	29		0.15	MUT
TCGA-1805	Glioblastoma Multiforme	R273C	Missense_Mutation	84
TCGA-26-1442	Glioblastoma Multiforme	R273C	Missense_Mutation	59
TCGA-12-0818	Glioblastoma Multiforme	R273C	Missense_Mutation	84
TCGA-16-0849	Glioblastoma Multiforme	R273C	Missense_Mutation	92
TCGA-24-1426	Serous Ovarian Cancer	R273C	Missense_Mutation	94
TCGA-25-2392	Serous Ovarian Cancer	R273C	Missense_Mutation	65		0.328	MUT
TCGA-29-1764	Serous Ovarian Cancer	R273C	Missense_Mutation	50
TCGA-59-2348	Serous Ovarian Cancer	R273C	Missense_Mutation	72	1
TCGA-13-0897	Serous Ovarian Cancer	R273C	Missense_Mutation	8
TCGA-DB-5281	Oligoastrocytoma	R248Q	Missense_Mutation	47		0.854	MUT
TCGA-DB-A4XB	Astrocytoma	R248Q	Missense_Mutation	88		0.39	MUT
TCGA-DH-5143	Oligoastrocytoma	R248Q	Missense_Mutation	53		0.742	MUT
TCGA-DU-7306	Oligoastrocytoma	R248Q	Missense_Mutation	41		0.168	MUT
TCGA-DU-7309	Oligodendroglioma	R248Q	Missense_Mutation	65		0.977528	MUT
TCGA-HT-8563	Astrocytoma	R248Q	Missense_Mutation	15		0.756	MUT
TCGA-HW-8319	Astrocytoma	R248Q	Missense_Mutation	39		0.63	MUT
TCGA-S9-A7R7	Astrocytoma	R248Q	Missense_Mutation	33		0.808	MUT
TCGA-UB-A7MC	Hepatocellular Carcinoma	R248Q	Missense_Mutation	95		0.422319	MUT
TCGA-WQ-AB4B	Hepatocellular Carcinoma	R248Q	Missense_Mutation	22		0.686	MUT
TCGA-XR-A8TG	Hepatocellular Carcinoma	R248Q	Missense_Mutation	20		0.668	MUT
TCGA-33-4586	Lung Squamous Cell Carcinoma	R248Q	Missense_Mutation	46		0.86	MUT
TCGA-90-7767	Lung Squamous Cell Carcinoma	R248Q	Missense_Mutation	51
TCGA-94-A4VJ	Lung Squamous Cell Carcinoma	R248Q	Missense_Mutation	40		0.966	MUT
TCGA-O2-A52W	Lung Squamous Cell Carcinoma	R248Q	Missense_Mutation	37		0.608	MUT
TCGA-FB-AAQ6	Pancreatic Adenocarcinoma	R248Q	Missense_Mutation	20		0.955189	MUT
TCGA-FZ-5924	Pancreatic Adenocarcinoma	R248Q	Missense_Mutation	30		0.878	MUT
TCGA-HZ-8001	Pancreatic Adenocarcinoma	R248Q	Missense_Mutation	9		0.882488	MUT
TCGA-XD-AAUI	Pancreatic Adenocarcinoma	R248Q	Missense_Mutation	15		0.458045	MUT
TCGA-HC-7230	Prostate Adenocarcinoma	R248Q	Missense_Mutation	55		0.0769231	MUT
TCGA-HC-A631	Prostate Adenocarcinoma	R248Q	Missense_Mutation	79		0.62	MUT
TCGA-KK-A8IG	Prostate Adenocarcinoma	R248Q	Missense_Mutation	43		0.052	MUT
TCGA-YL-A8HK	Prostate Adenocarcinoma	R248Q	Missense_Mutation	22		0.3	MUT
TCGA-WP-A9GB	Leiomyosarcoma	R248Q	Missense_Mutation	100		0.628	MUT
TCGA-IG-A97I	Esophageal Squamous Cell Carcinoma	R248Q	Missense_Mutation	23		0.866667	MUT
TCGA-JY-A93C	Esophageal Adenocarcinoma	R248Q	Missense_Mutation	82		0.942	MUT
TCGA-L5-A4OT	Esophageal Adenocarcinoma	R248Q	Missense_Mutation	49		0.506	MUT
TCGA-LN-A4A5	Esophageal Squamous Cell Carcinoma	R248Q	Missense_Mutation	54		0.998	MUT
TCGA-LN-A8I1	Esophageal Squamous Cell Carcinoma	R248Q	Missense_Mutation	80		0.978	MUT
TCGA-LN-A9FQ	Esophageal Squamous Cell Carcinoma	R248Q	Missense_Mutation	18	1	0.958	MUT
TCGA-R6-A6XQ	Esophageal Adenocarcinoma	R248Q	Missense_Mutation	94		0.554455	MUT
TCGA-S8-A6BV	Esophageal Adenocarcinoma	R248Q	Missense_Mutation	40		0.486	MUT
TCGA-V5-A7RB	Esophageal Adenocarcinoma	R248Q	Missense_Mutation	56		0.264463	MUT
TCGA-A5-A0G5	Uterine Serous Carcinoma/Uterine Papillary Serous Carcinoma	R248Q	Missense_Mutation	46
TCGA-AJ-A3BG	Uterine Mixed Endometrial Carcinoma	R248Q	Missense_Mutation	52		0.908714	MUT
TCGA-AX-A1C9	Uterine Endometrioid Carcinoma	R248Q	Missense_Mutation	37		0.534	MUT
TCGA-BG-A0YV	Uterine Serous Carcinoma/Uterine Papillary Serous Carcinoma	R248Q	Missense_Mutation	89		0.942	MUT
TCGA-BK-A4ZD	Uterine Endometrioid Carcinoma	R248Q	Missense_Mutation	80		0.654	MUT
TCGA-D1-A16G	Uterine Serous Carcinoma/Uterine Papillary Serous Carcinoma	R248Q	Missense_Mutation	53		0.548	MUT
TCGA-EO-A3B1	Uterine Serous Carcinoma/Uterine Papillary Serous Carcinoma	R248Q	Missense_Mutation	55		0.942	MUT
TCGA-EY-A547	Uterine Endometrioid Carcinoma	R248Q	Missense_Mutation	91		0.72	MUT
TCGA-5N-A9KI	Bladder Urothelial Carcinoma	R248Q	Missense_Mutation	72
TCGA-BT-A2LD	Bladder Urothelial Carcinoma	R248Q	Missense_Mutation	61		0.782	MUT
TCGA-DK-A3IK	Bladder Urothelial Carcinoma	R248Q	Missense_Mutation	55		0.726	MUT
TCGA-DK-A3IL	Bladder Urothelial Carcinoma	R248Q	Missense_Mutation	64		0.768	MUT
TCGA-DK-AA6Q	Bladder Urothelial Carcinoma	R248Q	Missense_Mutation	53
TCGA-DK-AA6R	Bladder Urothelial Carcinoma	R248Q	Missense_Mutation	64
TCGA-FD-A3B7	Bladder Urothelial Carcinoma	R248Q	Missense_Mutation	27
TCGA-GC-A6I1	Bladder Urothelial Carcinoma	R248Q	Missense_Mutation	44		0.647482	MUT
TCGA-GD-A3OS	Bladder Urothelial Carcinoma	R248Q	Missense_Mutation	73		0.682	MUT
TCGA-GU-AATO	Bladder Urothelial Carcinoma	R248Q	Missense_Mutation	52		0.184	MUT
TCGA-GV-A3JX	Bladder Urothelial Carcinoma	R248Q	Missense_Mutation	86		0.77	MUT
TCGA-GV-A3QH	Bladder Urothelial Carcinoma	R248Q	Missense_Mutation	78		0.678	MUT
TCGA-HQ-A2OF	Bladder Urothelial Carcinoma	R248Q	Missense_Mutation	81
TCGA-K4-A4AC	Bladder Urothelial Carcinoma	R248Q	Missense_Mutation	36		0.784	MUT
TCGA-K4-A5RI	Bladder Urothelial Carcinoma	R248Q	Missense_Mutation	67		0.754	MUT
TCGA-PQ-A6FI	Bladder Urothelial Carcinoma	R248Q	Missense_Mutation	80		0.974	MUT
TCGA-XF-AAML	Bladder Urothelial Carcinoma	R248Q	Missense_Mutation	40		0.754	MUT
TCGA-B6-A0I1	Breast Invasive Ductal Carcinoma	R248Q	Missense_Mutation	73		0.64	MUT
TCGA-BH-A0AV	Breast Invasive Ductal Carcinoma	R248Q	Missense_Mutation	38		0.288	MUT
TCGA-E2-A109	Breast Invasive Ductal Carcinoma	R248Q	Missense_Mutation	71		0.398	MUT
TCGA-E2-A574	Breast Invasive Ductal Carcinoma	R248Q	Missense_Mutation	59		0.212	MUT
TCGA-E2-A574	Breast Invasive Ductal Carcinoma	R248Q	Missense_Mutation	59		0.212	MUT
TCGA-AF-2687	Rectal Adenocarcinoma	R248Q	Missense_Mutation	56		0.693291	MUT
TCGA-AF-2690	Rectal Adenocarcinoma	R248Q	Missense_Mutation	46		0.872	MUT
TCGA-AF-A56L	Rectal Adenocarcinoma	R248Q	Missense_Mutation	49		0.554	MUT
TCGA-AG-A01L	Rectal Adenocarcinoma	R248Q	Missense_Mutation	65
TCGA-EI-6882	Rectal Adenocarcinoma	R248Q	Missense_Mutation	48		0.0958904	MUT
TCGA-A6-5667	Colon Adenocarcinoma	R248Q	Missense_Mutation	71	1	0.197802	MUT
TCGA-A6-6142	Colon Adenocarcinoma	R248Q	Missense_Mutation	31	1	0.521739	MUT
TCGA-A6-6142	Colon Adenocarcinoma	R248Q	Missense_Mutation	31	1	0.521739	MUT
TCGA-A6-6651	Colon Adenocarcinoma	R248Q	Missense_Mutation	41		0.818653	MUT
TCGA-CK-5914	Colon Adenocarcinoma	R248Q	Missense_Mutation	69	49	0.96	MUT
TCGA-CM-4746	Colon Adenocarcinoma	R248Q	Missense_Mutation	93		0.214	MUT
TCGA-CM-5341	Colon Adenocarcinoma	R248Q	Missense_Mutation	45		0.646	MUT
TCGA-CM-5341	Colon Adenocarcinoma	R248Q	Missense_Mutation	45		0.646	MUT
TCGA-CM-6172	Colon Adenocarcinoma	R248Q	Missense_Mutation	15	76	0.188	MUT
TCGA-CM-6172	Colon Adenocarcinoma	R248Q	Missense_Mutation	15	76	0.188	MUT
TCGA-DM-A1D4	Colon Adenocarcinoma	R248Q	Missense_Mutation	66		0.835088	MUT
TCGA-DM-A1D7	Colon Adenocarcinoma	R248Q	Missense_Mutation	58		0.701835	MUT
TCGA-DM-A1DB	Colon Adenocarcinoma	R248Q	Missense_Mutation	70		0.844	MUT
TCGA-F4-6459	Colon Adenocarcinoma	R248Q	Missense_Mutation	57		0.946	MUT
TCGA-G4-6317	Colon Adenocarcinoma	R248Q	Missense_Mutation	74		0.642	MUT
TCGA-NH-A6GA	Colon Adenocarcinoma	R248Q	Missense_Mutation	63	2	0.9	MUT
TCGA-CQ-6224	Head and Neck Squamous Cell Carcinoma	R248Q	Missense_Mutation	19		0.962	MUT
TCGA-CR-7368	Head and Neck Squamous Cell Carcinoma	R248Q	Missense_Mutation	35
TCGA-CV-5970	Head and Neck Squamous Cell Carcinoma	R248Q	Missense_Mutation	37	1	0.632	MUT
TCGA-CV-5979	Head and Neck Squamous Cell Carcinoma	R248Q	Missense_Mutation	35		0.68	MUT
TCGA-CV-A464	Head and Neck Squamous Cell Carcinoma	R248Q	Missense_Mutation	8		0.758	MUT
TCGA-F7-A61S	Head and Neck Squamous Cell Carcinoma	R248Q	Missense_Mutation	38		0.576	MUT
TCGA-IQ-7630	Head and Neck Squamous Cell Carcinoma	R248Q	Missense_Mutation	14		0.403292	MUT
TCGA-IQ-A61L	Head and Neck Squamous Cell Carcinoma	R248Q	Missense_Mutation	34		0.904	MUT
TCGA-P3-A5Q6	Head and Neck Squamous Cell Carcinoma	R248Q	Missense_Mutation	61		0.306	MUT
TCGA-QK-A652	Head and Neck Squamous Cell Carcinoma	R248Q	Missense_Mutation	11	1	0.966	MUT
TCGA-UF-A71A	Head and Neck Squamous Cell Carcinoma	R248Q	Missense_Mutation	27		0.588	MUT
TCGA-BR-4357	Stomach Adenocarcinoma	R248Q	Missense_Mutation	67
TCGA-CD-5799	Intestinal Type Stomach Adenocarcinoma	R248Q	Missense_Mutation	55		0.666	MUT
TCGA-CD-A487	Diffuse Type Stomach Adenocarcinoma	R248Q	Missense_Mutation	40		0.208	MUT
TCGA-HU-8243	Tubular Stomach Adenocarcinoma	R248Q	Missense_Mutation	56
TCGA-IN-7808	Diffuse Type Stomach Adenocarcinoma	R248Q	Missense_Mutation	37		0.312	MUT
TCGA-02-2485	Glioblastoma Multiforme	R248Q	Missense_Mutation	33
TCGA-12-1092	Glioblastoma Multiforme	R248Q	Missense_Mutation	35
TCGA-27-1830	Glioblastoma Multiforme	R248Q	Missense_Mutation	58
TCGA-0241	Glioblastoma Multiforme	R248Q	Missense_Mutation	64
TCGA-02-0033	Glioblastoma Multiforme	R248Q	Missense_Mutation	26
TCGA-0210	Glioblastoma Multiforme	R248Q	Missense_Mutation	16
TCGA29	Glioblastoma Multiforme	R248Q	Missense_Mutation	95
TCGA-0210-02	Glioblastoma Multiforme	R248Q	Missense_Mutation	60
TCGA-13-1496	Serous Ovarian Cancer	R248Q	Missense_Mutation	77	13
TCGA-13-1499	Serous Ovarian Cancer	R248Q	Missense_Mutation	40
TCGA-23-1032	Serous Ovarian Cancer	R248Q	Missense_Mutation	87		0.822	MUT
TCGA-23-2643	Serous Ovarian Cancer	R248Q	Missense_Mutation	81		0.994	MUT
TCGA-24-1419	Serous Ovarian Cancer	R248Q	Missense_Mutation	95
TCGA-24-2260	Serous Ovarian Cancer	R248Q	Missense_Mutation	89
TCGA-57-1993	Serous Ovarian Cancer	R248Q	Missense_Mutation	69	43	0.138211	MUT
TCGA-VG-A8LO	Serous Ovarian Cancer	R248Q	Missense_Mutation	94
TCGA-13-0805	Serous Ovarian Cancer	R248Q	Missense_Mutation	71
TCGA-10-0934	Serous Ovarian Cancer	R248Q	Missense_Mutation	45	1
TCGA-CS-5396	Oligodendroglioma	R273H	Missense_Mutation	28		0.160173	MUT
TCGA-DB-5273	Astrocytoma	R273H	Missense_Mutation	75		0.57	MUT
TCGA-DB-5280	Oligoastrocytoma	R273H	Missense_Mutation	47		0.858	MUT
TCGA-HT-7478	Astrocytoma	R273H	Missense_Mutation	58		0.857143	MUT
TCGA-HT-7609	Oligoastrocytoma	R273H	Missense_Mutation	52		0.88	MUT
TCGA-HT-7686	Astrocytoma	R273H	Missense_Mutation	76		0.98	MUT
TCGA-HT-A4DS	Astrocytoma	R273H	Missense_Mutation	63		0.374	MUT
TCGA-HW-7490	Astrocytoma	R273H	Missense_Mutation	91		0.748	MUT
TCGA-P5-A5EW	Astrocytoma	R273H	Missense_Mutation	95
TCGA-QH-A870	Oligoastrocytoma	R273H	Missense_Mutation	36		0.516	MUT
TCGA-S9-A89Z	Astrocytoma	R273H	Missense_Mutation	39		0.904	MUT
TCGA-BC-A217	Hepatocellular Carcinoma	R273H	Missense_Mutation	86		0.83	MUT
TCGA-21-1080	Lung Squamous Cell Carcinoma	R273H	Missense_Mutation	59		0.466	MUT
TCGA-37-3783	Lung Squamous Cell Carcinoma	R273H	Missense_Mutation	24
TCGA-46-3765	Lung Squamous Cell Carcinoma	R273H	Missense_Mutation	46		0.676	MUT
TCGA-2J-AAB6	Pancreatic Adenocarcinoma	R273H	Missense_Mutation	47		0.28	MUT
TCGA-FZ-5926	Pancreatic Adenocarcinoma	R273H	Missense_Mutation	10		0.316216	MUT
TCGA-IB-A6UF	Pancreatic Adenocarcinoma	R273H	Missense_Mutation	44		0.806	MUT
TCGA-DX-A7EN	Leiomyosarcoma	R273H	Missense_Mutation	46		0.196	MUT
TCGA-JY-A6FG	Esophageal Squamous Cell Carcinoma	R273H	Missense_Mutation	42		0.976	MUT
TCGA-L5-A43E	Esophageal Adenocarcinoma	R273H	Missense_Mutation	71		0.584	MUT
TCGA-LN-A8I0	Esophageal Squamous Cell Carcinoma	R273H	Missense_Mutation	41		0.99	MUT
TCGA-R6-A8W8	Esophageal Adenocarcinoma	R273H	Missense_Mutation	48		0.745098	MUT
TCGA-R6-A8WG	Esophageal Adenocarcinoma	R273H	Missense_Mutation	72		0.323944	MUT
TCGA-Z6-A8JD	Esophageal Squamous Cell Carcinoma	R273H	Missense_Mutation	23		0.376	MUT
TCGA-A5-A2K4	Uterine Serous Carcinoma/Uterine Papillary Serous Carcinoma	R273H	Missense_Mutation	44		0.55	MUT
TCGA-A5-A3LP	Uterine Serous Carcinoma/Uterine Papillary Serous Carcinoma	R273H	Missense_Mutation	39		0.504	MUT
TCGA-AJ-A3BF	Uterine Serous Carcinoma/Uterine Papillary Serous Carcinoma	R273H	Missense_Mutation	69		0.97	MUT
TCGA-AJ-A3OJ	Uterine Endometrioid Carcinoma	R273H	Missense_Mutation	52		0.202	MUT
TCGA-AP-A052	Uterine Serous Carcinoma/Uterine Papillary Serous Carcinoma	R273H	Missense_Mutation	84
TCGA-AP-A0L8	Uterine Serous Carcinoma/Uterine Papillary Serous Carcinoma	R273H	Missense_Mutation	93		0.028	MUT
TCGA-AP-A0LI	Uterine Serous Carcinoma/Uterine Papillary Serous Carcinoma	R273H	Missense_Mutation	42		0.994	MUT
TCGA-B5-A5OE	Uterine Serous Carcinoma/Uterine Papillary Serous Carcinoma	R273H	Missense_Mutation	42		0.816	MUT
TCGA-EO-A3KU	Uterine Serous Carcinoma/Uterine Papillary Serous Carcinoma	R273H	Missense_Mutation	74		0.916667	MUT
TCGA-EY-A1GJ	Uterine Endometrioid Carcinoma	R273H	Missense_Mutation	83		0.884	MUT
TCGA-A2-A04T	Breast Invasive Ductal Carcinoma	R273H	Missense_Mutation	62		0.844	MUT
TCGA-A2-A04T	Breast Invasive Ductal Carcinoma	R273H	Missense_Mutation	62		0.844	MUT
TCGA-AR-A1AJ	Breast Invasive Ductal Carcinoma	R273H	Missense_Mutation	20		0.826	MUT
TCGA-AR-A24T	Breast Invasive Lobular Carcinoma	R273H	Missense_Mutation	30		0.02	MUT
TCGA-AR-A2LH	Breast Invasive Lobular Carcinoma	R273H	Missense_Mutation	10		0.128	MUT
TCGA-BH-A203	Breast Invasive Ductal Carcinoma	R273H	Missense_Mutation	46		0.778	MUT
TCGA-BH-A5IZ	Breast Invasive Ductal Carcinoma	R273H	Missense_Mutation	56		0.666	MUT
TCGA-C8-A12O	Breast Invasive Ductal Carcinoma	R273H	Missense_Mutation	27		0.502	MUT
TCGA-C8-A134	Breast Invasive Ductal Carcinoma	R273H	Missense_Mutation	49		0.664	MUT
TCGA-D8-A1JM	Breast Invasive Ductal Carcinoma	R273H	Missense_Mutation	65		0.108	MUT
TCGA-E2-A108	Breast Invasive Ductal Carcinoma	R273H	Missense_Mutation	11
TCGA-E9-A1NC	Breast Invasive Carcinoma (NOS)	R273H	Missense_Mutation	25	2	0.134	MUT
TCGA-EW-A1P1	Breast Invasive Ductal Carcinoma	R273H	Missense_Mutation	10		0.232	MUT
TCGA-LL-A6FR	Breast Invasive Ductal Carcinoma	R273H	Missense_Mutation	62		0.92	MUT
TCGA-AG-3742	Rectal Adenocarcinoma	R273H	Missense_Mutation	50		0.81	MUT
TCGA-AG-3902	Rectal Adenocarcinoma	R273H	Missense_Mutation	34		0.263415	MUT
TCGA-AG-4022	Rectal Adenocarcinoma	R273H	Missense_Mutation	61		0.47561	MUT
TCGA-CL-5917	Rectal Adenocarcinoma	R273H	Missense_Mutation	84		0.852	MUT
TCGA-DY-A1DF	Rectal Adenocarcinoma	R273H	Missense_Mutation	97		0.843972	MUT
TCGA-4N-A93T	Colon Adenocarcinoma	R273H	Missense_Mutation	69		0.537143	MUT
TCGA-A6-A567	Colon Adenocarcinoma	R273H	Missense_Mutation	60		0.996	MUT
TCGA-AA-3655	Colon Adenocarcinoma	R273H	Missense_Mutation	67		0.88	MUT
TCGA-AA-3660	Colon Adenocarcinoma	R273H	Missense_Mutation	55		0.936	MUT
TCGA-AA-3949	Mucinous Adenocarcinoma of the Colon and Rectum	R273H	Missense_Mutation	26		0.718654	MUT
TCGA-AY-6196	Mucinous Adenocarcinoma of the Colon and Rectum	R273H	Missense_Mutation	45		0.668	MUT
TCGA-CM-6163	Colon Adenocarcinoma	R273H	Missense_Mutation	31
TCGA-D5-5541	Colon Adenocarcinoma	R273H	Missense_Mutation	73		0.894	MUT
TCGA-D5-6531	Colon Adenocarcinoma	R273H	Missense_Mutation	68		0.78125	MUT
TCGA-D5-6926	Colon Adenocarcinoma	R273H	Missense_Mutation	59		0.628141	MUT
TCGA-NH-A50V	Colon Adenocarcinoma	R273H	Missense_Mutation	49		0.954	MUT
TCGA-NH-A8F8	Colon Adenocarcinoma	R273H	Missense_Mutation	45		0.89	MUT
TCGA-BA-A6DD	Head and Neck Squamous Cell Carcinoma	R273H	Missense_Mutation	33		0.266	MUT
TCGA-CN-4733	Head and Neck Squamous Cell Carcinoma	R273H	Missense_Mutation	21		0.782051	MUT
TCGA-CN-5356	Head and Neck Squamous Cell Carcinoma	R273H	Missense_Mutation	48		0.728643	MUT
TCGA-CQ-5329	Head and Neck Squamous Cell Carcinoma	R273H	Missense_Mutation	48		0.422	MUT
TCGA-CV-6436	Head and Neck Squamous Cell Carcinoma	R273H	Missense_Mutation	26		0.71	MUT
TCGA-CV-7090	Head and Neck Squamous Cell Carcinoma	R273H	Missense_Mutation	48		0.804	MUT
TCGA-CV-A460	Head and Neck Squamous Cell Carcinoma	R273H	Missense_Mutation	39		0.632	MUT
TCGA-D6-6515	Head and Neck Squamous Cell Carcinoma	R273H	Missense_Mutation	20		0.853	MUT
TCGA-BR-4361	Stomach Adenocarcinoma	R273H	Missense_Mutation	24
TCGA-BR-6458	Stomach Adenocarcinoma	R273H	Missense_Mutation	62		0.488	MUT
TCGA-BR-7716	Stomach Adenocarcinoma	R273H	Missense_Mutation	39		0.358	MUT
TCGA-BR-7901	Stomach Adenocarcinoma	R273H	Missense_Mutation	30
TCGA-BR-8289	Intestinal Type Stomach Adenocarcinoma	R273H	Missense_Mutation	32		0.428	MUT
TCGA-D7-6528	Tubular Stomach Adenocarcinoma	R273H	Missense_Mutation	36		0.463	MUT
TCGA-D7-6817	Tubular Stomach Adenocarcinoma	R273H	Missense_Mutation	30		0.609879	MUT
TCGA-IN-A6RL	Stomach Adenocarcinoma	R273H	Missense_Mutation	60
TCGA-VQ-A8E2	Tubular Stomach Adenocarcinoma	R273H	Missense_Mutation	33
TCGA-VQ-A91Z	Tubular Stomach Adenocarcinoma	R273H	Missense_Mutation	78		0.844	MUT
TCGA-49-AAQV	Lung Adenocarcinoma	R273H	Missense_Mutation	28		0.738	MUT
TCGA-02-2483	Glioblastoma Multiforme	R273H	Missense_Mutation	90
TCGA-5408	Glioblastoma Multiforme	R273H	Missense_Mutation	17
TCGA-28-1753	Glioblastoma Multiforme	R273H	Missense_Mutation	21
TCGA-76-4934	Glioblastoma Multiforme	R273H	Missense_Mutation	78
TCGA-04-1335	Serous Ovarian Cancer	R273H	Missense_Mutation	32
TCGA-04-1542	Serous Ovarian Cancer	R273H	Missense_Mutation	93
TCGA-09-2055	Serous Ovarian Cancer	R273H	Missense_Mutation	66
TCGA-13-A5FU	Serous Ovarian Cancer	R273H	Missense_Mutation	80		0.804	MUT
TCGA-25-1315	Serous Ovarian Cancer	R273H	Missense_Mutation	93		0.082	MUT
TCGA-42-2582	Serous Ovarian Cancer	R273H	Missense_Mutation	44		0.852	MUT
TCGA-61-1904	Serous Ovarian Cancer	R273H	Missense_Mutation	85
TCGA-13-0804	Serous Ovarian Cancer	R273H	Missense_Mutation	82
TCGA-10-0934	Serous Ovarian Cancer	R273H	Missense_Mutation	41	2
TCGA-94-7033	Lung Squamous Cell Carcinoma	R280T	Missense_Mutation	28		0.472	MUT
TCGA-4Z-AA86	Bladder Urothelial Carcinoma	R280T	Missense_Mutation	14		0.552	MUT
TCGA-E5-A4U1	Bladder Urothelial Carcinoma	R280T	Missense_Mutation	79		0.52	MUT
TCGA-FD-A3SP	Bladder Urothelial Carcinoma	R280T	Missense_Mutation	34		0.86	MUT
TCGA-G2-A2EO	Bladder Urothelial Carcinoma	R280T	Missense_Mutation	38		0.184	MUT
TCGA-G2-A3VY	Bladder Urothelial Carcinoma	R280T	Missense_Mutation	91		0.777778	MUT
TCGA-GC-A4ZW	Bladder Urothelial Carcinoma	R280T	Missense_Mutation	93		0.774	MUT
TCGA-K4-A6FZ	Bladder Urothelial Carcinoma	R280T	Missense_Mutation	36		0.908	MUT
TCGA-KQ-A41P	Bladder Urothelial Carcinoma	R280T	Missense_Mutation	85
TCGA-UY-A78M	Bladder Urothelial Carcinoma	R280T	Missense_Mutation	65		0.914	MUT
TCGA-XF-AAML	Bladder Urothelial Carcinoma	R280T	Missense_Mutation	14		0.754	MUT
TCGA-YF-AA3M	Bladder Urothelial Carcinoma	R280T	Missense_Mutation	73		0.502	MUT
TCGA-ZF-AA58	Bladder Urothelial Carcinoma	R280T	Missense_Mutation	39		0.472	MUT
TCGA-BH-A1FN	Breast Invasive Ductal Carcinoma	R280T	Missense_Mutation	65		0.236	MUT
TCGA-E2-A1AZ	Breast Invasive Ductal Carcinoma	R280T	Missense_Mutation	43		0.68	MUT
TCGA-E2-A1AZ	Breast Invasive Ductal Carcinoma	R280T	Missense_Mutation	43		0.68	MUT
TCGA-VS-A9UA	Cervical Squamous Cell Carcinoma	R280T	Missense_Mutation	21		0.779904	MUT
TCGA-CQ-5331	Head and Neck Squamous Cell Carcinoma	R280T	Missense_Mutation	9		0.486	MUT
TCGA-44-2662	Lung Adenocarcinoma	R280T	Missense_Mutation	26		0.848861	MUT
TCGA-B0-4810	Renal Clear Cell Carcinoma	Y234C	Missense_Mutation	6		0.314	MUT
TCGA-DB-5270	Oligoastrocytoma	Y234C	Missense_Mutation	17		0.866	MUT
TCGA-22-5481	Lung Squamous Cell Carcinoma	Y234C	Missense_Mutation	77		0.63	MUT
TCGA-60-2703	Lung Squamous Cell Carcinoma	Y234C	Missense_Mutation	17		0.354	MUT
TCGA-66-2727	Lung Squamous Cell Carcinoma	Y234C	Missense_Mutation	66		0.962	MUT
TCGA-77-7335	Lung Squamous Cell Carcinoma	Y234C	Missense_Mutation	35		0.552	MUT
TCGA-77-8150	Lung Squamous Cell Carcinoma	Y234C	Missense_Mutation	76		0.72	MUT
TCGA-L3-A524	Lung Squamous Cell Carcinoma	Y234C	Missense_Mutation	58		0.732	MUT
TCGA-22-0944	Lung Squamous Cell Carcinoma	Y234C	Missense_Mutation	47		0.362	MUT
TCGA-IE-A4EH	Leiomyosarcoma	Y234C	Missense_Mutation	94		0.482	MUT
TCGA-A2-A0EY	Breast Invasive Ductal Carcinoma	Y234C	Missense_Mutation	40		0.222	MUT
TCGA-AR-A24P	Breast Invasive Ductal Carcinoma	Y234C	Missense_Mutation	41		0.086	MUT
TCGA-CV-7235	Head and Neck Squamous Cell Carcinoma	Y234C	Missense_Mutation	63		0.608	MUT
TCGA-CV-A6JT	Head and Neck Squamous Cell Carcinoma	Y234C	Missense_Mutation	18		0.936	MUT
TCGA-26-5133	Glioblastoma Multiforme	Y234C	Missense_Mutation	84
TCGA-76-6286	Glioblastoma Multiforme	Y234C	Missense_Mutation	42
TCGA-04-1361	Serous Ovarian Cancer	Y234C	Missense_Mutation	74	27
TCGA-24-1425	Serous Ovarian Cancer	Y234C	Missense_Mutation	42
TCGA-29-1711	Serous Ovarian Cancer	Y234C	Missense_Mutation	62
TCGA-G9-7521	Prostate Adenocarcinoma	E285K	Missense_Mutation	42		0.476	MUT
TCGA-DK-A1AB	Bladder Urothelial Carcinoma	E285K	Missense_Mutation	38		0.348	MUT
TCGA-DK-A3IU	Bladder Urothelial Carcinoma	E285K	Missense_Mutation	33
TCGA-DK-A3IV	Bladder Urothelial Carcinoma	E285K	Missense_Mutation	45
TCGA-E7-A7DV	Bladder Urothelial Carcinoma	E285K	Missense_Mutation	44		0.37	MUT
TCGA-FD-A43N	Bladder Urothelial Carcinoma	E285K	Missense_Mutation	56		0.07	MUT
TCGA-FD-A43P	Bladder Urothelial Carcinoma	E285K	Missense_Mutation	46
TCGA-FJ-A3ZF	Bladder Urothelial Carcinoma	E285K	Missense_Mutation	97		0.932	MUT
TCGA-K4-A54R	Bladder Urothelial Carcinoma	E285K	Missense_Mutation	22		0.624	MUT
TCGA-UY-A78L	Bladder Urothelial Carcinoma	E285K	Missense_Mutation	63		0.573171	MUT
TCGA-XF-AAMT	Bladder Urothelial Carcinoma	E285K	Missense_Mutation	41		0.422	MUT
TCGA-ZF-AA4X	Bladder Urothelial Carcinoma	E285K	Missense_Mutation	31		0.86	MUT
TCGA-AR-A251	Breast Invasive Ductal Carcinoma	E285K	Missense_Mutation	79		0.224	MUT
TCGA-BH-A1F2	Breast Invasive Ductal Carcinoma	E285K	Missense_Mutation	56		0.032	MUT
TCGA-BH-A5J0	Breast Invasive Ductal Carcinoma	E285K	Missense_Mutation	56		0.448	MUT
TCGA-Z7-A8R6	Breast Invasive Lobular Carcinoma	E285K	Missense_Mutation	91		0.14	MUT
TCGA-DG-A2KK	Cervical Squamous Cell Carcinoma	E285K	Missense_Mutation	33		0.226	MUT
TCGA-IR-A3LK	Cervical Squamous Cell Carcinoma	E285K	Missense_Mutation	59		0.036	MUT
TCGA-VS-A9V1	Mucinous Carcinoma	E285K	Missense_Mutation	29		0.590909	MUT
TCGA-DM-A28E	Colon Adenocarcinoma	E285K	Missense_Mutation	80		0.922	MUT
TCGA-CV-7099	Head and Neck Squamous Cell Carcinoma	E285K	Missense_Mutation	36		0.806	MUT
TCGA-CV-7414	Head and Neck Squamous Cell Carcinoma	E285K	Missense_Mutation	76		0.816	MUT
TCGA-50-5939	Lung Adenocarcinoma	E285K	Missense_Mutation	30		0.658	MUT
TCGA-93-8067	Lung Adenocarcinoma	E285K	Missense_Mutation	34		0.168	MUT
TCGA-56-7579	Lung Squamous Cell Carcinoma	S241C	Missense_Mutation	32		0.272124	MUT
TCGA-AJ-A3TW	Uterine Serous Carcinoma/Uterine Papillary Serous Carcinoma	S241C	Missense_Mutation	82		0.93	MUT
TCGA-EO-A1Y8	Uterine Serous Carcinoma/Uterine Papillary Serous Carcinoma	S241C	Missense_Mutation	92		0.71	MUT
TCGA-FI-A2EY	Uterine Serous Carcinoma/Uterine Papillary Serous Carcinoma	S241C	Missense_Mutation	88		0.636364	MUT
TCGA-BH-A0WA	Invasive Breast Carcinoma	S241C	Missense_Mutation	57		0.238	MUT
TCGA-IQ-A61G	Head and Neck Squamous Cell Carcinoma	S241C	Missense_Mutation	83		0.464	MUT
TCGA-A4-A57E	Papillary Renal Cell Carcinoma	S241C	Missense_Mutation	75		0.586	MUT
TCGA-E1-5303	Astrocytoma	R280K	Missense_Mutation	76
TCGA-FN-7833	Oligoastrocytoma	R280K	Missense_Mutation	42		0.44	MUT
TCGA-ZP-A9D2	Hepatocellular Carcinoma	R280K	Missense_Mutation	49		0.538	MUT
TCGA-77-8007	Lung Squamous Cell Carcinoma	R280K	Missense_Mutation	28		0.354	MUT
TCGA-D3-A5GO	Cutaneous Melanoma	R280K	Missense_Mutation	79
TCGA-DA-A1HV	Cutaneous Melanoma	R280K	Missense_Mutation	68
TCGA-DA-A95X	Cutaneous Melanoma	R280K	Missense_Mutation	78
TCGA-IC-A6RE	Esophageal Adenocarcinoma	R280K	Missense_Mutation	72
TCGA-4Z-AA7M	Bladder Urothelial Carcinoma	R280K	Missense_Mutation	61	3	0.384	MUT
TCGA-G2-A3IE	Bladder Urothelial Carcinoma	R280K	Missense_Mutation	57		0.75	MUT
TCGA-KQ-A41O	Bladder Urothelial Carcinoma	R280K	Missense_Mutation	92
TCGA-ZF-A9RF	Bladder Urothelial Carcinoma	R280K	Missense_Mutation	25		0.782	MUT
TCGA-LD-A74U	Breast Invasive Carcinoma (NOS)	R280K	Missense_Mutation	29		0.034	MUT
TCGA-LL-A5YP	Breast Invasive Ductal Carcinoma	R280K	Missense_Mutation	64		0.864	MUT
TCGA-JX-A3Q0	Cervical Squamous Cell Carcinoma	R280K	Missense_Mutation	31		0.12	MUT
TCGA-CV-A463	Head and Neck Squamous Cell Carcinoma	R280K	Missense_Mutation	27		0.57	MUT
TCGA-DU-7011	Oligoastrocytoma	R282W	Missense_Mutation	63		0.296875	MUT
TCGA-DU-7300	Oligodendroglioma	R282W	Missense_Mutation	33		0.728	MUT
TCGA-DU-A5TP	Astrocytoma	R282W	Missense_Mutation	85		0.0239521	MUT
TCGA-E1-A7YU	Oligoastrocytoma	R282W	Missense_Mutation	66		0.41	MUT
TCGA-HT-7602	Oligodendroglioma	R282W	Missense_Mutation	15		0.124	MUT
TCGA-HT-A618	Astrocytoma	R282W	Missense_Mutation	76		0.816	MUT
TCGA-WY-A858	Astrocytoma	R282W	Missense_Mutation	10		0.194	MUT
TCGA-34-5929	Lung Squamous Cell Carcinoma	R282W	Missense_Mutation	85		0.734	MUT
TCGA-85-8582	Lung Squamous Cell Carcinoma	R282W	Missense_Mutation	20		0.588	MUT
TCGA-85-8664	Lung Squamous Cell Carcinoma	R282W	Missense_Mutation	84		0.614	MUT
TCGA-94-8491	Lung Squamous Cell Carcinoma	R282W	Missense_Mutation	36		0.242	MUT
TCGA-98-A53J	Lung Squamous Cell Carcinoma	R282W	Missense_Mutation	45		0.14	MUT
TCGA-IB-A5SS	Pancreatic Adenocarcinoma	R282W	Missense_Mutation	34		0.24	MUT
TCGA-S4-A8RO	Pancreatic Adenocarcinoma	R282W	Missense_Mutation	59		0.242	MUT
TCGA-EJ-5514	Prostate Adenocarcinoma	R282W	Missense_Mutation	38		0.576	MUT
TCGA-VP-A872	Prostate Adenocarcinoma	R282W	Missense_Mutation	27		0.386	MUT
TCGA-2H-A9GQ	Esophageal Adenocarcinoma	R282W	Missense_Mutation	74		0.584	MUT
TCGA-IG-A3Y9	Esophageal Squamous Cell Carcinoma	R282W	Missense_Mutation	27		0.632	MUT
TCGA-L5-A43J	Esophageal Squamous Cell Carcinoma	R282W	Missense_Mutation	41		0.888	MUT
TCGA-L5-A88Y	Esophageal Adenocarcinoma	R282W	Missense_Mutation	50
TCGA-L5-A8NJ	Esophageal Adenocarcinoma	R282W	Missense_Mutation	79
TCGA-AJ-A3BG	Uterine Mixed Endometrial Carcinoma	R282W	Missense_Mutation	39		0.908714	MUT
TCGA-AW-A1PO	Uterine Endometrioid Carcinoma	R282W	Missense_Mutation	78		0.792	MUT
TCGA-AX-A1CC	Uterine Serous Carcinoma/Uterine Papillary Serous Carcinoma	R282W	Missense_Mutation	10		0.364	MUT
TCGA-BK-A139	Uterine Endometrioid Carcinoma	R282W	Missense_Mutation	45		0.696667	MUT
TCGA-FI-A2D0	Uterine Endometrioid Carcinoma	R282W	Missense_Mutation	41		0.266094	MUT
TCGA-PG-A7D5	Uterine Serous Carcinoma/Uterine Papillary Serous Carcinoma	R282W	Missense_Mutation	87		0.766	MUT
TCGA-GV-A40G	Bladder Urothelial Carcinoma	R282W	Missense_Mutation	43
TCGA-ZF-A9RE	Bladder Urothelial Carcinoma	R282W	Missense_Mutation	56		0.52	MUT
TCGA-ZF-AA4N	Bladder Urothelial Carcinoma	R282W	Missense_Mutation	28
TCGA-AO-A0J4	Breast Invasive Ductal Carcinoma	R282W	Missense_Mutation	41	66	0.902	MUT
TCGA-E2-A14Z	Breast Invasive Ductal Carcinoma	R282W	Missense_Mutation	47		0.342	MUT
TCGA-EW-A1P8	Breast Invasive Ductal Carcinoma	R282W	Missense_Mutation	58		0.152	MUT
TCGA-EW-A6SB	Breast Invasive Ductal Carcinoma	R282W	Missense_Mutation	19		0.934	MUT
TCGA-2W-A8YY	Cervical Squamous Cell Carcinoma	R282W	Missense_Mutation	49		0.136	MUT
TCGA-AG-3909	Rectal Adenocarcinoma	R282W	Missense_Mutation	65		0.889474	MUT
TCGA-AH-6897	Rectal Adenocarcinoma	R282W	Missense_Mutation	87		0.458	MUT
TCGA-CL-5918	Rectal Adenocarcinoma	R282W	Missense_Mutation	52		0.78	MUT
TCGA-DC-6158	Rectal Adenocarcinoma	R282W	Missense_Mutation	47		0.787879	MUT
TCGA-DY-A1DD	Rectal Adenocarcinoma	R282W	Missense_Mutation	93		0.781579	MUT
TCGA-DY-A1DG	Rectal Adenocarcinoma	R282W	Missense_Mutation	100		0.946	MUT
TCGA-EF-5830	Rectal Adenocarcinoma	R282W	Missense_Mutation	73		0.658	MUT
TCGA-EI-6509	Rectal Adenocarcinoma	R282W	Missense_Mutation	68		0.784	MUT
TCGA-EI-7002	Rectal Adenocarcinoma	R282W	Missense_Mutation	80		0.849265	MUT
TCGA-AA-3667	Colon Adenocarcinoma	R282W	Missense_Mutation	67		0.0382775	MUT
TCGA-AD-6899	Mucinous Adenocarcinoma of the Colon and Rectum	R282W	Missense_Mutation	67		0.819355	MUT
TCGA-CM-5862	Colon Adenocarcinoma	R282W	Missense_Mutation	85	1	0.872	MUT
TCGA-CM-5868	Colon Adenocarcinoma	R282W	Missense_Mutation	58		0.474	MUT
TCGA-CM-6677	Colon Adenocarcinoma	R282W	Missense_Mutation	74		0.846	MUT
TCGA-D5-6535	Colon Adenocarcinoma	R282W	Missense_Mutation	59		0.724	MUT
TCGA-DM-A1D6	Mucinous Adenocarcinoma of the Colon and Rectum	R282W	Missense_Mutation	40		0.347345	MUT
TCGA-DM-A1D6	Mucinous Adenocarcinoma of the Colon and Rectum	R282W	Missense_Mutation	40		0.347345	MUT
TCGA-F4-6854	Colon Adenocarcinoma	R282W	Missense_Mutation	44		0.914	MUT
TCGA-F4-6854	Colon Adenocarcinoma	R282W	Missense_Mutation	44		0.914	MUT
TCGA-G4-6294	Colon Adenocarcinoma	R282W	Missense_Mutation	82		0.224	MUT
TCGA-NH-A6GC	Mucinous Adenocarcinoma of the Colon and Rectum	R282W	Missense_Mutation	79		0.571429	MUT
TCGA-QL-A97D	Colon Adenocarcinoma	R282W	Missense_Mutation	53		0.886	MUT
TCGA-BA-5558	Head and Neck Squamous Cell Carcinoma	R282W	Missense_Mutation	26		0.858561	MUT
TCGA-CN-6013	Head and Neck Squamous Cell Carcinoma	R282W	Missense_Mutation	25		0.310811	MUT
TCGA-CN-A49B	Head and Neck Squamous Cell Carcinoma	R282W	Missense_Mutation	57
TCGA-CQ-6222	Head and Neck Squamous Cell Carcinoma	R282W	Missense_Mutation	21		0.454	MUT
TCGA-CR-7380	Head and Neck Squamous Cell Carcinoma	R282W	Missense_Mutation	53
TCGA-CV-5430	Head and Neck Squamous Cell Carcinoma	R282W	Missense_Mutation	33		0.0835735	MUT
TCGA-CV-5973	Head and Neck Squamous Cell Carcinoma	R282W	Missense_Mutation	88		0.776	MUT
TCGA-CV-7245	Head and Neck Squamous Cell Carcinoma	R282W	Missense_Mutation	62		0.904	MUT
TCGA-IQ-A6SG	Head and Neck Squamous Cell Carcinoma	R282W	Missense_Mutation	43		0.318	MUT
TCGA-RS-A6TO	Head and Neck Squamous Cell Carcinoma	R282W	Missense_Mutation	20		0.676	MUT
TCGA-UF-A7JS	Head and Neck Squamous Cell Carcinoma	R282W	Missense_Mutation	36		0.686	MUT
TCGA-BR-8077	Intestinal Type Stomach Adenocarcinoma	R282W	Missense_Mutation	68		0.848	MUT
TCGA-BR-A4QI	Stomach Adenocarcinoma	R282W	Missense_Mutation	75		0.63	MUT
TCGA-CD-5813	Mucinous Stomach Adenocarcinoma	R282W	Missense_Mutation	45		0.356	MUT
TCGA-FP-A4BF	Signet Ring Cell Carcinoma of the Stomach	R282W	Missense_Mutation	48		0.49	MUT
TCGA-IN-7806	Diffuse Type Stomach Adenocarcinoma	R282W	Missense_Mutation	44
TCGA-VQ-A8P2	Mucinous Stomach Adenocarcinoma	R282W	Missense_Mutation	39		0.224	MUT
TCGA-VQ-AA6I	Intestinal Type Stomach Adenocarcinoma	R282W	Missense_Mutation	43		0.5	MUT
TCGA-50-8460	Lung Adenocarcinoma	R282W	Missense_Mutation	10
TCGA-97-7553	Lung Adenocarcinoma	R282W	Missense_Mutation	14		0.44	MUT
TCGA-12-1598	Glioblastoma Multiforme	R282W	Missense_Mutation	75
TCGA-14-1825	Glioblastoma Multiforme	R282W	Missense_Mutation	37	1
TCGA-14-0813	Glioblastoma Multiforme	R282W	Missense_Mutation	36
TCGA-0875	Glioblastoma Multiforme	R282W	Missense_Mutation	61
TCGA-02-0003	Glioblastoma Multiforme	R282W	Missense_Mutation	43
TCGA-24-1416	Serous Ovarian Cancer	R282W	Missense_Mutation	82
TCGA-61-1738	Serous Ovarian Cancer	R282W	Missense_Mutation	89
TCGA-10-0937	Serous Ovarian Cancer	R282W	Missense_Mutation	82
TCGA-13-0726	Serous Ovarian Cancer	R282W	Missense_Mutation	62
TCGA-DB-5277	Astrocytoma	Y236C	Missense_Mutation	91		0.804	MUT
TCGA-FG-A60J	Oligoastrocytoma	Y236C	Missense_Mutation	54		0.634	MUT
TCGA-HT-7690	Oligoastrocytoma	Y236C	Missense_Mutation	79		0.742	MUT
TCGA-22-4613	Lung Squamous Cell Carcinoma	Y236C	Missense_Mutation	44		0.568	MUT
TCGA-63-A5ML	Lung Squamous Cell Carcinoma	Y236C	Missense_Mutation	39		0.592	MUT
TCGA-85-7696	Lung Squamous Cell Carcinoma	Y236C	Missense_Mutation	68		0.71	MUT
TCGA-AJ-A3IA	Uterine Serous Carcinoma/Uterine Papillary Serous Carcinoma	Y236C	Missense_Mutation	69		0.770574	MUT
TCGA-ZF-A9RC	Bladder Urothelial Carcinoma	Y236C	Missense_Mutation	24		0.824	MUT
TCGA-AD-6888	Colon Adenocarcinoma	Y236C	Missense_Mutation	63		0.734	MUT
TCGA-BA-5555	Head and Neck Squamous Cell Carcinoma	Y236C	Missense_Mutation	57		0.86	MUT
TCGA-CV-5434	Head and Neck Squamous Cell Carcinoma	Y236C	Missense_Mutation	51		0.501441	MUT
TCGA-CV-A461	Head and Neck Squamous Cell Carcinoma	Y236C	Missense_Mutation	28		0.75	MUT
TCGA-HD-A6HZ	Head and Neck Squamous Cell Carcinoma	Y236C	Missense_Mutation	14		0.338028	MUT
TCGA-62-A471	Lung Adenocarcinoma	Y236C	Missense_Mutation	46		0.598	MUT
TCGA-MP-A4SV	Lung Adenocarcinoma	Y236C	Missense_Mutation	44		0.934	MUT
TCGA-24-1616	Serous Ovarian Cancer	Y236C	Missense_Mutation	88
TCGA-FG-A4MY	Oligoastrocytoma	C176Y	Missense_Mutation	60		0.946	MUT
TCGA-HT-7902	Oligoastrocytoma	C176Y	Missense_Mutation	20	1	0.252	MUT
TCGA-21-5787	Lung Squamous Cell Carcinoma	C176Y	Missense_Mutation	43		0.346	MUT
TCGA-O2-A52V	Lung Squamous Cell Carcinoma	C176Y	Missense_Mutation	21		0.639344	MUT
TCGA-LN-A49O	Esophageal Squamous Cell Carcinoma	C176Y	Missense_Mutation	77		0.984	MUT
TCGA-AX-A1CA	Uterine Serous Carcinoma/Uterine Papillary Serous Carcinoma	C176Y	Missense_Mutation	56		0.863636	MUT
TCGA-AX-A3G4	Uterine Serous Carcinoma/Uterine Papillary Serous Carcinoma	C176Y	Missense_Mutation	84
TCGA-PG-A5BC	Uterine Serous Carcinoma/Uterine Papillary Serous Carcinoma	C176Y	Missense_Mutation	68		0.425103	MUT
TCGA-AZ-4614	Colon Adenocarcinoma	C176Y	Missense_Mutation	73		0.582	MUT
TCGA-BA-A6DI	Head and Neck Squamous Cell Carcinoma	C176Y	Missense_Mutation	17		0.790323	MUT
TCGA-BB-A5HU	Head and Neck Squamous Cell Carcinoma	C176Y	Missense_Mutation	46		0.472	MUT
TCGA-CV-5440	Head and Neck Squamous Cell Carcinoma	C176Y	Missense_Mutation	34		0.766	MUT
TCGA-BR-8361	Stomach Adenocarcinoma	C176Y	Missense_Mutation	62		0.248	MUT
TCGA-05-4395	Lung Adenocarcinoma	C176Y	Missense_Mutation	54
TCGA-13-1404	Serous Ovarian Cancer	C176Y	Missense_Mutation	70
TCGA-23-1110	Serous Ovarian Cancer	C176Y	Missense_Mutation	95		0.838	MUT
TCGA-23-1123	Serous Ovarian Cancer	C176Y	Missense_Mutation	71		0.73	MUT
TCGA-42-2589	Serous Ovarian Cancer	C176Y	Missense_Mutation	71		0.849015	MUT
TCGA-E1-5322	Oligoastrocytoma	Y163C	Missense_Mutation	87
TCGA-P5-A780	Astrocytoma	Y163C	Missense_Mutation	71		0.52	MUT
TCGA-21-1076	Lung Squamous Cell Carcinoma	Y163C	Missense_Mutation	27		0.511905	MUT
TCGA-43-8115	Lung Squamous Cell Carcinoma	Y163C	Missense_Mutation	26		0.734375	MUT
TCGA-56-5898	Lung Squamous Cell Carcinoma	Y163C	Missense_Mutation	32		0.560976	MUT
TCGA-66-2768	Lung Squamous Cell Carcinoma	Y163C	Missense_Mutation	39		0.127193	MUT
TCGA-L3-A4E7	Lung Squamous Cell Carcinoma	Y163C	Missense_Mutation	28		0.752	MUT
TCGA-NC-A5HF	Lung Squamous Cell Carcinoma	Y163C	Missense_Mutation	69		0.736	MUT
TCGA-VR-AA7B	Esophageal Squamous Cell Carcinoma	Y163C	Missense_Mutation	50		0.724	MUT
TCGA-A2-A0ST	Breast Invasive Ductal Carcinoma	Y163C	Missense_Mutation	9		0.825397	MUT
TCGA-A8-A08I	Breast Invasive Ductal Carcinoma	Y163C	Missense_Mutation	60		0.113636	MUT
TCGA-EW-A1PB	Breast Invasive Ductal Carcinoma	Y163C	Missense_Mutation	39	4	0.944	MUT
TCGA-D5-6924	Colon Adenocarcinoma	Y163C	Missense_Mutation	83		0.783898	MUT
TCGA-CQ-7064	Head and Neck Squamous Cell Carcinoma	Y163C	Missense_Mutation	17		0.434	MUT
TCGA-CV-7089	Head and Neck Squamous Cell Carcinoma	Y163C	Missense_Mutation	23		0.298	MUT
TCGA-CV-7446	Head and Neck Squamous Cell Carcinoma	Y163C	Missense_Mutation	91		0.95	MUT
TCGA-D6-A4Z9	Head and Neck Squamous Cell Carcinoma	Y163C	Missense_Mutation	55		0.918	MUT
TCGA-H7-8501	Head and Neck Squamous Cell Carcinoma	Y163C	Missense_Mutation	21
TCGA-55-7570	Lung Adenocarcinoma	Y163C	Missense_Mutation	59		0.913043	MUT
TCGA-75-5147	Lung Adenocarcinoma	Y163C	Missense_Mutation	29		0.846	MUT
TCGA-24-2261	Serous Ovarian Cancer	Y163C	Missense_Mutation	61	43
TCGA-29-1702	Serous Ovarian Cancer	Y163C	Missense_Mutation	99	54
TCGA-30-1857	Serous Ovarian Cancer	Y163C	Missense_Mutation	49
TCGA-36-2532	Serous Ovarian Cancer	Y163C	Missense_Mutation	80
TCGA-WR-A838	Serous Ovarian Cancer	Y163C	Missense_Mutation	25		0.654	MUT
TCGA-10-0926	Serous Ovarian Cancer	Y163C	Missense_Mutation	83
TCGA-CS-4938	Astrocytoma	R248W	Missense_Mutation	81		0.695842	MUT
TCGA-HT-7469	Oligodendroglioma	R248W	Missense_Mutation	35		0.094	MUT
TCGA-S9-A6TZ	Astrocytoma	R248W	Missense_Mutation	13		0.664	MUT
TCGA-TM-A84M	Oligodendroglioma	R248W	Missense_Mutation	32		0.652	MUT
TCGA-TQ-A7RV	Astrocytoma	R248W	Missense_Mutation	53		0.794	MUT
TCGA-WY-A859	Astrocytoma	R248W	Missense_Mutation	87		0.966	MUT
TCGA-BC-A216	Hepatocellular Carcinoma	R248W	Missense_Mutation	67
TCGA-21-1079	Lung Squamous Cell Carcinoma	R248W	Missense_Mutation	43		0.34	MUT
TCGA-22-5471	Lung Squamous Cell Carcinoma	R248W	Missense_Mutation	67		0.45	MUT
TCGA-77-8133	Lung Squamous Cell Carcinoma	R248W	Missense_Mutation	33		0.386617	MUT
TCGA-98-8020	Lung Squamous Cell Carcinoma	R248W	Missense_Mutation	29		0.612	MUT
TCGA-HV-A5A3	Pancreatic Adenocarcinoma	R248W	Missense_Mutation	34		0.152703	MUT
TCGA-HZ-A77Q	Pancreatic Adenocarcinoma	R248W	Missense_Mutation	17		0.893688	MUT
TCGA-IB-7647	Pancreatic Adenocarcinoma	R248W	Missense_Mutation	15		0.842	MUT
TCGA-IB-A6UG	Pancreatic Adenocarcinoma	R248W	Missense_Mutation	12		0.566	MUT
TCGA-ZG-A9LB	Prostate Adenocarcinoma	R248W	Missense_Mutation	45
TCGA-3B-A9HY	Leiomyosarcoma	R248W	Missense_Mutation	75		0.781775	MUT
TCGA-JV-A5VF	Leiomyosarcoma	R248W	Missense_Mutation	92		0.5	MUT
TCGA-QQ-A5VD	Leiomyosarcoma	R248W	Missense_Mutation	27		0.098	MUT
TCGA-EB-A299	Cutaneous Melanoma	R248W	Missense_Mutation	24
TCGA-EE-A2GP	Cutaneous Melanoma	R248W	Missense_Mutation	64
TCGA-JY-A6FB	Esophageal Adenocarcinoma	R248W	Missense_Mutation	59		0.968	MUT
TCGA-JY-A93D	Esophageal Adenocarcinoma	R248W	Missense_Mutation	22		0.952	MUT
TCGA-L5-A8NS	Esophageal Adenocarcinoma	R248W	Missense_Mutation	48
TCGA-R6-A6DN	Esophageal Adenocarcinoma	R248W	Missense_Mutation	89		0.968912	MUT
TCGA-R6-A6KZ	Esophageal Adenocarcinoma	R248W	Missense_Mutation	53		0.540107	MUT
TCGA-VR-AA4D	Esophageal Adenocarcinoma	R248W	Missense_Mutation	62		0.544	MUT
TCGA-A5-A0R6	Uterine Serous Carcinoma/Uterine Papillary Serous Carcinoma	R248W	Missense_Mutation	48		0.724	MUT
TCGA-AP-A05D	Uterine Serous Carcinoma/Uterine Papillary Serous Carcinoma	R248W	Missense_Mutation	58		0.7	MUT
TCGA-AP-A05H	Uterine Serous Carcinoma/Uterine Papillary Serous Carcinoma	R248W	Missense_Mutation	93		0.792	MUT
TCGA-AP-A0L9	Uterine Serous Carcinoma/Uterine Papillary Serous Carcinoma	R248W	Missense_Mutation	92		0.918	MUT
TCGA-AX-A3G7	Uterine Serous Carcinoma/Uterine Papillary Serous Carcinoma	R248W	Missense_Mutation	70
TCGA-EY-A4KR	Uterine Serous Carcinoma/Uterine Papillary Serous Carcinoma	R248W	Missense_Mutation	46		0.92	MUT
TCGA-FI-A2EX	Uterine Serous Carcinoma/Uterine Papillary Serous Carcinoma	R248W	Missense_Mutation	59		0.7	MUT
TCGA-CF-A47Y	Bladder Urothelial Carcinoma	R248W	Missense_Mutation	35		0.188	MUT
TCGA-DK-A2I2	Bladder Urothelial Carcinoma	R248W	Missense_Mutation	22	78	0.498	MUT
TCGA-GD-A2C5	Bladder Urothelial Carcinoma	R248W	Missense_Mutation	61
TCGA-UY-A9PA	Bladder Urothelial Carcinoma	R248W	Missense_Mutation	12		0.914	MUT
TCGA-AN-A0FX	Breast Invasive Ductal Carcinoma	R248W	Missense_Mutation	44		0.284	MUT
TCGA-B6-A0WX	Breast Invasive Carcinoma (NOS)	R248W	Missense_Mutation	40		0.12	MUT
TCGA-B6-A0WX	Breast Invasive Carcinoma (NOS)	R248W	Missense_Mutation	40		0.12	MUT
TCGA-BH-A0BC	Breast Invasive Ductal Carcinoma	R248W	Missense_Mutation	39		0.348	MUT
TCGA-C8-A12P	Breast Invasive Ductal Carcinoma	R248W	Missense_Mutation	35		0.41	MUT
TCGA-D8-A1XL	Breast Invasive Ductal Carcinoma	R248W	Missense_Mutation	44		0.538	MUT
TCGA-AG-A011	Rectal Adenocarcinoma	R248W	Missense_Mutation	24		0.426036	MUT
TCGA-AG-A01W	Rectal Adenocarcinoma	R248W	Missense_Mutation	59		0.784615	MUT
TCGA-AG-A032	Rectal Adenocarcinoma	R248W	Missense_Mutation	61		0.27	MUT
TCGA-CL-4957	Rectal Adenocarcinoma	R248W	Missense_Mutation	68	97	0.516	MUT
TCGA-EI-6510	Rectal Adenocarcinoma	R248W	Missense_Mutation	11		0.6	MUT
TCGA-F5-6863	Rectal Adenocarcinoma	R248W	Missense_Mutation	61		0.714	MUT
TCGA-A6-3810	Colon Adenocarcinoma	R248W	Missense_Mutation	69	62	0.768362	MUT
TCGA-AA-3679	Colon Adenocarcinoma	R248W	Missense_Mutation	62		0.6	MUT
TCGA-AA-3966	Mucinous Adenocarcinoma of the Colon and Rectum	R248W	Missense_Mutation	32		0.302	MUT
TCGA-AA-3966	Mucinous Adenocarcinoma of the Colon and Rectum	R248W	Missense_Mutation	32		0.302	MUT
TCGA-AA-3979	Colon Adenocarcinoma	R248W	Missense_Mutation	78		0.526	MUT
TCGA-CM-6676	Colon Adenocarcinoma	R248W	Missense_Mutation	61		0.524	MUT
TCGA-D5-6533	Colon Adenocarcinoma	R248W	Missense_Mutation	55		0.95186	MUT
TCGA-DM-A1HA	Colon Adenocarcinoma	R248W	Missense_Mutation	89		0.91	MUT
TCGA-F4-6805	Colon Adenocarcinoma	R248W	Missense_Mutation	44		0.414	MUT
TCGA-G4-6315	Colon Adenocarcinoma	R248W	Missense_Mutation	39	66	0.758	MUT
TCGA-BB-A5HZ	Head and Neck Squamous Cell Carcinoma	R248W	Missense_Mutation	17		0.6	MUT
TCGA-CN-6018	Head and Neck Squamous Cell Carcinoma	R248W	Missense_Mutation	24		0.84	MUT
TCGA-CN-6022	Head and Neck Squamous Cell Carcinoma	R248W	Missense_Mutation	30		0.884615	MUT
TCGA-CR-7397	Head and Neck Squamous Cell Carcinoma	R248W	Missense_Mutation	21
TCGA-CV-6943	Head and Neck Squamous Cell Carcinoma	R248W	Missense_Mutation	18		0.76	MUT
TCGA-CV-6953	Head and Neck Squamous Cell Carcinoma	R248W	Missense_Mutation	26		0.22	MUT
TCGA-CV-7180	Head and Neck Squamous Cell Carcinoma	R248W	Missense_Mutation	26		0.774737	MUT
TCGA-IQ-A61L	Head and Neck Squamous Cell Carcinoma	R248W	Missense_Mutation	22	1	0.904	MUT
TCGA-BR-8487	Stomach Adenocarcinoma	R248W	Missense_Mutation	27		0.356	MUT
TCGA-IN-A6RP	Stomach Adenocarcinoma	R248W	Missense_Mutation	17
TCGA-VQ-A8E7	Tubular Stomach Adenocarcinoma	R248W	Missense_Mutation	56		0.83	MUT
TCGA-VQ-A91E	Tubular Stomach Adenocarcinoma	R248W	Missense_Mutation	10		0.492	MUT
TCGA-VQ-A91Y	Tubular Stomach Adenocarcinoma	R248W	Missense_Mutation	16
TCGA-L9-A8F4	Lung Adenocarcinoma	R248W	Missense_Mutation	30		0.806	MUT
TCGA-12-3644	Glioblastoma Multiforme	R248W	Missense_Mutation	86
TCGA-14-1794	Glioblastoma Multiforme	R248W	Missense_Mutation	60
TCGA-4W-AA9R	Glioblastoma Multiforme	R248W	Missense_Mutation	58
TCGA-76-6664	Glioblastoma Multiforme	R248W	Missense_Mutation	35
TCGA-0876	Glioblastoma Multiforme	R248W	Missense_Mutation	37
TCGA-04-1336	Serous Ovarian Cancer	R248W	Missense_Mutation	81
TCGA-13-1500	Serous Ovarian Cancer	R248W	Missense_Mutation	53	25
TCGA-20-1686	Serous Ovarian Cancer	R248W	Missense_Mutation	75
TCGA-24-1417	Serous Ovarian Cancer	R248W	Missense_Mutation	56
TCGA-24-1422	Serous Ovarian Cancer	R248W	Missense_Mutation	44
TCGA-24-1551	Serous Ovarian Cancer	R248W	Missense_Mutation	77
TCGA-25-2409	Serous Ovarian Cancer	R248W	Missense_Mutation	65		0.266	MUT
TCGA-29-1778	Serous Ovarian Cancer	R248W	Missense_Mutation	67
TCGA-24-0982	Serous Ovarian Cancer	R248W	Missense_Mutation	64
TCGA-CS-6666	Astrocytoma	R175H	Missense_Mutation	31		0.564	MUT
TCGA-DU-7019	Oligoastrocytoma	R175H	Missense_Mutation	73		0.191781	MUT
TCGA-F6-A8O4	Astrocytoma	R175H	Missense_Mutation	34		0.72	MUT
TCGA-HT-7858	Astrocytoma	R175H	Missense_Mutation	68		0.85	MUT
TCGA-RY-A83Z	Astrocytoma	R175H	Missense_Mutation	87		0.213904	MUT
TCGA-TM-A84I	Astrocytoma	R175H	Missense_Mutation	46		0.987952	MUT
TCGA-TQ-A7RM	Oligoastrocytoma	R175H	Missense_Mutation	95		0.966	MUT
TCGA-WY-A85C	Astrocytoma	R175H	Missense_Mutation	32		0.985714	MUT
TCGA-WQ-A9G7	Hepatocellular Carcinoma	R175H	Missense_Mutation	45	2	0.914	MUT
TCGA-56-8201	Lung Squamous Cell Carcinoma	R175H	Missense_Mutation	38		0.310078	MUT
TCGA-56-8309	Lung Squamous Cell Carcinoma	R175H	Missense_Mutation	16		0.451087	MUT
TCGA-77-8138	Lung Squamous Cell Carcinoma	R175H	Missense_Mutation	20		0.804	MUT
TCGA-85-8277	Lung Squamous Cell Carcinoma	R175H	Missense_Mutation	71		0.866	MUT
TCGA-2L-AAQA	Pancreatic Adenocarcinoma	R175H	Missense_Mutation	46		0.68	MUT
TCGA-HZ-A9TJ	Pancreatic Adenocarcinoma	R175H	Missense_Mutation	48		0.569892	MUT
TCGA-IB-7652	Pancreatic Adenocarcinoma	R175H	Missense_Mutation	23	75	0.826	MUT
TCGA-YH-A8SY	Pancreatic Adenocarcinoma	R175H	Missense_Mutation	19
TCGA-EJ-5507	Prostate Adenocarcinoma	R175H	Missense_Mutation	50		0.262	MUT
TCGA-KK-A6DY	Prostate Adenocarcinoma	R175H	Missense_Mutation	31		0.084	MUT
TCGA-3B-A9I3	Leiomyosarcoma	R175H	Missense_Mutation	25		0.946	MUT
TCGA-DX-A48J	Leiomyosarcoma	R175H	Missense_Mutation	94		0.484	MUT
TCGA-DX-A6BB	Leiomyosarcoma	R175H	Missense_Mutation	86		0.532	MUT
TCGA-DX-AB2X	Undifferentiated Pleomorphic Sarcoma/Malignant Fibrous Histiocytoma/High-Grade Spindle Cell Sarcoma	R175H	Missense_Mutation	85		0.334	MUT
TCGA-D3-A5GR	Cutaneous Melanoma	R175H	Missense_Mutation	42
TCGA-IG-A3I8	Esophageal Squamous Cell Carcinoma	R175H	Missense_Mutation	75		0.562	MUT
TCGA-IG-A3YA	Esophageal Squamous Cell Carcinoma	R175H	Missense_Mutation	29		0.882	MUT
TCGA-L5-A43C	Esophageal Adenocarcinoma	R175H	Missense_Mutation	24
TCGA-L5-A4OO	Esophageal Adenocarcinoma	R175H	Missense_Mutation	38	46	0.534	MUT
TCGA-L5-A8NG	Esophageal Adenocarcinoma	R175H	Missense_Mutation	43
TCGA-L5-A8NV	Esophageal Adenocarcinoma	R175H	Missense_Mutation	18
TCGA-LN-A4MR	Esophageal Squamous Cell Carcinoma	R175H	Missense_Mutation	56		0.952	MUT
TCGA-LN-A5U7	Esophageal Squamous Cell Carcinoma	R175H	Missense_Mutation	92		0.972	MUT
TCGA-R6-A8W5	Esophageal Adenocarcinoma	R175H	Missense_Mutation	38		0.921811	MUT
TCGA-V5-AASW	Esophageal Adenocarcinoma	R175H	Missense_Mutation	77
TCGA-AJ-A23N	Uterine Serous Carcinoma/Uterine Papillary Serous Carcinoma	R175H	Missense_Mutation	53		0.840149	MUT
TCGA-AJ-A3NF	Uterine Serous Carcinoma/Uterine Papillary Serous Carcinoma	R175H	Missense_Mutation	27		0.174	MUT
TCGA-AP-A1DQ	Uterine Serous Carcinoma/Uterine Papillary Serous Carcinoma	R175H	Missense_Mutation	72		0.186	MUT
TCGA-AX-A2H4	Uterine Serous Carcinoma/Uterine Papillary Serous Carcinoma	R175H	Missense_Mutation	72
TCGA-B5-A5OD	Uterine Serous Carcinoma/Uterine Papillary Serous Carcinoma	R175H	Missense_Mutation	100		0.694	MUT
TCGA-D1-A1NU	Uterine Serous Carcinoma/Uterine Papillary Serous Carcinoma	R175H	Missense_Mutation	86		0.468	MUT
TCGA-EY-A1GR	Uterine Endometrioid Carcinoma	R175H	Missense_Mutation	94		0.578	MUT
TCGA-BT-A42F	Bladder Urothelial Carcinoma	R175H	Missense_Mutation	12		0.292	MUT
TCGA-FD-A3SS	Bladder Urothelial Carcinoma	R175H	Missense_Mutation	77
TCGA-G2-A2ES	Bladder Urothelial Carcinoma	R175H	Missense_Mutation	58	1
TCGA-XF-A8HD	Bladder Urothelial Carcinoma	R175H	Missense_Mutation	41		0.556	MUT
TCGA-A1-A0SI	Breast Invasive Ductal Carcinoma	R175H	Missense_Mutation	32		0.104	MUT
TCGA-A7-A0CJ	Breast Invasive Ductal Carcinoma	R175H	Missense_Mutation	76		0.694534	MUT
TCGA-A7-A13E	Breast Invasive Ductal Carcinoma	R175H	Missense_Mutation	23		0.358885	MUT
TCGA-A7-A13E	Breast Invasive Ductal Carcinoma	R175H	Missense_Mutation	23		0.358885	MUT
TCGA-AC-A6IW	Breast Invasive Ductal Carcinoma	R175H	Missense_Mutation	53		0.643599	MUT
TCGA-AN-A0AL	Breast Invasive Ductal Carcinoma	R175H	Missense_Mutation	62		0.162	MUT
TCGA-AO-A03O	Breast Invasive Ductal Carcinoma	R175H	Missense_Mutation	74		0.39	MUT
TCGA-AO-A0J2	Breast Invasive Ductal Carcinoma	R175H	Missense_Mutation	58		0.952	MUT
TCGA-AO-A129	Breast Invasive Ductal Carcinoma	R175H	Missense_Mutation	41		0.976	MUT
TCGA-AR-A1AS	Breast Invasive Ductal Carcinoma	R175H	Missense_Mutation	51		0.616	MUT
TCGA-AR-A24Q	Breast Invasive Ductal Carcinoma	R175H	Missense_Mutation	83	2	0.688	MUT
TCGA-B6-A401	Breast Invasive Ductal Carcinoma	R175H	Missense_Mutation	61
TCGA-BH-A0B0	Breast Invasive Ductal Carcinoma	R175H	Missense_Mutation	32		0.328054	MUT
TCGA-BH-A0E0	Breast Invasive Ductal Carcinoma	R175H	Missense_Mutation	53		0.792	MUT
TCGA-BH-A0GY	Breast Invasive Ductal Carcinoma	R175H	Missense_Mutation	52		0.47	MUT
TCGA-BH-A1FU	Breast Invasive Ductal Carcinoma	R175H	Missense_Mutation	23		0.722973	MUT
TCGA-C8-A131	Breast Invasive Ductal Carcinoma	R175H	Missense_Mutation	32		0.856	MUT
TCGA-D8-A27N	Breast Invasive Ductal Carcinoma	R175H	Missense_Mutation	74		0.114379	MUT
TCGA-E9-A244	Breast Invasive Ductal Carcinoma	R175H	Missense_Mutation	63		0.2	MUT
TCGA-EW-A2FR	Breast Invasive Ductal Carcinoma	R175H	Missense_Mutation	24		0.46	MUT
TCGA-GM-A2DD	Breast Invasive Ductal Carcinoma	R175H	Missense_Mutation	40		0.626	MUT
TCGA-PL-A8LZ	Breast Invasive Ductal Carcinoma	R175H	Missense_Mutation	32		0.950893	MUT
TCGA-AG-3592	Rectal Adenocarcinoma	R175H	Missense_Mutation	76		0.934	MUT
TCGA-AG-3725	Rectal Adenocarcinoma	R175H	Missense_Mutation	83		0.80102	MUT
TCGA-AG-A00C	Rectal Adenocarcinoma	R175H	Missense_Mutation	49		0.242105	MUT
TCGA-AG-A016	Rectal Adenocarcinoma	R175H	Missense_Mutation	91		0.453608	MUT
TCGA-AG-A01N	Rectal Adenocarcinoma	R175H	Missense_Mutation	71		0.29397	MUT
TCGA-AG-A020	Rectal Adenocarcinoma	R175H	Missense_Mutation	84		0.125	MUT
TCGA-CI-6624	Rectal Adenocarcinoma	R175H	Missense_Mutation	48		1	MUT
TCGA-DY-A1DC	Rectal Adenocarcinoma	R175H	Missense_Mutation	58		0.812	MUT
TCGA-EI-6511	Rectal Adenocarcinoma	R175H	Missense_Mutation	66		0.584	MUT
TCGA-F5-6811	Rectal Adenocarcinoma	R175H	Missense_Mutation	67		0.537037	MUT
TCGA-F5-6813	Rectal Adenocarcinoma	R175H	Missense_Mutation	41		0.694	MUT
TCGA-AA-3851	Colon Adenocarcinoma	R175H	Missense_Mutation	62		0.547511	MUT
TCGA-AA-3968	Colon Adenocarcinoma	R175H	Missense_Mutation	82		0.481595	MUT
TCGA-AA-A01T	Colon Adenocarcinoma	R175H	Missense_Mutation	78		0	MUT
TCGA-AA-A02F	Colon Adenocarcinoma	R175H	Missense_Mutation	85		0.258	MUT
TCGA-AU-3779	Colon Adenocarcinoma	R175H	Missense_Mutation	62	1	0.737443	MUT
TCGA-AY-6197	Colon Adenocarcinoma	R175H	Missense_Mutation	41		0.048	MUT
TCGA-AZ-4681	Colon Adenocarcinoma	R175H	Missense_Mutation	78		0.446	MUT
TCGA-AZ-5407	Colon Adenocarcinoma	R175H	Missense_Mutation	21		0.076	MUT
TCGA-AZ-6606	Colon Adenocarcinoma	R175H	Missense_Mutation	75		0.896	MUT
TCGA-D5-5540	Colon Adenocarcinoma	R175H	Missense_Mutation	78		0.972	MUT
TCGA-D5-6532	Colon Adenocarcinoma	R175H	Missense_Mutation	57		0.55	MUT
TCGA-D5-6541	Colon Adenocarcinoma	R175H	Missense_Mutation	45	99	0.534	MUT
TCGA-DM-A0XF	Colon Adenocarcinoma	R175H	Missense_Mutation	13		0.254	MUT
TCGA-DM-A0XF	Colon Adenocarcinoma	R175H	Missense_Mutation	13		0.254	MUT
TCGA-DM-A1D8	Colon Adenocarcinoma	R175H	Missense_Mutation	82		0.800915	MUT
TCGA-DM-A1D9	Colon Adenocarcinoma	R175H	Missense_Mutation	59		0.914815	MUT
TCGA-DM-A28H	Colon Adenocarcinoma	R175H	Missense_Mutation	82		0.896	MUT
TCGA-F4-6854	Colon Adenocarcinoma	R175H	Missense_Mutation	43		0.914	MUT
TCGA-F4-6854	Colon Adenocarcinoma	R175H	Missense_Mutation	43		0.914	MUT
TCGA-G4-6298	Colon Adenocarcinoma	R175H	Missense_Mutation	44		0.846	MUT
TCGA-G4-6306	Colon Adenocarcinoma	R175H	Missense_Mutation	70		0.762	MUT
TCGA-G4-6626	Colon Adenocarcinoma	R175H	Missense_Mutation	60		0.762	MUT
TCGA-QG-A5YV	Colon Adenocarcinoma	R175H	Missense_Mutation	63		0.524	MUT
TCGA-BA-5558	Head and Neck Squamous Cell Carcinoma	R175H	Missense_Mutation	25		0.858561	MUT
TCGA-BA-6872	Head and Neck Squamous Cell Carcinoma	R175H	Missense_Mutation	58	1	0.98125	MUT
TCGA-CN-5370	Head and Neck Squamous Cell Carcinoma	R175H	Missense_Mutation	28
TCGA-CN-6994	Head and Neck Squamous Cell Carcinoma	R175H	Missense_Mutation	31		0.806	MUT
TCGA-CR-7371	Head and Neck Squamous Cell Carcinoma	R175H	Missense_Mutation	25
TCGA-CV-7407	Head and Neck Squamous Cell Carcinoma	R175H	Missense_Mutation	20		0.669492	MUT
TCGA-CV-7416	Head and Neck Squamous Cell Carcinoma	R175H	Missense_Mutation	60		0.965517	MUT
TCGA-CV-A464	Head and Neck Squamous Cell Carcinoma	R175H	Missense_Mutation	16		0.758	MUT
TCGA-D6-6517	Head and Neck Squamous Cell Carcinoma	R175H	Missense_Mutation	19		0.677632	MUT
TCGA-IQ-A61K	Head and Neck Squamous Cell Carcinoma	R175H	Missense_Mutation	63		0.954	MUT
TCGA-UF-A7JA	Head and Neck Squamous Cell Carcinoma	R175H	Missense_Mutation	18		0.568	MUT
TCGA-UF-A7JS	Head and Neck Squamous Cell Carcinoma	R175H	Missense_Mutation	37		0.686	MUT
TCGA-BR-8297	Diffuse Type Stomach Adenocarcinoma	R175H	Missense_Mutation	27		0.246	MUT
TCGA-BR-8484	Stomach Adenocarcinoma	R175H	Missense_Mutation	45	71	0.532	MUT
TCGA-BR-A4IY	Stomach Adenocarcinoma	R175H	Missense_Mutation	30
TCGA-D7-6520	Tubular Stomach Adenocarcinoma	R175H	Missense_Mutation	48		0.882	MUT
TCGA-D7-6815	Tubular Stomach Adenocarcinoma	R175H	Missense_Mutation	87		0.458	MUT
TCGA-D7-A6EX	Tubular Stomach Adenocarcinoma	R175H	Missense_Mutation	78		0.166102	MUT
TCGA-FP-8099	Stomach Adenocarcinoma	R175H	Missense_Mutation	53
TCGA-IN-A6RI	Stomach Adenocarcinoma	R175H	Missense_Mutation	62
TCGA-IN-A7NR	Stomach Adenocarcinoma	R175H	Missense_Mutation	14
TCGA-IN-A7NT	Stomach Adenocarcinoma	R175H	Missense_Mutation	38
TCGA-VQ-A8P2	Mucinous Stomach Adenocarcinoma	R175H	Missense_Mutation	50		0.224	MUT
TCGA-VQ-A923	Tubular Stomach Adenocarcinoma	R175H	Missense_Mutation	57		0.684	MUT
TCGA-05-4405	Lung Adenocarcinoma	R175H	Missense_Mutation	16
TCGA-49-4514	Lung Adenocarcinoma	R175H	Missense_Mutation	38		0.3555	MUT
TCGA-50-6595	Lung Adenocarcinoma	R175H	Missense_Mutation	9
TCGA-5858	Glioblastoma Multiforme	R175H	Missense_Mutation	69
TCGA-6698	Glioblastoma Multiforme	R175H	Missense_Mutation	76
TCGA-14-4157	Glioblastoma Multiforme	R175H	Missense_Mutation	52
TCGA-16-1460	Glioblastoma Multiforme	R175H	Missense_Mutation	84
TCGA-19-1787	Glioblastoma Multiforme	R175H	Missense_Mutation	76
TCGA-32-2616	Glioblastoma Multiforme	R175H	Missense_Mutation	53
TCGA-32-4208	Glioblastoma Multiforme	R175H	Missense_Mutation	89
TCGA89	Glioblastoma Multiforme	R175H	Missense_Mutation	7
TCGA-09-1673	Serous Ovarian Cancer	R175H	Missense_Mutation	95
TCGA-13-1511	Serous Ovarian Cancer	R175H	Missense_Mutation	90
TCGA-13-2057	Serous Ovarian Cancer	R175H	Missense_Mutation	88
TCGA-20-1685	Serous Ovarian Cancer	R175H	Missense_Mutation	72
TCGA-23-1030	Serous Ovarian Cancer	R175H	Missense_Mutation	88		0.99	MUT
TCGA-23-1111	Serous Ovarian Cancer	R175H	Missense_Mutation	87		0.966	MUT
TCGA-23-1122	Serous Ovarian Cancer	R175H	Missense_Mutation	88		0.948	MUT
TCGA-23-2077	Serous Ovarian Cancer	R175H	Missense_Mutation	62		1	MUT
TCGA-24-1467	Serous Ovarian Cancer	R175H	Missense_Mutation	86
TCGA-24-2281	Serous Ovarian Cancer	R175H	Missense_Mutation	63
TCGA-25-2399	Serous Ovarian Cancer	R175H	Missense_Mutation	69		0.238	MUT
TCGA-29-1763	Serous Ovarian Cancer	R175H	Missense_Mutation	72
TCGA-29-1776	Serous Ovarian Cancer	R175H	Missense_Mutation	82
TCGA-59-2372	Serous Ovarian Cancer	R175H	Missense_Mutation	96
TCGA-61-2003	Serous Ovarian Cancer	R175H	Missense_Mutation	20
TCGA-33-4582	Lung Squamous Cell Carcinoma	P278S	Missense_Mutation	68		0.824	MUT
TCGA-43-7656	Lung Squamous Cell Carcinoma	P278S	Missense_Mutation	37
TCGA-85-7844	Lung Squamous Cell Carcinoma	P278S	Missense_Mutation	42		0.712	MUT
TCGA-FB-AAQ2	Pancreatic Adenocarcinoma	P278S	Missense_Mutation	36		0.912	MUT
TCGA-GF-A6C8	Cutaneous Melanoma	P278S	Missense_Mutation	43
TCGA-IG-A4P3	Esophageal Squamous Cell Carcinoma	P278S	Missense_Mutation	27		0.578	MUT
TCGA-AC-A7VC	Metaplastic Breast Cancer	P278S	Missense_Mutation	81
TCGA-VS-A9V0	Mucinous Carcinoma	P278S	Missense_Mutation	56		0.617117	MUT
TCGA-CN-6011	Head and Neck Squamous Cell Carcinoma	P278S	Missense_Mutation	22		0.878	MUT
TCGA-CR-7399	Head and Neck Squamous Cell Carcinoma	P278S	Missense_Mutation	20
TCGA-CV-7433	Head and Neck Squamous Cell Carcinoma	P278S	Missense_Mutation	30		0.922	MUT
TCGA-CV-7568	Head and Neck Squamous Cell Carcinoma	P278S	Missense_Mutation	81		0.504	MUT
TCGA-CV-A45R	Head and Neck Squamous Cell Carcinoma	P278S	Missense_Mutation	63		0.904	MUT
TCGA-13-0757	Serous Ovarian Cancer	P278S	Missense_Mutation	86	2
TCGA-DB-5276	Oligoastrocytoma	G245D	Missense_Mutation	42		0.766	MUT
TCGA-2Y-A9H8	Hepatocellular Carcinoma	G245D	Missense_Mutation	58		0.226	MUT
TCGA-2J-AABP	Pancreatic Adenocarcinoma	G245D	Missense_Mutation	58		0.4	MUT
TCGA-HC-8264	Prostate Adenocarcinoma	G245D	Missense_Mutation	4		0.322251	MUT
TCGA-YL-A8HM	Prostate Adenocarcinoma	G245D	Missense_Mutation	7		0.894	MUT
TCGA-2F-A9KP	Bladder Urothelial Carcinoma	G245D	Missense_Mutation	5		0.008	MUT
TCGA-DK-AA6M	Bladder Urothelial Carcinoma	G245D	Missense_Mutation	58
TCGA-AO-A03V	Breast Invasive Ductal Carcinoma	G245D	Missense_Mutation	77		0.136	MUT
TCGA-BH-A0H7	Breast Invasive Ductal Carcinoma	G245D	Missense_Mutation	65		0.478	MUT
TCGA-BH-A0HY	Breast Invasive Ductal Carcinoma	G245D	Missense_Mutation	30		0.228	MUT
TCGA-AF-6672	Rectal Adenocarcinoma	G245D	Missense_Mutation	23		0.896396	MUT
TCGA-AF-6672	Rectal Adenocarcinoma	G245D	Missense_Mutation	23		0.896396	MUT
TCGA-C9-A480	Head and Neck Squamous Cell Carcinoma	G245D	Missense_Mutation	29		0.636	MUT
TCGA-CN-6992	Head and Neck Squamous Cell Carcinoma	G245D	Missense_Mutation	23	1	0.816489	MUT
TCGA-VQ-A94P	Signet Ring Cell Carcinoma of the Stomach	G245D	Missense_Mutation	7		0.337607	MUT
TCGA-30-1853	Serous Ovarian Cancer	G245D	Missense_Mutation	98	37
TCGA-61-1722	Serous Ovarian Cancer	G245D	Missense_Mutation	66
TCGA-61-1727	Serous Ovarian Cancer	G245D	Missense_Mutation	47
TCGA-13-0893	Serous Ovarian Cancer	G245D	Missense_Mutation	71
TCGA-IB-A5SP	Pancreatic Adenocarcinoma	S241F	Missense_Mutation	51		0.508	MUT
TCGA-UE-A6QT	Undifferentiated Pleomorphic Sarcoma/Malignant Fibrous Histiocytoma/High-Grade Spindle Cell Sarcoma	S241F	Missense_Mutation	18		0.088	MUT
TCGA-EE-A3AD	Cutaneous Melanoma	S241F	Missense_Mutation	40
TCGA-EE-A3J7	Cutaneous Melanoma	S241F	Missense_Mutation	90
TCGA-FS-A1ZW	Cutaneous Melanoma	S241F	Missense_Mutation	47
TCGA-JY-A938	Esophageal Adenocarcinoma	S241F	Missense_Mutation	26		0.948	MUT
TCGA-A5-A0G2	Uterine Serous Carcinoma/Uterine Papillary Serous Carcinoma	S241F	Missense_Mutation	35		0.578	MUT
TCGA-FI-A2F8	Uterine Serous Carcinoma/Uterine Papillary Serous Carcinoma	S241F	Missense_Mutation	57		0.828092	MUT
TCGA-KP-A3W3	Uterine Serous Carcinoma/Uterine Papillary Serous Carcinoma	S241F	Missense_Mutation	78
TCGA-FD-A3SJ	Bladder Urothelial Carcinoma	S241F	Missense_Mutation	37	89	0.75	MUT
TCGA-UY-A78O	Bladder Urothelial Carcinoma	S241F	Missense_Mutation	33		0.496	MUT
TCGA-XF-A9SM	Bladder Urothelial Carcinoma	S241F	Missense_Mutation	18		0.744	MUT
TCGA-ZF-A9R0	Bladder Urothelial Carcinoma	S241F	Missense_Mutation	33		0.57	MUT
TCGA-ZF-AA4T	Bladder Urothelial Carcinoma	S241F	Missense_Mutation	30		0.602	MUT
TCGA-C8-A26Y	Breast Invasive Ductal Carcinoma	S241F	Missense_Mutation	50		0.784	MUT
TCGA-VS-A8EL	Cervical Squamous Cell Carcinoma	S241F	Missense_Mutation	38		0.160784	MUT
TCGA-35-5375	Lung Adenocarcinoma	S241F	Missense_Mutation	72		0.896	MUT
TCGA-04-1349	Serous Ovarian Cancer	S241F	Missense_Mutation	70
TCGA-04-1367	Serous Ovarian Cancer	S241F	Missense_Mutation	84
TCGA-24-2254	Serous Ovarian Cancer	S241F	Missense_Mutation	77
TCGA-61-2612	Serous Ovarian Cancer	S241F	Missense_Mutation	64	98
TCGA-13-0768	Serous Ovarian Cancer	S241F	Missense_Mutation	24	64
TCGA-20-0991	Serous Ovarian Cancer	S241F	Missense_Mutation	41
TCGA-FV-A4ZP	Hepatocellular Carcinoma	E286K	Missense_Mutation	61	1	0.496	MUT
TCGA-96-7545	Lung Squamous Cell Carcinoma	E286K	Missense_Mutation	29		0.922	MUT
TCGA-QC-A7B5	Undifferentiated Pleomorphic Sarcoma/Malignant Fibrous Histiocytoma/High-Grade Spindle Cell Sarcoma	E286K	Missense_Mutation	51		0.73	MUT
TCGA-BF-A1Q0	Cutaneous Melanoma	E286K	Missense_Mutation	68
TCGA-DA-A1I5	Cutaneous Melanoma	E286K	Missense_Mutation	17
TCGA-E2-A1LS	Breast Invasive Ductal Carcinoma	E286K	Missense_Mutation	70		0.05	MUT
TCGA-EW-A6SD	Breast Invasive Ductal Carcinoma	E286K	Missense_Mutation	55		0.676	MUT
TCGA-AG-A00Y	Rectal Adenocarcinoma	E286K	Missense_Mutation	70		0.512088	MUT
TCGA-AA-3841	Colon Adenocarcinoma	E286K	Missense_Mutation	54		0.806	MUT
TCGA-CV-5977	Head and Neck Squamous Cell Carcinoma	E286K	Missense_Mutation	51		0.792	MUT
TCGA-BR-A44U	Stomach Adenocarcinoma	E286K	Missense_Mutation	49		0.408	MUT
TCGA-BR-A4CR	Stomach Adenocarcinoma	E286K	Missense_Mutation	87		0.466	MUT
TCGA-HU-A4GP	Diffuse Type Stomach Adenocarcinoma	E286K	Missense_Mutation	52		0.234	MUT
TCGA-86-A4P7	Lung Adenocarcinoma	E286K	Missense_Mutation	9		0.294	MUT
TCGA-L9-A5IP	Lung Adenocarcinoma	E286K	Missense_Mutation	60		0.732	MUT
TCGA-25-1326	Serous Ovarian Cancer	E286K	Missense_Mutation	64		0.289277	MUT
TCGA-B0-4698	Renal Clear Cell Carcinoma	R248L	Missense_Mutation	55	1	0.23	MUT
TCGA-43-6647	Lung Squamous Cell Carcinoma	R248L	Missense_Mutation	14
TCGA-66-2777	Lung Squamous Cell Carcinoma	R248L	Missense_Mutation	27		0.316017	MUT
TCGA-77-A5G3	Lung Squamous Cell Carcinoma	R248L	Missense_Mutation	46		0.282443	MUT
TCGA-FB-A78T	Pancreatic Adenocarcinoma	R248L	Missense_Mutation	29		0.612	MUT
TCGA-3G-AB14	Thymoma	R248L	Missense_Mutation	24
TCGA-78-7149	Lung Adenocarcinoma	R248L	Missense_Mutation	9	1	0.136	MUT
TCGA-86-7954	Lung Adenocarcinoma	R248L	Missense_Mutation	40		0.816	MUT
TCGA-86-8673	Lung Adenocarcinoma	R248L	Missense_Mutation	37		0.334	MUT
TCGA-76-6663	Glioblastoma Multiforme	R248L	Missense_Mutation	10	93
TCGA-RG-A7D4	Hepatocellular Carcinoma	C275Y	Missense_Mutation	29		0.866	MUT
TCGA-3B-A9HZ	Leiomyosarcoma	C275Y	Missense_Mutation	48		0.964	MUT
TCGA-DX-A6B7	Leiomyosarcoma	C275Y	Missense_Mutation	86		0.518	MUT
TCGA-EB-A3XC	Cutaneous Melanoma	C275Y	Missense_Mutation	90
TCGA-C4-A0EZ	Bladder Urothelial Carcinoma	C275Y	Missense_Mutation	100
TCGA-PL-A8LV	Breast Invasive Ductal Carcinoma	C275Y	Missense_Mutation	45		0.31746	MUT
TCGA-AG-A01J	Rectal Adenocarcinoma	C275Y	Missense_Mutation	15		0.726852	MUT
TCGA-F5-6464	Rectal Adenocarcinoma	C275Y	Missense_Mutation	39		0.738	MUT
TCGA-AA-3975	Colon Adenocarcinoma	C275Y	Missense_Mutation	65		0.444	MUT
TCGA-D5-6932	Colon Adenocarcinoma	C275Y	Missense_Mutation	53		0.698492	MUT
TCGA-F7-A50I	Head and Neck Squamous Cell Carcinoma	C275Y	Missense_Mutation	43		0.544304	MUT
TCGA-A7TL	Glioblastoma Multiforme	C275Y	Missense_Mutation	78
TCGA-27-1838	Glioblastoma Multiforme	C275Y	Missense_Mutation	52
TCGA-28-1746	Glioblastoma Multiforme	C275Y	Missense_Mutation	47
TCGA-13-1491	Serous Ovarian Cancer	C275Y	Missense_Mutation	76
TCGA-61-2614	Serous Ovarian Cancer	C275Y	Missense_Mutation	65
TCGA-13-0910	Serous Ovarian Cancer	C275Y	Missense_Mutation	63
TCGA-DB-A4XF	Astrocytoma	H193R	Missense_Mutation	81		0.578	MUT
TCGA-DH-5142	Astrocytoma	H193R	Missense_Mutation	87		0.908	MUT
TCGA-DD-A1EE	Hepatocellular Carcinoma	H193R	Missense_Mutation	12		0.316	MUT
TCGA-FV-A3I1	Hepatocellular Carcinoma	H193R	Missense_Mutation	48	85	0.467172	MUT
TCGA-G3-A25Z	Hepatocellular Carcinoma	H193R	Missense_Mutation	56		0.758	MUT
TCGA-MI-A75G	Hepatocellular Carcinoma	H193R	Missense_Mutation	81		0.162	MUT
TCGA-37-4130	Lung Squamous Cell Carcinoma	H193R	Missense_Mutation	43
TCGA-46-3767	Lung Squamous Cell Carcinoma	H193R	Missense_Mutation	23		0.504	MUT
TCGA-G9-7510	Prostate Adenocarcinoma	H193R	Missense_Mutation	25		0.235294	MUT
TCGA-Z6-A8JE	Esophageal Squamous Cell Carcinoma	H193R	Missense_Mutation	71		0.906	MUT
TCGA-A5-A0GJ	Uterine Endometrioid Carcinoma	H193R	Missense_Mutation	63		0.0837989	MUT
TCGA-DF-A2KR	Uterine Endometrioid Carcinoma	H193R	Missense_Mutation	92		0.856	MUT
TCGA-ZF-AA5P	Bladder Urothelial Carcinoma	H193R	Missense_Mutation	15		0.896	MUT
TCGA-A8-A09N	Breast Invasive Ductal Carcinoma	H193R	Missense_Mutation	74
TCGA-AN-A0FT	Breast Invasive Ductal Carcinoma	H193R	Missense_Mutation	80		0.026	MUT
TCGA-C8-A27B	Breast Invasive Ductal Carcinoma	H193R	Missense_Mutation	63		0.974	MUT
TCGA-E2-A15E	Breast Invasive Ductal Carcinoma	H193R	Missense_Mutation	29		0.268	MUT
TCGA-E9-A1N5	Breast Invasive Carcinoma (NOS)	H193R	Missense_Mutation	42		0.144	MUT
TCGA-E9-A5FL	Metaplastic Breast Cancer	H193R	Missense_Mutation	46		0.702	MUT
TCGA-CV-6962	Head and Neck Squamous Cell Carcinoma	H193R	Missense_Mutation	82		0.75	MUT
TCGA-BR-6456	Stomach Adenocarcinoma	H193R	Missense_Mutation	21		0.786	MUT
TCGA-VQ-A922	Tubular Stomach Adenocarcinoma	H193R	Missense_Mutation	61
TCGA-55-A491	Lung Adenocarcinoma	H193R	Missense_Mutation	48		0.451128	MUT
TCGA-86-8279	Lung Adenocarcinoma	H193R	Missense_Mutation	67		0.15	MUT
TCGA-1291	Glioblastoma Multiforme	H193R	Missense_Mutation	78
TCGA-13-2061	Serous Ovarian Cancer	H193R	Missense_Mutation	78
TCGA-09-0369	Serous Ovarian Cancer	H193R	Missense_Mutation	92
TCGA-18-3408	Lung Squamous Cell Carcinoma	C242F	Missense_Mutation	72		0.996	MUT
TCGA-37-4141	Lung Squamous Cell Carcinoma	C242F	Missense_Mutation	49
TCGA-37-5819	Lung Squamous Cell Carcinoma	C242F	Missense_Mutation	67
TCGA-43-8116	Lung Squamous Cell Carcinoma	C242F	Missense_Mutation	38
TCGA-NC-A5HI	Lung Squamous Cell Carcinoma	C242F	Missense_Mutation	24		0.51	MUT
TCGA-DK-A1A3	Bladder Urothelial Carcinoma	C242F	Missense_Mutation	16		0.468	MUT
TCGA-CN-4723	Head and Neck Squamous Cell Carcinoma	C242F	Missense_Mutation	43		0.976	MUT
TCGA-CV-7248	Head and Neck Squamous Cell Carcinoma	C242F	Missense_Mutation	39		0.9	MUT
TCGA-97-A4LX	Lung Adenocarcinoma	C242F	Missense_Mutation	6		0.206	MUT
TCGA-99-8028	Lung Adenocarcinoma	C242F	Missense_Mutation	15		0.539419	MUT
TCGA-MP-A4TK	Lung Adenocarcinoma	C242F	Missense_Mutation	43		0.986	MUT
TCGA-VT-A80J	Undifferentiated Pleomorphic Sarcoma/Malignant Fibrous Histiocytoma/High-Grade Spindle Cell Sarcoma	H179Q	Missense_Mutation	9		0.598	MUT
TCGA-50-5066	Lung Adenocarcinoma	H179Q	Missense_Mutation	24		0.825	MUT
TCGA-CS-6290	Astrocytoma	H179R	Missense_Mutation	59		0.672897	MUT
TCGA-DU-5872	Oligoastrocytoma	H179R	Missense_Mutation	77		0.646	MUT
TCGA-DU-7010	Astrocytoma	H179R	Missense_Mutation	80		0.885906	MUT
TCGA-HT-7477	Astrocytoma	H179R	Missense_Mutation	89		0.756	MUT
TCGA-HT-7676	Oligodendroglioma	H179R	Missense_Mutation	83		0.478261	MUT
TCGA-HT-7688	Oligodendroglioma	H179R	Missense_Mutation	57		0.47	MUT
TCGA-HT-8114	Oligoastrocytoma	H179R	Missense_Mutation	14		0.778	MUT
TCGA-33-AASI	Lung Squamous Cell Carcinoma	H179R	Missense_Mutation	55		0.83	MUT
TCGA-60-2722	Lung Squamous Cell Carcinoma	H179R	Missense_Mutation	80		0.414	MUT
TCGA-77-A5G6	Lung Squamous Cell Carcinoma	H179R	Missense_Mutation	58		0.722	MUT
TCGA-HZ-8315	Pancreatic Adenocarcinoma	H179R	Missense_Mutation	14		0.923	MUT
TCGA-XD-AAUL	Pancreatic Adenocarcinoma	H179R	Missense_Mutation	22		0.792	MUT
TCGA-LN-A4A8	Esophageal Squamous Cell Carcinoma	H179R	Missense_Mutation	74		0.993902	MUT
TCGA-A5-A3LO	Uterine Endometrioid Carcinoma	H179R	Missense_Mutation	45
TCGA-D1-A1NX	Uterine Serous Carcinoma/Uterine Papillary Serous Carcinoma	H179R	Missense_Mutation	90		0.766	MUT
TCGA-FI-A2CX	Uterine Endometrioid Carcinoma	H179R	Missense_Mutation	9		0.735385	MUT
TCGA-2F-A9KP	Bladder Urothelial Carcinoma	H179R	Missense_Mutation	77		0.008	MUT
TCGA-A7-A6VW	Breast Invasive Ductal Carcinoma	H179R	Missense_Mutation	76		0.972414	MUT
TCGA-A8-A07W	Breast Invasive Ductal Carcinoma	H179R	Missense_Mutation	65		0.155172	MUT
TCGA-AN-A04C	Breast Invasive Ductal Carcinoma	H179R	Missense_Mutation	65
TCGA-D8-A1JF	Breast Invasive Ductal Carcinoma	H179R	Missense_Mutation	54		0.512	MUT
TCGA-EW-A1P4	Breast Invasive Ductal Carcinoma	H179R	Missense_Mutation	59		0.984615	MUT
TCGA-EW-A6S9	Breast Invasive Ductal Carcinoma	H179R	Missense_Mutation	82		0.33	MUT
TCGA-A6-4105	Colon Adenocarcinoma	H179R	Missense_Mutation	58		0.156584	MUT
TCGA-CN-4729	Head and Neck Squamous Cell Carcinoma	H179R	Missense_Mutation	28		0.829016	MUT
TCGA-CR-6478	Head and Neck Squamous Cell Carcinoma	H179R	Missense_Mutation	37
TCGA-CR-6491	Head and Neck Squamous Cell Carcinoma	H179R	Missense_Mutation	31
TCGA-D6-A6EM	Head and Neck Squamous Cell Carcinoma	H179R	Missense_Mutation	27		0.416149	MUT
TCGA-HD-8635	Head and Neck Squamous Cell Carcinoma	H179R	Missense_Mutation	32		0.960452	MUT
TCGA-CD-A489	Diffuse Type Stomach Adenocarcinoma	H179R	Missense_Mutation	28		0.094	MUT
TCGA-FP-A9TM	Stomach Adenocarcinoma	H179R	Missense_Mutation	21		0.741627	MUT
TCGA-19-A6J5	Glioblastoma Multiforme	H179R	Missense_Mutation	95
TCGA-0744	Glioblastoma Multiforme	H179R	Missense_Mutation	48
TCGA-0743	Glioblastoma Multiforme	H179R	Missense_Mutation	33
TCGA-09-2045	Serous Ovarian Cancer	H179R	Missense_Mutation	77
TCGA-13-2060	Serous Ovarian Cancer	H179R	Missense_Mutation	69
TCGA-S9-A6U9	Astrocytoma	G245V	Missense_Mutation	57		0.274	MUT
TCGA-37-4132	Lung Squamous Cell Carcinoma	G245V	Missense_Mutation	38	53
TCGA-58-8391	Lung Squamous Cell Carcinoma	G245V	Missense_Mutation	69
TCGA-66-2791	Lung Squamous Cell Carcinoma	G245V	Missense_Mutation	24		0.794	MUT
TCGA-66-2800	Lung Squamous Cell Carcinoma	G245V	Missense_Mutation	57		0.685714	MUT
TCGA-IB-7891	Pancreatic Adenocarcinoma	G245V	Missense_Mutation	10		0.478	MUT
TCGA-LN-A49Y	Esophageal Squamous Cell Carcinoma	G245V	Missense_Mutation	47		0.9925	MUT
TCGA-EO-A3L0	Uterine Endometrioid Carcinoma	G245V	Missense_Mutation	56		0.44	MUT
TCGA-DK-AA6L	Bladder Urothelial Carcinoma	G245V	Missense_Mutation	30
TCGA-FD-A3B6	Bladder Urothelial Carcinoma	G245V	Missense_Mutation	24
TCGA-CN-5373	Head and Neck Squamous Cell Carcinoma	G245V	Missense_Mutation	40		0.798107	MUT
TCGA-CR-6474	Head and Neck Squamous Cell Carcinoma	G245V	Missense_Mutation	48
TCGA-44-6777	Lung Adenocarcinoma	G245V	Missense_Mutation	19		0.328	MUT
TCGA-44-A4SS	Lung Adenocarcinoma	G245V	Missense_Mutation	20		0.84492	MUT
TCGA-55-8301	Lung Adenocarcinoma	G245V	Missense_Mutation	21		0.642857	MUT
TCGA-64-1679	Lung Adenocarcinoma	G245V	Missense_Mutation	13		0.932	MUT
TCGA-97-7937	Lung Adenocarcinoma	G245V	Missense_Mutation	21		0.704	MUT
TCGA-TQ-A7RH	Oligoastrocytoma	V173L	Missense_Mutation	83		0.546	MUT
TCGA-77-8148	Lung Squamous Cell Carcinoma	V173L	Missense_Mutation	30		0.698	MUT
TCGA-D8-A1J9	Breast Invasive Ductal Carcinoma	V173L	Missense_Mutation	54		0.248	MUT
TCGA-A6-2684	Colon Adenocarcinoma	V173L	Missense_Mutation	43		0.703704	MUT
TCGA-AD-A5EK	Colon Adenocarcinoma	V173L	Missense_Mutation	69		0.544365	MUT
TCGA-CV-6936	Head and Neck Squamous Cell Carcinoma	V173L	Missense_Mutation	59		0.394	MUT
TCGA-R5-A7ZE	Tubular Stomach Adenocarcinoma	V173L	Missense_Mutation	51		0.709677	MUT
TCGA-99-8025	Lung Adenocarcinoma	V173L	Missense_Mutation	39		0.764873	MUT
TCGA-DH-A7UU	Astrocytoma	R273L	Missense_Mutation	77		0.14	MUT
TCGA-DU-8163	Oligoastrocytoma	R273L	Missense_Mutation	62		0.689922	MUT
TCGA-HT-A614	Oligoastrocytoma	R273L	Missense_Mutation	72		0.692	MUT
TCGA-P5-A5F4	Oligodendroglioma	R273L	Missense_Mutation	90
TCGA-18-3414	Lung Squamous Cell Carcinoma	R273L	Missense_Mutation	50
TCGA-43-5668	Lung Squamous Cell Carcinoma	R273L	Missense_Mutation	29
TCGA-51-4081	Lung Squamous Cell Carcinoma	R273L	Missense_Mutation	37		0.86	MUT
TCGA-56-8503	Lung Squamous Cell Carcinoma	R273L	Missense_Mutation	13		0.472	MUT
TCGA-58-8386	Lung Squamous Cell Carcinoma	R273L	Missense_Mutation	40
TCGA-68-7757	Lung Squamous Cell Carcinoma	R273L	Missense_Mutation	35		0.452	MUT
TCGA-85-A4QQ	Lung Squamous Cell Carcinoma	R273L	Missense_Mutation	50		0.314	MUT
TCGA-98-8023	Lung Squamous Cell Carcinoma	R273L	Missense_Mutation	26		0.474178	MUT
TCGA-NC-A5HG	Lung Squamous Cell Carcinoma	R273L	Missense_Mutation	81		0.338	MUT
TCGA-EY-A3QX	Uterine Serous Carcinoma/Uterine Papillary Serous Carcinoma	R273L	Missense_Mutation	83		0.876	MUT
TCGA-4Z-AA84	Bladder Urothelial Carcinoma	R273L	Missense_Mutation	68		0.82	MUT
TCGA-A2-A0CL	Breast Invasive Ductal Carcinoma	R273L	Missense_Mutation	18		0.892	MUT
TCGA-C8-A26W	Breast Invasive Ductal Carcinoma	R273L	Missense_Mutation	44		0.648	MUT
TCGA-LL-A8F5	Breast Invasive Ductal Carcinoma	R273L	Missense_Mutation	50		0.876	MUT
TCGA-55-6969	Lung Adenocarcinoma	R273L	Missense_Mutation	26		0.74	MUT
TCGA-55-7994	Lung Adenocarcinoma	R273L	Missense_Mutation	24		0.698	MUT
TCGA-95-7039	Lung Adenocarcinoma	R273L	Missense_Mutation	71		0.858	MUT
TCGA-97-8179	Lung Adenocarcinoma	R273L	Missense_Mutation	64		0.18	MUT
TCGA-L9-A7SV	Lung Adenocarcinoma	R273L	Missense_Mutation	35		0.75	MUT
TCGA-17-Z028	Lung Adenocarcinoma	R273L	Missense_Mutation	41
TCGA-13-1512	Serous Ovarian Cancer	R273L	Missense_Mutation	85
TCGA-3P-A9WA	Serous Ovarian Cancer	R273L	Missense_Mutation	75		0.754	MUT
TCGA-13-0791	Serous Ovarian Cancer	R273L	Missense_Mutation	91
TCGA-51-4080	Lung Squamous Cell Carcinoma	R337L	Missense_Mutation	89		0.47	MUT
TCGA-56-1622	Lung Squamous Cell Carcinoma	R337L	Missense_Mutation	78	1	0.916129	MUT
TCGA-IS-A3KA	Leiomyosarcoma	R337L	Missense_Mutation	86		0.97	MUT
TCGA-D5-6929	Colon Adenocarcinoma	R337L	Missense_Mutation	55		0.828	MUT
TCGA-CN-4725	Head and Neck Squamous Cell Carcinoma	R337L	Missense_Mutation	38		0.811224	MUT
TCGA-CR-7398	Head and Neck Squamous Cell Carcinoma	R337L	Missense_Mutation	65	2
TCGA-44-6144	Lung Adenocarcinoma	R337L	Missense_Mutation	45		0.858696	MUT
TCGA-44-7670	Lung Adenocarcinoma	R337L	Missense_Mutation	48		0.870192	MUT
TCGA-78-7155	Lung Adenocarcinoma	R337L	Missense_Mutation	80		0.696	MUT
TCGA-22-5478	Lung Squamous Cell Carcinoma	R280I	Missense_Mutation	43		0.856	MUT
TCGA-05-4420	Lung Adenocarcinoma	R280I	Missense_Mutation	38		1	MUT
TCGA-MP-A4TA	Lung Adenocarcinoma	R280I	Missense_Mutation	25		0.288	MUT
TCGA-04-1369	Serous Ovarian Cancer	R280I	Missense_Mutation	84
TCGA-13-1482	Serous Ovarian Cancer	R280I	Missense_Mutation	75
TCGA-HT-7604	Astrocytoma	M237I	Missense_Mutation	41		0.285714	MUT
TCGA-S9-A6U8	Astrocytoma	M237I	Missense_Mutation	76		0.734	MUT
TCGA-77-8140	Lung Squamous Cell Carcinoma	M237I	Missense_Mutation	32		0.75	MUT
TCGA-YL-A9WH	Prostate Adenocarcinoma	M237I	Missense_Mutation	73		0.416	MUT
TCGA-DX-A3M2	Dedifferentiated Liposarcoma	M237I	Missense_Mutation	47		0.1	MUT
TCGA-DX-A7EU	Myxofibrosarcoma	M237I	Missense_Mutation	76		0.172	MUT
TCGA-BG-A3PP	Uterine Serous Carcinoma/Uterine Papillary Serous Carcinoma	M237I	Missense_Mutation	69		0.824	MUT
TCGA-FD-A5BV	Bladder Urothelial Carcinoma	M237I	Missense_Mutation	68		0.332	MUT
TCGA-A7-A4SD	Breast Invasive Ductal Carcinoma	M237I	Missense_Mutation	48		0.610909	MUT
TCGA-AZ-4308	Colon Adenocarcinoma	M237I	Missense_Mutation	71		0.348	MUT
TCGA-CN-4735	Head and Neck Squamous Cell Carcinoma	M237I	Missense_Mutation	43		0.358	MUT
TCGA-D7-6820	Tubular Stomach Adenocarcinoma	M237I	Missense_Mutation	38		0.932735	MUT
TCGA-D7-A6F2	Tubular Stomach Adenocarcinoma	M237I	Missense_Mutation	73
TCGA-RD-A8MW	Intestinal Type Stomach Adenocarcinoma	M237I	Missense_Mutation	23		0.308	MUT
TCGA-49-AARN	Lung Adenocarcinoma	M237I	Missense_Mutation	26		0.716	MUT
TCGA-53-7626	Lung Adenocarcinoma	M237I	Missense_Mutation	18		0.758	MUT
TCGA-17-Z045	Lung Adenocarcinoma	M237I	Missense_Mutation	41
TCGA-34-8454	Lung Squamous Cell Carcinoma	H179Y	Missense_Mutation	28		0.802	MUT
TCGA-56-6546	Lung Squamous Cell Carcinoma	H179Y	Missense_Mutation	36		0.564	MUT
TCGA-85-8351	Lung Squamous Cell Carcinoma	H179Y	Missense_Mutation	61		0.73	MUT
TCGA-FB-AAPS	Pancreatic Adenocarcinoma	H179Y	Missense_Mutation	7		0.948171	MUT
TCGA-IB-AAUQ	Pancreatic Adenocarcinoma	H179Y	Missense_Mutation	9		0.662	MUT
TCGA-OD-A75X	Cutaneous Melanoma	H179Y	Missense_Mutation	87
TCGA-L5-A8NL	Esophageal Adenocarcinoma	H179Y	Missense_Mutation	25
TCGA-FI-A3PV	Uterine Serous Carcinoma/Uterine Papillary Serous Carcinoma	H179Y	Missense_Mutation	56		0.854	MUT
TCGA-C8-A1HF	Breast Invasive Ductal Carcinoma	H179Y	Missense_Mutation	57		0.798	MUT
TCGA-CN-4736	Head and Neck Squamous Cell Carcinoma	H179Y	Missense_Mutation	20		0.987448	MUT
TCGA-HD-7229	Head and Neck Squamous Cell Carcinoma	H179Y	Missense_Mutation	52		0.80531	MUT
TCGA-CG-4444	Diffuse Type Stomach Adenocarcinoma	H179Y	Missense_Mutation	61		1	MUT
TCGA-55-7995	Lung Adenocarcinoma	H179Y	Missense_Mutation	47	91	0.94	MUT
TCGA-16-0846	Glioblastoma Multiforme	H179Y	Missense_Mutation	57
TCGA-13-2059	Serous Ovarian Cancer	H179Y	Missense_Mutation	81
TCGA-HM-A6W2	Cervical Squamous Cell Carcinoma	V272L	Missense_Mutation	88		0.287687	MUT
TCGA-A6-6137	Colon Adenocarcinoma	V272L	Missense_Mutation	49		0.767943	MUT
TCGA-25-1323	Serous Ovarian Cancer	V272L	Missense_Mutation	77		0.228	MUT
TCGA-2Y-A9GS	Hepatocellular Carcinoma	R249S	Missense_Mutation	47		0.0720721	MUT
TCGA-CC-A3M9	Hepatocellular Carcinoma	R249S	Missense_Mutation	53		0.738	MUT
TCGA-CC-A3MB	Hepatocellular Carcinoma	R249S	Missense_Mutation	74		0.248	MUT
TCGA-CC-A5UE	Hepatocellular Carcinoma	R249S	Missense_Mutation	80	87	0.59	MUT
TCGA-CC-A7II	Hepatocellular Carcinoma	R249S	Missense_Mutation	45		0.922	MUT
TCGA-CC-A8HU	Hepatocellular Carcinoma	R249S	Missense_Mutation	76	95	0.446	MUT
TCGA-CC-A8HV	Hepatocellular Carcinoma	R249S	Missense_Mutation	73		0.466	MUT
TCGA-DD-A114	Hepatocellular Carcinoma	R249S	Missense_Mutation	20		0.214	MUT
TCGA-ED-A7XP	Hepatocellular Carcinoma	R249S	Missense_Mutation	55		0.348	MUT
TCGA-G3-A25U	Hepatocellular Carcinoma	R249S	Missense_Mutation	76		0.276	MUT
TCGA-QA-A7B7	Hepatocellular Carcinoma	R249S	Missense_Mutation	76		0.508	MUT
TCGA-66-2734	Lung Squamous Cell Carcinoma	R249S	Missense_Mutation	33		0.92	MUT
TCGA-85-8580	Lung Squamous Cell Carcinoma	R249S	Missense_Mutation	24		0.814	MUT
TCGA-90-7766	Lung Squamous Cell Carcinoma	R249S	Missense_Mutation	30
TCGA-E6-A1LZ	Uterine Serous Carcinoma/Uterine Papillary Serous Carcinoma	R249S	Missense_Mutation	36		0.55615	MUT
TCGA-E7-A6ME	Bladder Urothelial Carcinoma	R249S	Missense_Mutation	63		0.238	MUT
TCGA-CQ-5326	Head and Neck Squamous Cell Carcinoma	R249S	Missense_Mutation	23		0.924	MUT
TCGA-CV-7418	Head and Neck Squamous Cell Carcinoma	R249S	Missense_Mutation	68		0.41	MUT
TCGA-CG-4300	Stomach Adenocarcinoma	R249S	Missense_Mutation	44
TCGA-44-3917	Lung Adenocarcinoma	R249S	Missense_Mutation	35		0.68231	MUT
TCGA-55-8089	Lung Adenocarcinoma	R249S	Missense_Mutation	16		0.763033	MUT
TCGA-17-Z053	Lung Adenocarcinoma	R249S	Missense_Mutation	40	52
TCGA-CZ-5463	Renal Clear Cell Carcinoma	V272M	Missense_Mutation	44		0.372	MUT
TCGA-E1-A7YE	Astrocytoma	V272M	Missense_Mutation	50		0.738	MUT
TCGA-S9-A7R8	Astrocytoma	V272M	Missense_Mutation	94		0	MUT
TCGA-MB-A8JL	Leiomyosarcoma	V272M	Missense_Mutation	42		0.422	MUT
TCGA-LN-A7HX	Esophageal Squamous Cell Carcinoma	V272M	Missense_Mutation	32		0.792	MUT
TCGA-LN-A8I0	Esophageal Squamous Cell Carcinoma	V272M	Missense_Mutation	29		0.99	MUT
TCGA-BG-A0M6	Uterine Serous Carcinoma/Uterine Papillary Serous Carcinoma	V272M	Missense_Mutation	83		0.376	MUT
TCGA-A2-A04W	Breast Invasive Carcinoma (NOS)	V272M	Missense_Mutation	34		0.054	MUT
TCGA-LL-A7SZ	Breast Invasive Ductal Carcinoma	V272M	Missense_Mutation	26		0.146	MUT
TCGA-OL-A5D7	Breast Invasive Ductal Carcinoma	V272M	Missense_Mutation	53		0.986	MUT
TCGA-AZ-6607	Colon Adenocarcinoma	V272M	Missense_Mutation	50		0.832	MUT
TCGA-BA-A6DA	Head and Neck Squamous Cell Carcinoma	V272M	Missense_Mutation	47		0.392	MUT
TCGA-T2-A6WZ	Head and Neck Squamous Cell Carcinoma	V272M	Missense_Mutation	66		0.524	MUT
TCGA-CD-8526	Intestinal Type Stomach Adenocarcinoma	V272M	Missense_Mutation	28		0.606	MUT
TCGA-CD-A48C	Stomach Adenocarcinoma	V272M	Missense_Mutation	72
TCGA-VQ-AA6B	Intestinal Type Stomach Adenocarcinoma	V272M	Missense_Mutation	73		0.77	MUT
TCGA-50-6594	Lung Adenocarcinoma	V272M	Missense_Mutation	50		0.814	MUT
TCGA-09-1670	Serous Ovarian Cancer	V272M	Missense_Mutation	89
TCGA-24-2024	Serous Ovarian Cancer	V272M	Missense_Mutation	86
TCGA-13-0886	Serous Ovarian Cancer	V272M	Missense_Mutation	36
TCGA-ZF-A9RF	Bladder Urothelial Carcinoma	D281H	Missense_Mutation	24		0.782	MUT
TCGA-2558	Glioblastoma Multiforme	D281H	Missense_Mutation	65
TCGA-6701	Glioblastoma Multiforme	D281H	Missense_Mutation	87
TCGA-13-0764	Serous Ovarian Cancer	D281H	Missense_Mutation	83
TCGA-DU-8167	Oligoastrocytoma	V173L	Missense_Mutation	48		0.864865	MUT
TCGA-FZ-5919	Pancreatic Adenocarcinoma	V173L	Missense_Mutation	13		0.824	MUT
TCGA-EY-A212	Uterine Serous Carcinoma/Uterine Papillary Serous Carcinoma	V173L	Missense_Mutation	79		0.966	MUT
TCGA-BH-A1FD	Breast Invasive Ductal Carcinoma	V173L	Missense_Mutation	56
TCGA-CC-A8HT	Hepatocellular Carcinoma	M237I	Missense_Mutation	40		0.104	MUT
TCGA-33-4532	Lung Squamous Cell Carcinoma	M237I	Missense_Mutation	69		0.992667	MUT
TCGA-R6-A6Y2	Esophageal Adenocarcinoma	M237I	Missense_Mutation	62		0.844961	MUT
TCGA-D1-A1O0	Uterine Endometrioid Carcinoma	M237I	Missense_Mutation	89		0.754	MUT
TCGA-AY-4071	Colon Adenocarcinoma	M237I	Missense_Mutation	72		0.2	MUT
TCGA-04-1655	Serous Ovarian Cancer	M237I	Missense_Mutation	92
TCGA-13-1412	Serous Ovarian Cancer	M237I	Missense_Mutation	71
TCGA-FG-6690	Oligodendroglioma	C238Y	Missense_Mutation	38		0.598	MUT
TCGA-H6-8124	Pancreatic Adenocarcinoma	C238Y	Missense_Mutation	57
TCGA-K1-A3PN	Leiomyosarcoma	C238Y	Missense_Mutation	85
TCGA-X6-A8C5	Leiomyosarcoma	C238Y	Missense_Mutation	48		0.328	MUT
TCGA-BS-A0TI	Uterine Endometrioid Carcinoma	C238Y	Missense_Mutation	65		0.804	MUT
TCGA-A8-A06Q	Breast Invasive Ductal Carcinoma	C238Y	Missense_Mutation	76		0	MUT
TCGA-A8-A092	Breast Invasive Ductal Carcinoma	C238Y	Missense_Mutation	65
TCGA-DC-6683	Rectal Adenocarcinoma	C238Y	Missense_Mutation	53		0.78	MUT
TCGA-05-5428	Lung Adenocarcinoma	C238Y	Missense_Mutation	49		0.552	MUT
TCGA-19-2625	Glioblastoma Multiforme	C238Y	Missense_Mutation	27
TCGA-1218	Glioblastoma Multiforme	C238Y	Missense_Mutation	92
TCGA-24-2295	Serous Ovarian Cancer	C238Y	Missense_Mutation	78
TCGA-42-2587	Serous Ovarian Cancer	C238Y	Missense_Mutation	52		0.98	MUT
TCGA-61-1995	Serous Ovarian Cancer	C238Y	Missense_Mutation	61
TCGA-E1-A7YW	Oligoastrocytoma	G245S	Missense_Mutation	87		0.806	MUT
TCGA-HT-7603	Oligodendroglioma	G245S	Missense_Mutation	61		0.402	MUT
TCGA-HW-8321	Astrocytoma	G245S	Missense_Mutation	73		0.362	MUT
TCGA-TQ-A7RK	Oligoastrocytoma	G245S	Missense_Mutation	96	78	0.976	MUT
TCGA-34-5240	Lung Squamous Cell Carcinoma	G245S	Missense_Mutation	57		0.828	MUT
TCGA-3A-A9I9	Pancreatic Adenocarcinoma	G245S	Missense_Mutation	12		0.714623	MUT
TCGA-HZ-8637	Pancreatic Adenocarcinoma	G245S	Missense_Mutation	21		0.326	MUT
TCGA-EJ-5521	Prostate Adenocarcinoma	G245S	Missense_Mutation	19	1	0.212	MUT
TCGA-HC-A632	Prostate Adenocarcinoma	G245S	Missense_Mutation	45		0.700893	MUT
TCGA-YL-A9WX	Prostate Adenocarcinoma	G245S	Missense_Mutation	10		0.358	MUT
TCGA-L5-A43C	Esophageal Adenocarcinoma	G245S	Missense_Mutation	23
TCGA-L5-A43I	Esophageal Adenocarcinoma	G245S	Missense_Mutation	69
TCGA-AJ-A2QK	Uterine Endometrioid Carcinoma	G245S	Missense_Mutation	54		0.738	MUT
TCGA-DF-A2KS	Uterine Endometrioid Carcinoma	G245S	Missense_Mutation	70		0.886686	MUT
TCGA-4Z-AA7W	Bladder Urothelial Carcinoma	G245S	Missense_Mutation	29		0.794	MUT
TCGA-G2-A2EJ	Bladder Urothelial Carcinoma	G245S	Missense_Mutation	50		0.162	MUT
TCGA-BH-A0BF	Breast Invasive Ductal Carcinoma	G245S	Missense_Mutation	26		0.23	MUT
TCGA-E9-A22E	Breast Invasive Ductal Carcinoma	G245S	Missense_Mutation	63		0.22	MUT
TCGA-DC-6682	Rectal Adenocarcinoma	G245S	Missense_Mutation	42		0.392	MUT
TCGA-EI-6883	Rectal Adenocarcinoma	G245S	Missense_Mutation	63		0.694323	MUT
TCGA-AA-3511	Colon Adenocarcinoma	G245S	Missense_Mutation	55		0.868	MUT
TCGA-D5-6538	Colon Adenocarcinoma	G245S	Missense_Mutation	87		0.752	MUT
TCGA-G4-6320	Colon Adenocarcinoma	G245S	Missense_Mutation	13		0.868	MUT
TCGA-T9-A92H	Colon Adenocarcinoma	G245S	Missense_Mutation	82	1
TCGA-BA-5152	Head and Neck Squamous Cell Carcinoma	G245S	Missense_Mutation	38		0.592941	MUT
TCGA-CN-6016	Head and Neck Squamous Cell Carcinoma	G245S	Missense_Mutation	11		0.870159	MUT
TCGA-CN-6023	Head and Neck Squamous Cell Carcinoma	G245S	Missense_Mutation	41		0.33	MUT
TCGA-CQ-7064	Head and Neck Squamous Cell Carcinoma	G245S	Missense_Mutation	14		0.434	MUT
TCGA-DQ-5631	Head and Neck Squamous Cell Carcinoma	G245S	Missense_Mutation	33		0.537037	MUT
TCGA-IQ-7630	Head and Neck Squamous Cell Carcinoma	G245S	Missense_Mutation	39		0.403292	MUT
TCGA-P3-A6T3	Head and Neck Squamous Cell Carcinoma	G245S	Missense_Mutation	34		0.816733	MUT
TCGA-QK-A652	Head and Neck Squamous Cell Carcinoma	G245S	Missense_Mutation	17		0.966	MUT
TCGA-BR-8286	Stomach Adenocarcinoma	G245S	Missense_Mutation	62		0.304	MUT
TCGA-FP-8631	Intestinal Type Stomach Adenocarcinoma	G245S	Missense_Mutation	66		0.796	MUT
TCGA-55-8301	Lung Adenocarcinoma	G245S	Missense_Mutation	21		0.642857	MUT
TCGA-19-2623	Glioblastoma Multiforme	G245S	Missense_Mutation	57
TCGA90	Glioblastoma Multiforme	G245S	Missense_Mutation	13
TCGA90-02	Glioblastoma Multiforme	G245S	Missense_Mutation	39
TCGA-14-0740	Glioblastoma Multiforme	G245S	Missense_Mutation	95
TCGA-09-2049	Serous Ovarian Cancer	G245S	Missense_Mutation	95
TCGA-61-1903	Serous Ovarian Cancer	G245S	Missense_Mutation	70
TCGA-92-8064	Lung Squamous Cell Carcinoma	C135F	Missense_Mutation	9		0.738	MUT
TCGA-CH-5761	Prostate Adenocarcinoma	C135F	Missense_Mutation	45		0.0182292	MUT
TCGA-L5-A8NH	Esophageal Adenocarcinoma	C135F	Missense_Mutation	60
TCGA-L5-A8NT	Esophageal Adenocarcinoma	C135F	Missense_Mutation	57
TCGA-R6-A6L4	Esophageal Adenocarcinoma	C135F	Missense_Mutation	38		0.859259	MUT
TCGA-A2-A3XV	Breast Invasive Ductal Carcinoma	C135F	Missense_Mutation	54		0.85	MUT
TCGA-CD-5800	Papillary Stomach Adenocarcinoma	C135F	Missense_Mutation	52		0.792	MUT
TCGA-55-7573	Lung Adenocarcinoma	C135F	Missense_Mutation	26		0.292308	MUT
TCGA-52-7622	Lung Squamous Cell Carcinoma	K132E	Missense_Mutation	26		0.732	MUT
TCGA-WK-A8XZ	Leiomyosarcoma	K132E	Missense_Mutation	85		0.432	MUT
TCGA-A2-A4S3	Breast Invasive Ductal Carcinoma	K132E	Missense_Mutation	37		0.748	MUT
TCGA-E2-A152	Breast Invasive Ductal Carcinoma	K132E	Missense_Mutation	50		0.398	MUT
TCGA-AA-A02E	Colon Adenocarcinoma	K132E	Missense_Mutation	67		0.0581162	MUT
TCGA-44-6779	Lung Adenocarcinoma	K132E	Missense_Mutation	39		0.191579	MUT
TCGA-61-2000	Serous Ovarian Cancer	K132E	Missense_Mutation	91
TCGA-85-A5B5	Lung Squamous Cell Carcinoma	C135Y	Missense_Mutation	87		0.836	MUT
TCGA-HZ-A4BH	Pancreatic Adenocarcinoma	C135Y	Missense_Mutation	16		0.797468	MUT
TCGA-YL-A8SB	Prostate Adenocarcinoma	C135Y	Missense_Mutation	37	2	0.37	MUT
TCGA-VR-A8EP	Esophageal Squamous Cell Carcinoma	C135Y	Missense_Mutation	45		0.594	MUT
TCGA-GU-A764	Bladder Urothelial Carcinoma	C135Y	Missense_Mutation	24		0.818	MUT
TCGA-B6-A0I9	Breast Invasive Ductal Carcinoma	C135Y	Missense_Mutation	49		0.162	MUT
TCGA-A6-5659	Colon Adenocarcinoma	C135Y	Missense_Mutation	72		0.95679	MUT
TCGA-CK-4948	Colon Adenocarcinoma	C135Y	Missense_Mutation	59		0.238	MUT
TCGA-D7-6521	Diffuse Type Stomach Adenocarcinoma	C135Y	Missense_Mutation	20		0.723197	MUT
TCGA-13-0795	Serous Ovarian Cancer	C135Y	Missense_Mutation	46
TCGA-DH-A7UT	Astrocytoma	K132N	Missense_Mutation	65		0.756	WT
TCGA-E1-A7YL	Astrocytoma	K132N	Missense_Mutation	43		0.95	MUT
TCGA-4Z-AA7Q	Bladder Urothelial Carcinoma	K132N	Missense_Mutation	53		0.8	WT
TCGA-DK-A3IN	Bladder Urothelial Carcinoma	K132N	Missense_Mutation	44
TCGA-FD-A6TE	Bladder Urothelial Carcinoma	K132N	Missense_Mutation	97		0.358	MUT
TCGA-GC-A3WC	Bladder Urothelial Carcinoma	K132N	Missense_Mutation	16
TCGA-BH-A0BP	Breast Invasive Ductal Carcinoma	K132N	Missense_Mutation	27		0.235294	WT
TCGA-E2-A1B0	Breast Invasive Ductal Carcinoma	K132N	Missense_Mutation	51		0.48	WT
TCGA-EK-A2PM	Cervical Squamous Cell Carcinoma	K132N	Missense_Mutation	79
TCGA-AA-A03J	Colon Adenocarcinoma	K132N	Missense_Mutation	40		0.454	WT
TCGA-CV-7247	Head and Neck Squamous Cell Carcinoma	K132N	Missense_Mutation	52		0.944444	WT
TCGA-85-6560	Lung Squamous Cell Carcinoma	C135W	Missense_Mutation	40		0.81	MUT
TCGA-HC-A9TH	Prostate Adenocarcinoma	C135W	Missense_Mutation	41		0.824934	MUT
TCGA-BH-A0HX	Breast Invasive Ductal Carcinoma	C135W	Missense_Mutation	69		0.282	MUT
TCGA-C8-A1HM	Breast Invasive Ductal Carcinoma	L194P	Missense_Mutation	58		0.982	WT
TCGA-BA-6868	Head and Neck Squamous Cell Carcinoma	L194P	Missense_Mutation	68		0.303797	WT
TCGA-63-7022	Lung Squamous Cell Carcinoma	P278A	Missense_Mutation	13		0.928412	MUT
TCGA-66-2763	Lung Squamous Cell Carcinoma	P278A	Missense_Mutation	48		0.776	MUT
TCGA-77-8154	Lung Squamous Cell Carcinoma	P278A	Missense_Mutation	52		0.608	MUT
TCGA-85-A4CN	Lung Squamous Cell Carcinoma	P278A	Missense_Mutation	19		0.536	MUT
TCGA-LN-A7HV	Esophageal Squamous Cell Carcinoma	P278A	Missense_Mutation	33		0.936	MUT
TCGA-VR-A8Q7	Esophageal Squamous Cell Carcinoma	P278A	Missense_Mutation	54		0.702	MUT
TCGA-GU-A767	Bladder Urothelial Carcinoma	P278A	Missense_Mutation	46		0.532	MUT
TCGA-D8-A142	Breast Invasive Ductal Carcinoma	P278A	Missense_Mutation	51		0.774	MUT
TCGA-AG-3882	Rectal Adenocarcinoma	P278A	Missense_Mutation	68
TCGA-AA-3712	Colon Adenocarcinoma	P278A	Missense_Mutation	70		0.828	MUT
TCGA-E2-A1LH	Breast Invasive Ductal Carcinoma	K132T	Missense_Mutation	24		0.47	MUT
TCGA-AA-3977	Colon Adenocarcinoma	K132T	Missense_Mutation	38		0.423077	MUT
TCGA-AA-3977	Colon Adenocarcinoma	K132T	Missense_Mutation	38		0.423077	MUT
TCGA-B5-A5OE	Uterine Serous Carcinoma/Uterine Papillary Serous Carcinoma	D281E	Missense_Mutation	53		0.816	MUT
TCGA-GM-A2DL	Breast Invasive Ductal Carcinoma	D281E	Missense_Mutation	26		0.452	MUT
TCGA-05-4432	Lung Adenocarcinoma	D281E	Missense_Mutation	30
TCGA-P5-A72X	Astrocytoma	P190L	Missense_Mutation	48		0.28	WT
TCGA-33-AAS8	Lung Squamous Cell Carcinoma	P190L	Missense_Mutation	32		0.786885	WT
TCGA-43-5670	Lung Squamous Cell Carcinoma	P190L	Missense_Mutation	54
TCGA-NC-A5HK	Lung Squamous Cell Carcinoma	P190L	Missense_Mutation	43		0.726	WT
TCGA-DM-A1DA	Colon Adenocarcinoma	P190L	Missense_Mutation	90		0.088	WT
TCGA-2559	Glioblastoma Multiforme	P190L	Missense_Mutation	45
TCGA-HT-7610	Oligoastrocytoma	C141W	Missense_Mutation	50		0.788	MUT
TCGA-39-5021	Lung Squamous Cell Carcinoma	C141W	Missense_Mutation	40
TCGA-93-A4JO	Lung Adenocarcinoma	C141W	Missense_Mutation	9		0.242	MUT
TCGA-QH-A6CW	Oligoastrocytoma	K132R	Missense_Mutation	84		0.668	MUT
TCGA-34-5236	Lung Squamous Cell Carcinoma	K132R	Missense_Mutation	37
TCGA-DX-AB2W	Undifferentiated Pleomorphic Sarcoma/Malignant Fibrous Histiocytoma/High-Grade Spindle Cell Sarcoma	K132R	Missense_Mutation	56		0.2	MUT
TCGA-IF-A4AJ	Leiomyosarcoma	K132R	Missense_Mutation	54		0.85	MUT
TCGA-F4-6809	Colon Adenocarcinoma	K132R	Missense_Mutation	35		0.654	MUT
TCGA-61-1730	Serous Ovarian Cancer	K132R	Missense_Mutation	82
TCGA-AZ-6603	Colon Adenocarcinoma	K132N	Missense_Mutation	47		0.996	WT
TCGA-95-8494	Lung Adenocarcinoma	K132N	Missense_Mutation	54		0.95	WT
TCGA-26-5136	Glioblastoma Multiforme	K132N	Missense_Mutation	80
TCGA-24-2262	Serous Ovarian Cancer	K132N	Missense_Mutation	79
TCGA-IG-A6QS	Esophageal Squamous Cell Carcinoma	C242Y	Missense_Mutation	82		0.93	MUT
TCGA-XF-AAMX	Bladder Urothelial Carcinoma	C242Y	Missense_Mutation	86		0.89	MUT
TCGA-BA-6870	Head and Neck Squamous Cell Carcinoma	C242Y	Missense_Mutation	35		0.710526	MUT
TCGA-CD-8531	Diffuse Type Stomach Adenocarcinoma	C242Y	Missense_Mutation	49		0.36	MUT
TCGA-28-2509	Glioblastoma Multiforme	C242Y	Missense_Mutation	81
TCGA-85-8052	Lung Squamous Cell Carcinoma	G244S	Missense_Mutation	38		0.91023	MUT
TCGA-85-A50Z	Lung Squamous Cell Carcinoma	G244S	Missense_Mutation	15		0.732	MUT
TCGA-3B-A9I1	Leiomyosarcoma	G244S	Missense_Mutation	91		0.816	MUT
TCGA-X6-A7WC	Leiomyosarcoma	G244S	Missense_Mutation	79		0.578	MUT
TCGA-B5-A11J	Uterine Endometrioid Carcinoma	G244S	Missense_Mutation	15		0.152	MUT
TCGA-D1-A16S	Uterine Serous Carcinoma/Uterine Papillary Serous Carcinoma	G244S	Missense_Mutation	68		0.954751	MUT
TCGA-76-6193	Glioblastoma Multiforme	G244S	Missense_Mutation	24
TCGA-29-1707	Serous Ovarian Cancer	G244S	Missense_Mutation	66
TCGA-61-1913	Serous Ovarian Cancer	G244S	Missense_Mutation	90
TCGA-DH-A66G	Oligodendroglioma	H179D	Missense_Mutation	64		0.084	MUT
TCGA-S9-A6WQ	Oligoastrocytoma	H179D	Missense_Mutation	37		0.378	MUT
TCGA-39-5037	Lung Squamous Cell Carcinoma	H179D	Missense_Mutation	68
TCGA-61-2096	Serous Ovarian Cancer	H179D	Missense_Mutation	80
TCGA-FG-8185	Astrocytoma	I195N	Missense_Mutation	40		0.656	MUT
TCGA-VR-A8ER	Esophageal Squamous Cell Carcinoma	I195N	Missense_Mutation	59		0.38	MUT
TCGA-HU-A4GD	Tubular Stomach Adenocarcinoma	I195N	Missense_Mutation	59
TCGA-24-1428	Serous Ovarian Cancer	I195N	Missense_Mutation	93
TCGA-TM-A7C4	Astrocytoma	C275G	Missense_Mutation	58		0.928	MUT
TCGA-34-8455	Lung Squamous Cell Carcinoma	R249S	Missense_Mutation	39		0.092	MUT
TCGA-77-7142	Lung Squamous Cell Carcinoma	R249S	Missense_Mutation	43		0.55	MUT
TCGA-QK-A8Z9	Head and Neck Squamous Cell Carcinoma	R249S	Missense_Mutation	54		0.996	MUT
TCGA-A2-A4S1	Metaplastic Breast Cancer	R280S	Missense_Mutation	45		0.226	MUT
TCGA-CR-7376	Head and Neck Squamous Cell Carcinoma	R280S	Missense_Mutation	12
TCGA-17-Z052	Lung Adenocarcinoma	M237I	Missense_Mutation	15
TCGA-CV-A6JE	Head and Neck Squamous Cell Carcinoma	R280S	Missense_Mutation	39		0.68	MUT
TCGA-QC-A6FX	Undifferentiated Pleomorphic Sarcoma/Malignant Fibrous Histiocytoma/High-Grade Spindle Cell Sarcoma	C242S	Missense_Mutation	87		0.772	MUT
TCGA-BR-A4CS	Stomach Adenocarcinoma	C242S	Missense_Mutation	34		0.204	MUT
TCGA-NC-A5HG	Lung Squamous Cell Carcinoma	R273G	Missense_Mutation	81		0.338	MUT
TCGA-49-AARE	Lung Adenocarcinoma	R273G	Missense_Mutation	46		0.676	MUT
TCGA-56-A49D	Lung Squamous Cell Carcinoma	K132Q	Missense_Mutation	30		0.702	MUT
TCGA-22-5474	Lung Squamous Cell Carcinoma	Y234S	Missense_Mutation	61	3	0.618	MUT
TCGA-CV-6935	Head and Neck Squamous Cell Carcinoma	C242S	Missense_Mutation	75		0.52	MUT
TCGA-F7-7848	Head and Neck Squamous Cell Carcinoma	E286V	Missense_Mutation	34		0.814	MUT
TCGA-B5-A0K3	Uterine Endometrioid Carcinoma	H178D	Missense_Mutation	85		0.386	MUT
TCGA-DD-AACB	Hepatocellular Carcinoma	D281E	Missense_Mutation	63		0.404	MUT
TCGA-MB-A8JL	Leiomyosarcoma	D281E	Missense_Mutation	48		0.422	MUT
TCGA-29-2434	Serous Ovarian Cancer	D281E	Missense_Mutation	88
TCGA-CS-4943	Astrocytoma	Y220C	Missense_Mutation	87		0.97995	MUT
TCGA-DB-A4XD	Astrocytoma	Y220C	Missense_Mutation	87		0.608	MUT
TCGA-DU-6542	Oligoastrocytoma	Y220C	Missense_Mutation	87		0.998	MUT
TCGA-HT-7902	Oligoastrocytoma	Y220C	Missense_Mutation	10		0.252	MUT
TCGA-HT-A61B	Astrocytoma	Y220C	Missense_Mutation	90		0.692	MUT
TCGA-S9-A6TU	Astrocytoma	Y220C	Missense_Mutation	74		0.175676	MUT
TCGA-TM-A84I	Astrocytoma	Y220C	Missense_Mutation	58		0.987952	MUT
TCGA-VM-A8C8	Oligodendroglioma	Y220C	Missense_Mutation	74		0.852	MUT
TCGA-WH-A86K	Astrocytoma	Y220C	Missense_Mutation	34	2	0.424	MUT
TCGA-WY-A85E	Oligoastrocytoma	Y220C	Missense_Mutation	94		0.664	MUT
TCGA-DD-AADD	Hepatocellular Carcinoma	Y220C	Missense_Mutation	88		0.654	MUT
TCGA-ED-A459	Hepatocellular Carcinoma	Y220C	Missense_Mutation	48		0.212	MUT
TCGA-22-1016	Lung Squamous Cell Carcinoma	Y220C	Missense_Mutation	31		0.458	MUT
TCGA-60-2720	Lung Squamous Cell Carcinoma	Y220C	Missense_Mutation	22		0.642	MUT
TCGA-85-6798	Lung Squamous Cell Carcinoma	Y220C	Missense_Mutation	62		0.572	MUT
TCGA-3A-A9IB	Pancreatic Adenocarcinoma	Y220C	Missense_Mutation	29		0.842	MUT
TCGA-F2-6879	Pancreatic Adenocarcinoma	Y220C	Missense_Mutation	46		0.504	MUT
TCGA-PC-A5DK	Leiomyosarcoma	Y220C	Missense_Mutation	63		0.048	MUT
TCGA-ER-A3ET	Cutaneous Melanoma	Y220C	Missense_Mutation	86
TCGA-IG-A5B8	Esophageal Squamous Cell Carcinoma	Y220C	Missense_Mutation	48		0.522	MUT
TCGA-L5-A43J	Esophageal Squamous Cell Carcinoma	Y220C	Missense_Mutation	44		0.888	MUT
TCGA-L5-A88V	Esophageal Adenocarcinoma	Y220C	Missense_Mutation	71
TCGA-LN-A49S	Esophageal Squamous Cell Carcinoma	Y220C	Missense_Mutation	15		0.984	MUT
TCGA-BG-A18C	Uterine Endometrioid Carcinoma	Y220C	Missense_Mutation	73		0.476	MUT
TCGA-BS-A0V8	Uterine Endometrioid Carcinoma	Y220C	Missense_Mutation	59		0.29	MUT
TCGA-D1-A1NW	Uterine Mixed Endometrial Carcinoma	Y220C	Missense_Mutation	67		0.616	MUT
TCGA-KP-A3VZ	Uterine Serous Carcinoma/Uterine Papillary Serous Carcinoma	Y220C	Missense_Mutation	93
TCGA-BL-A13J	Bladder Urothelial Carcinoma	Y220C	Missense_Mutation	76		0.71	MUT
TCGA-A1-A0SO	Breast Invasive Ductal Carcinoma	Y220C	Missense_Mutation	87
TCGA-A2-A0T2	Breast Invasive Ductal Carcinoma	Y220C	Missense_Mutation	69		0.464	MUT
TCGA-AO-A0JE	Breast Invasive Ductal Carcinoma	Y220C	Missense_Mutation	27		0.59	MUT
TCGA-AR-A0U1	Breast Invasive Ductal Carcinoma	Y220C	Missense_Mutation	32	59	0.752	MUT
TCGA-B6-A0IJ	Breast Invasive Ductal Carcinoma	Y220C	Missense_Mutation	43		0.721925	MUT
TCGA-E2-A573	Breast Invasive Ductal Carcinoma	Y220C	Missense_Mutation	26		0.68	MUT
TCGA-E9-A1ND	Breast Invasive Ductal Carcinoma	Y220C	Missense_Mutation	28		0.83	MUT
TCGA-DM-A28F	Colon Adenocarcinoma	Y220C	Missense_Mutation	67
TCGA-CV-5976	Head and Neck Squamous Cell Carcinoma	Y220C	Missense_Mutation	39		0.678	MUT
TCGA-CV-7435	Head and Neck Squamous Cell Carcinoma	Y220C	Missense_Mutation	38		0.568	MUT
TCGA-CV-A45W	Head and Neck Squamous Cell Carcinoma	Y220C	Missense_Mutation	22		0.81	MUT
TCGA-CV-A6JE	Head and Neck Squamous Cell Carcinoma	Y220C	Missense_Mutation	17	2	0.68	MUT
TCGA-P3-A6T8	Head and Neck Squamous Cell Carcinoma	Y220C	Missense_Mutation	28		0.886	MUT
TCGA-QK-A6VB	Head and Neck Squamous Cell Carcinoma	Y220C	Missense_Mutation	51		0.954	MUT
TCGA-QK-AA3J	Head and Neck Squamous Cell Carcinoma	Y220C	Missense_Mutation	79		0.1	MUT
TCGA-CD-8525	Mucinous Stomach Adenocarcinoma	Y220C	Missense_Mutation	54
TCGA-CG-5730	Intestinal Type Stomach Adenocarcinoma	Y220C	Missense_Mutation	84		0.002	MUT
TCGA-VQ-AA6A	Intestinal Type Stomach Adenocarcinoma	Y220C	Missense_Mutation	88		0.608	MUT
TCGA-VQ-AA6G	Intestinal Type Stomach Adenocarcinoma	Y220C	Missense_Mutation	46		0.77	MUT
TCGA-86-8074	Lung Adenocarcinoma	Y220C	Missense_Mutation	64		0.346	MUT
TCGA-91-6840	Lung Adenocarcinoma	Y220C	Missense_Mutation	65
TCGA-17-Z044	Lung Adenocarcinoma	Y220C	Missense_Mutation	52
TCGA-1087	Glioblastoma Multiforme	Y220C	Missense_Mutation	43
TCGA-6389	Glioblastoma Multiforme	Y220C	Missense_Mutation	94
TCGA-14-1456	Glioblastoma Multiforme	Y220C	Missense_Mutation	75	2
TCGA-12-0707	Glioblastoma Multiforme	Y220C	Missense_Mutation	38
TCGA44	Glioblastoma Multiforme	Y220C	Missense_Mutation	31
TCGA-04-1356	Serous Ovarian Cancer	Y220C	Missense_Mutation	74	28
TCGA-25-1319	Serous Ovarian Cancer	Y220C	Missense_Mutation	95		0.326	MUT
TCGA-29-1770	Serous Ovarian Cancer	Y220C	Missense_Mutation	61
TCGA-59-2350	Serous Ovarian Cancer	Y220C	Missense_Mutation	75
TCGA-59-2354	Serous Ovarian Cancer	Y220C	Missense_Mutation	42
TCGA-59-2363	Serous Ovarian Cancer	Y220C	Missense_Mutation	84
TCGA-61-1728	Serous Ovarian Cancer	Y220C	Missense_Mutation	91
TCGA-61-2012	Serous Ovarian Cancer	Y220C	Missense_Mutation	84	2
TCGA-13-0891	Serous Ovarian Cancer	Y220C	Missense_Mutation	89
TCGA-FG-8188	Oligoastrocytoma	R158H	Missense_Mutation	41		0.866	MUT
TCGA-MI-A75I	Hepatocellular Carcinoma	R158H	Missense_Mutation	42		0.176	MUT
TCGA-39-5035	Lung Squamous Cell Carcinoma	R158H	Missense_Mutation	45
TCGA-EJ-7782	Prostate Adenocarcinoma	R158H	Missense_Mutation	16		0.132	MUT
TCGA-DX-A48O	Leiomyosarcoma	R158H	Missense_Mutation	79		0.65	MUT
TCGA-LN-A4A2	Esophageal Squamous Cell Carcinoma	R158H	Missense_Mutation	21		0.978	MUT
TCGA-GC-A3YS	Bladder Urothelial Carcinoma	R158H	Missense_Mutation	40
TCGA-GC-A6I3	Bladder Urothelial Carcinoma	R158H	Missense_Mutation	28		0.936	MUT
TCGA-XF-A8HF	Bladder Urothelial Carcinoma	R158H	Missense_Mutation	49		0.85	MUT
TCGA-CM-5341	Colon Adenocarcinoma	R158H	Missense_Mutation	64		0.646	MUT
TCGA-CM-5341	Colon Adenocarcinoma	R158H	Missense_Mutation	64		0.646	MUT
TCGA-CQ-5334	Head and Neck Squamous Cell Carcinoma	R158H	Missense_Mutation	11		0.42	MUT
TCGA-BR-A4IU	Diffuse Type Stomach Adenocarcinoma	R158H	Missense_Mutation	9
TCGA-FP-A4BE	Stomach Adenocarcinoma	R158H	Missense_Mutation	31		0.27	MUT
TCGA-VQ-A8PX	Intestinal Type Stomach Adenocarcinoma	R158H	Missense_Mutation	46		0.528	MUT
TCGA-76-6283	Glioblastoma Multiforme	R158H	Missense_Mutation	87
TCGA30	Glioblastoma Multiforme	R158H	Missense_Mutation	33
TCGA84	Glioblastoma Multiforme	R158H	Missense_Mutation	36
TCGA-CC-A5UD	Hepatocellular Carcinoma	V157F	Missense_Mutation	76	56	0.292	MUT
TCGA-CC-A7IJ	Hepatocellular Carcinoma	V157F	Missense_Mutation	62		0.8	MUT
TCGA-DD-AAVV	Hepatocellular Carcinoma	V157F	Missense_Mutation	42		0.064	MUT
TCGA-21-5786	Lung Squamous Cell Carcinoma	V157F	Missense_Mutation	50		0.55	MUT
TCGA-22-5477	Lung Squamous Cell Carcinoma	V157F	Missense_Mutation	74		0.72	MUT
TCGA-33-AASB	Lung Squamous Cell Carcinoma	V157F	Missense_Mutation	47		0.888	MUT
TCGA-43-A475	Lung Squamous Cell Carcinoma	V157F	Missense_Mutation	23		0.988506	MUT
TCGA-52-7809	Lung Squamous Cell Carcinoma	V157F	Missense_Mutation	45		0.672	MUT
TCGA-56-6545	Lung Squamous Cell Carcinoma	V157F	Missense_Mutation	40		0.734	MUT
TCGA-56-A4BW	Lung Squamous Cell Carcinoma	V157F	Missense_Mutation	19		0.782	MUT
TCGA-63-A5MU	Lung Squamous Cell Carcinoma	V157F	Missense_Mutation	79		0.89	MUT
TCGA-77-7337	Lung Squamous Cell Carcinoma	V157F	Missense_Mutation	33		0.689024	MUT
TCGA-77-A5GF	Lung Squamous Cell Carcinoma	V157F	Missense_Mutation	76		0.46	MUT
TCGA-85-7710	Lung Squamous Cell Carcinoma	V157F	Missense_Mutation	57		0.828	MUT
TCGA-NK-A5CT	Lung Squamous Cell Carcinoma	V157F	Missense_Mutation	34		0.55	MUT
TCGA-EJ-8472	Prostate Adenocarcinoma	V157F	Missense_Mutation	39
TCGA-LN-A49X	Esophageal Squamous Cell Carcinoma	V157F	Missense_Mutation	30		0.984	MUT
TCGA-E2-A14P	Breast Invasive Ductal Carcinoma	V157F	Missense_Mutation	52		0.878	MUT
TCGA-A6-5656	Colon Adenocarcinoma	V157F	Missense_Mutation	76		0.606557	MUT
TCGA-CN-4729	Head and Neck Squamous Cell Carcinoma	V157F	Missense_Mutation	24		0.829016	MUT
TCGA-CN-A63T	Head and Neck Squamous Cell Carcinoma	V157F	Missense_Mutation	49		0.590426	MUT
TCGA-CQ-7072	Head and Neck Squamous Cell Carcinoma	V157F	Missense_Mutation	62		0.608	MUT
TCGA-DQ-5629	Head and Neck Squamous Cell Carcinoma	V157F	Missense_Mutation	61		0.768	MUT
TCGA-UF-A7JF	Head and Neck Squamous Cell Carcinoma	V157F	Missense_Mutation	32		0.864	MUT
TCGA-53-A4EZ	Lung Adenocarcinoma	V157F	Missense_Mutation	53		0.642	MUT
TCGA-55-7227	Lung Adenocarcinoma	V157F	Missense_Mutation	43		0.21	MUT
TCGA-75-6214	Lung Adenocarcinoma	V157F	Missense_Mutation	63		0.974	MUT
TCGA-20-1687	Serous Ovarian Cancer	V157F	Missense_Mutation	78
TCGA-29-2432	Serous Ovarian Cancer	V157F	Missense_Mutation	56
TCGA-61-2009	Serous Ovarian Cancer	V157F	Missense_Mutation	44
TCGA-HT-7474	Oligoastrocytoma	R267P	Missense_Mutation	79		0.922	MUT
TCGA-66-2770	Lung Squamous Cell Carcinoma	R267P	Missense_Mutation	32		0.123	MUT
TCGA-66-2792	Lung Squamous Cell Carcinoma	R267P	Missense_Mutation	21		0.687307	MUT
TCGA-CR-7402	Head and Neck Squamous Cell Carcinoma	R267P	Missense_Mutation	57
TCGA-32-1970	Glioblastoma Multiforme	R267P	Missense_Mutation	86
TCGA-HT-7472	Oligodendroglioma	G266R	Missense_Mutation	84		0.42	MUT
TCGA-BW-A5NO	Hepatocellular Carcinoma	G266R	Missense_Mutation	10		0.23	MUT
TCGA-NK-A5CX	Lung Squamous Cell Carcinoma	G266R	Missense_Mutation	26		0.376	MUT
TCGA-K1-A6RT	Leiomyosarcoma	G266R	Missense_Mutation	16
TCGA-D1-A2G7	Uterine Serous Carcinoma/Uterine Papillary Serous Carcinoma	G266R	Missense_Mutation	67		0.844	MUT
TCGA-E6-A2P8	Uterine Mixed Endometrial Carcinoma	G266R	Missense_Mutation	8		0.79	MUT
TCGA-CQ-5330	Head and Neck Squamous Cell Carcinoma	G266R	Missense_Mutation	38		0.894	MUT
TCGA95	Glioblastoma Multiforme	G266R	Missense_Mutation	48
TCGA-04-1348	Serous Ovarian Cancer	G266R	Missense_Mutation	33
TCGA-61-1740	Serous Ovarian Cancer	G266R	Missense_Mutation	82	2
TCGA-61-2102	Serous Ovarian Cancer	G266R	Missense_Mutation	100
TCGA-FG-8185	Astrocytoma	V216L	Missense_Mutation	47		0.656	MUT
TCGA-37-4130	Lung Squamous Cell Carcinoma	V216L	Missense_Mutation	17	1
TCGA-85-A4CL	Lung Squamous Cell Carcinoma	G266R	Missense_Mutation	50		0.456	MUT
TCGA-HT-8111	Oligoastrocytoma	A161T	Missense_Mutation	60		0.71	MUT
TCGA-56-7730	Lung Squamous Cell Carcinoma	A161T	Missense_Mutation	63		0.321782	MUT
TCGA-DK-A1A5	Bladder Urothelial Carcinoma	A161T	Missense_Mutation	50
TCGA-XF-AAN7	Bladder Urothelial Carcinoma	A161T	Missense_Mutation	91		0.324	MUT
TCGA-AO-A03N	Breast Invasive Ductal Carcinoma	A161T	Missense_Mutation	70		0.088	MUT
TCGA-A6-6652	Colon Adenocarcinoma	A161T	Missense_Mutation	78		0.666667	MUT
TCGA-CN-5367	Head and Neck Squamous Cell Carcinoma	A161T	Missense_Mutation	20		0.986	MUT
TCGA-DD-AACS	Hepatocellular Carcinoma	Y126N	Missense_Mutation	92		0.292	MUT
TCGA-2J-AAB4	Pancreatic Adenocarcinoma	Y126N	Missense_Mutation	19		0.739927	MUT
TCGA-D8-A1XW	Breast Invasive Ductal Carcinoma	Y126N	Missense_Mutation	61		0.888	MUT
TCGA-33-4583	Lung Squamous Cell Carcinoma	R158L	Missense_Mutation	32		0.864141	MUT
TCGA-34-2608	Lung Squamous Cell Carcinoma	R158L	Missense_Mutation	11
TCGA-34-7107	Lung Squamous Cell Carcinoma	R158L	Missense_Mutation	51		0.831202	MUT
TCGA-43-7658	Lung Squamous Cell Carcinoma	R158L	Missense_Mutation	75		0.864	MUT
TCGA-58-A46K	Lung Squamous Cell Carcinoma	R158L	Missense_Mutation	57		0.932	MUT
TCGA-63-5131	Lung Squamous Cell Carcinoma	R158L	Missense_Mutation	51		0.962	MUT
TCGA-63-6202	Lung Squamous Cell Carcinoma	R158L	Missense_Mutation	38		0.642	MUT
TCGA-66-2795	Lung Squamous Cell Carcinoma	R158L	Missense_Mutation	36		0.188	MUT
TCGA-77-A5GH	Lung Squamous Cell Carcinoma	R158L	Missense_Mutation	28		0.402	MUT
TCGA-85-7699	Lung Squamous Cell Carcinoma	R158L	Missense_Mutation	26		0.664	MUT
TCGA-90-A4EE	Lung Squamous Cell Carcinoma	R158L	Missense_Mutation	22		0.809955	MUT
TCGA-96-7544	Lung Squamous Cell Carcinoma	R158L	Missense_Mutation	44		0.774	MUT
TCGA-NK-A5CR	Lung Squamous Cell Carcinoma	R158L	Missense_Mutation	61		0.942	MUT
TCGA-XC-AA0X	Lung Squamous Cell Carcinoma	R158L	Missense_Mutation	24		0.239726	MUT
TCGA-LN-A4A1	Esophageal Squamous Cell Carcinoma	R158L	Missense_Mutation	56		0.994	MUT
TCGA-HD-8634	Head and Neck Squamous Cell Carcinoma	R158L	Missense_Mutation	37		0.4	MUT
TCGA-QK-A8Z8	Head and Neck Squamous Cell Carcinoma	R158L	Missense_Mutation	56		0.555556	MUT
TCGA-49-AARQ	Lung Adenocarcinoma	R158L	Missense_Mutation	47		0.518	MUT
TCGA-50-5933	Lung Adenocarcinoma	R158L	Missense_Mutation	7
TCGA-55-8092	Lung Adenocarcinoma	R158L	Missense_Mutation	36		0.339768	MUT
TCGA-55-A4DG	Lung Adenocarcinoma	R158L	Missense_Mutation	54		0.820755	MUT
TCGA-78-7150	Lung Adenocarcinoma	R158L	Missense_Mutation	44		0.704	MUT
TCGA-95-7043	Lung Adenocarcinoma	R158L	Missense_Mutation	89		0.062	MUT
TCGA-56-7221	Lung Squamous Cell Carcinoma	D259Y	Missense_Mutation	38		0.578947	MUT
TCGA-DK-AA6X	Bladder Urothelial Carcinoma	D259Y	Missense_Mutation	26
TCGA-G4-6307	Colon Adenocarcinoma	D259Y	Missense_Mutation	77		0.282	WT
TCGA-VQ-A8PH	Tubular Stomach Adenocarcinoma	D259Y	Missense_Mutation	52		0.558	WT
TCGA-17-Z022	Lung Adenocarcinoma	D259Y	Missense_Mutation	79
TCGA-DU-A6S7	Astrocytoma	A159V	Missense_Mutation	89		0.560386	MUT
TCGA-34-A5IX	Lung Squamous Cell Carcinoma	A159V	Missense_Mutation	32		0.546	MUT
TCGA-56-8504	Lung Squamous Cell Carcinoma	A159V	Missense_Mutation	58		0.502092	MUT
TCGA-77-7338	Lung Squamous Cell Carcinoma	A159V	Missense_Mutation	33		0.758	MUT
TCGA-GN-A266	Cutaneous Melanoma	A159V	Missense_Mutation	45
TCGA-A5-A1OG	Uterine Serous Carcinoma/Uterine Papillary Serous Carcinoma	A159V	Missense_Mutation	70		0.87	MUT
TCGA-DF-A2KU	Uterine Endometrioid Carcinoma	A159V	Missense_Mutation	34		0.808	MUT
TCGA-CU-A3KJ	Bladder Urothelial Carcinoma	A159V	Missense_Mutation	76
TCGA-FD-A3SR	Bladder Urothelial Carcinoma	A159V	Missense_Mutation	20	1	0.708	MUT
TCGA-GV-A3JW	Bladder Urothelial Carcinoma	A159V	Missense_Mutation	86		0.596	MUT
TCGA-EK-A2PG	Cervical Squamous Cell Carcinoma	A159V	Missense_Mutation	26	3
TCGA-AG-3896	Rectal Adenocarcinoma	A159V	Missense_Mutation	51		0.081761	MUT
TCGA-CQ-6223	Head and Neck Squamous Cell Carcinoma	A159V	Missense_Mutation	48
TCGA-MP-A4TC	Lung Adenocarcinoma	A159V	Missense_Mutation	29		0.192	MUT
TCGA-23-1021	Serous Ovarian Cancer	A159V	Missense_Mutation	80		0.81	MUT
TCGA-A2-A0YT	Breast Invasive Ductal Carcinoma	I255S	Missense_Mutation	74		0.232	MUT
TCGA-5417	Glioblastoma Multiforme	I255S	Missense_Mutation	58
TCGA-DU-7008	Oligodendroglioma	F270S	Missense_Mutation	42		0.823129	MUT
TCGA-E1-5305	Astrocytoma	F270S	Missense_Mutation	76
TCGA-BH-A0AW	Breast Invasive Ductal Carcinoma	F270S	Missense_Mutation	49		0.83	MUT
TCGA-BR-7715	Stomach Adenocarcinoma	F270S	Missense_Mutation	75
TCGA-04-1649	Serous Ovarian Cancer	F270S	Missense_Mutation	66
TCGA-DU-7013	Astrocytoma	V216M	Missense_Mutation	93		0.166265	MUT
TCGA-HT-7485	Astrocytoma	V216M	Missense_Mutation	83		0.759777	MUT
TCGA-AX-A3GI	Uterine Serous Carcinoma/Uterine Papillary Serous Carcinoma	V216M	Missense_Mutation	95
TCGA-AR-A0TV	Breast Invasive Ductal Carcinoma	V216M	Missense_Mutation	72		0.726	MUT
TCGA-BH-A0B3	Breast Invasive Ductal Carcinoma	V216M	Missense_Mutation	48		0.868	MUT
TCGA-E2-A159	Breast Invasive Ductal Carcinoma	V216M	Missense_Mutation	32		0.818	MUT
TCGA-CR-7365	Head and Neck Squamous Cell Carcinoma	V216M	Missense_Mutation	73
TCGA-50-5068	Lung Adenocarcinoma	V216M	Missense_Mutation	16		0.569	MUT
TCGA-27-1835	Glioblastoma Multiforme	V216M	Missense_Mutation	74
TCGA-28-1752	Glioblastoma Multiforme	V216M	Missense_Mutation	7
TCGA-02-0055	Glioblastoma Multiforme	V216M	Missense_Mutation	61
TCGA-24-1435	Serous Ovarian Cancer	V216M	Missense_Mutation	60
TCGA-30-1856	Serous Ovarian Cancer	V216M	Missense_Mutation	54
TCGA-42-2591	Serous Ovarian Cancer	V216M	Missense_Mutation	80		0.576	MUT
TCGA-BD-A3EP	Hepatocellular Carcinoma	P151H	Missense_Mutation	26
TCGA-VR-AA7I	Esophageal Squamous Cell Carcinoma	P151H	Missense_Mutation	27		0.748	MUT
TCGA-E5-A2PC	Bladder Urothelial Carcinoma	P151H	Missense_Mutation	75		0.48	MUT
TCGA-BH-A0BL	Breast Invasive Ductal Carcinoma	P151H	Missense_Mutation	28		0.3	MUT
TCGA-AG-4008	Rectal Adenocarcinoma	P151H	Missense_Mutation	53		0.606195	MUT
TCGA-CV-7177	Head and Neck Squamous Cell Carcinoma	P151H	Missense_Mutation	61		0.564	MUT
TCGA-HT-7855	Astrocytoma	L130V	Missense_Mutation	91		0.576	MUT
TCGA-VR-A8EZ	Esophageal Squamous Cell Carcinoma	L130V	Missense_Mutation	58		0.726	MUT
TCGA-E2-A15M	Breast Invasive Lobular Carcinoma	L130V	Missense_Mutation	24		0.555556	MUT
TCGA-HU-A4GF	Tubular Stomach Adenocarcinoma	L130V	Missense_Mutation	67
TCGA-61-2094	Serous Ovarian Cancer	L130V	Missense_Mutation	27
TCGA-55-7907	Lung Adenocarcinoma	R158P	Missense_Mutation	63		0.568	MUT
TCGA-MP-A4T4	Lung Adenocarcinoma	R158P	Missense_Mutation	6		0.446	MUT
TCGA-12-0773	Glioblastoma Multiforme	R158P	Missense_Mutation	83
TCGA-L7-A6VZ	Esophageal Adenocarcinoma	V143A	Missense_Mutation	53		0.87	MUT
TCGA-XF-A9T3	Bladder Urothelial Carcinoma	V143A	Missense_Mutation	46		0.814	MUT
TCGA-RC-A7SK	Hepatocellular Carcinoma	R174W	Missense_Mutation	64		0.19	MUT
TCGA-LN-A7HX	Esophageal Squamous Cell Carcinoma	R174W	Missense_Mutation	35		0.792	MUT
TCGA-39-5034	Lung Squamous Cell Carcinoma	E198*	Nonsense_Mutation	59
TCGA-EE-A29V	Cutaneous Melanoma	E198*	Nonsense_Mutation	68	3
TCGA-JY-A6FA	Esophageal Squamous Cell Carcinoma	E198*	Nonsense_Mutation	82		0.592	MUT
TCGA-L5-A4OJ	Esophageal Adenocarcinoma	E198*	Nonsense_Mutation	34		0.526	MUT
TCGA-AR-A0TS	Breast Invasive Ductal Carcinoma	E198*	Nonsense_Mutation	23		0.0879121	MUT
TCGA-A6-2675	Colon Adenocarcinoma	E198*	Nonsense_Mutation	37
TCGA-R5-A7ZF	Tubular Stomach Adenocarcinoma	E198*	Nonsense_Mutation	30		0.810811	MUT
TCGA-62-A46R	Lung Adenocarcinoma	E198*	Nonsense_Mutation	30		0.22	MUT
TCGA-NJ-A4YF	Lung Adenocarcinoma	E198*	Nonsense_Mutation	56		0.538	MUT
TCGA-17-Z023	Lung Adenocarcinoma	E198*	Nonsense_Mutation	33
TCGA-23-1027	Serous Ovarian Cancer	E198*	Nonsense_Mutation	65		0.84	MUT
TCGA-24-1413	Serous Ovarian Cancer	E198*	Nonsense_Mutation	95
TCGA-B0-5098	Renal Clear Cell Carcinoma	R213*	Nonsense_Mutation	27		0.618	MUT
TCGA-HT-7602	Oligodendroglioma	R213*	Nonsense_Mutation	8		0.124	MUT
TCGA-HT-8018	Oligoastrocytoma	R213*	Nonsense_Mutation	14		0.94	MUT
TCGA-HT-A74J	Oligoastrocytoma	R213*	Nonsense_Mutation	76		0.408989	MUT
TCGA-39-5029	Lung Squamous Cell Carcinoma	R213*	Nonsense_Mutation	29
TCGA-56-5897	Lung Squamous Cell Carcinoma	R213*	Nonsense_Mutation	19		0.767782	MUT
TCGA-60-2698	Lung Squamous Cell Carcinoma	R213*	Nonsense_Mutation	41		0.782	MUT
TCGA-FB-AAPZ	Pancreatic Adenocarcinoma	R213*	Nonsense_Mutation	68		0.888889	MUT
TCGA-LB-A7SX	Pancreatic Adenocarcinoma	R213*	Nonsense_Mutation	48		0.352	MUT
TCGA-LB-A9Q5	Pancreatic Adenocarcinoma	R213*	Nonsense_Mutation	5		0.646	MUT
TCGA-DX-A2J1	Dedifferentiated Liposarcoma	R213*	Nonsense_Mutation	21		0.336	MUT
TCGA-DX-A8BV	Myxofibrosarcoma	R213*	Nonsense_Mutation	69		0.04	MUT
TCGA-D9-A6EC	Cutaneous Melanoma	R213*	Nonsense_Mutation	98
TCGA-EB-A5FP	Cutaneous Melanoma	R213*	Nonsense_Mutation	85
TCGA-EE-A3AE	Cutaneous Melanoma	R213*	Nonsense_Mutation	76
TCGA-EE-A3AG	Cutaneous Melanoma	R213*	Nonsense_Mutation	85
TCGA-W3-AA1R	Cutaneous Melanoma	R213*	Nonsense_Mutation	48
TCGA-Z2-A8RT	Cutaneous Melanoma	R213*	Nonsense_Mutation	31
TCGA-2H-A9GH	Esophageal Adenocarcinoma	R213*	Nonsense_Mutation	77		0.672	MUT
TCGA-IG-A4QS	Esophageal Adenocarcinoma	R213*	Nonsense_Mutation	75		0.834	MUT
TCGA-LN-A49M	Esophageal Squamous Cell Carcinoma	R213*	Nonsense_Mutation	37		0.98	MUT
TCGA-XP-A8T6	Esophageal Squamous Cell Carcinoma	R213*	Nonsense_Mutation	39		0.496	MUT
TCGA-A5-A0VP	Uterine Endometrioid Carcinoma	R213*	Nonsense_Mutation	8		0.332	MUT
TCGA-AJ-A3EK	Uterine Endometrioid Carcinoma	R213*	Nonsense_Mutation	36		0.774	MUT
TCGA-BS-A0UF	Uterine Endometrioid Carcinoma	R213*	Nonsense_Mutation	28		0.786	MUT
TCGA-BS-A0UV	Uterine Endometrioid Carcinoma	R213*	Nonsense_Mutation	70		0.984	MUT
TCGA-DF-A2KV	Uterine Endometrioid Carcinoma	R213*	Nonsense_Mutation	10		0.922	MUT
TCGA-AO-A0JB	Breast Invasive Ductal Carcinoma	R213*	Nonsense_Mutation	57		0.146	MUT
TCGA-AO-A124	Breast Invasive Carcinoma (NOS)	R213*	Nonsense_Mutation	84		0.868	MUT
TCGA-B6-A0IQ	Breast Invasive Ductal Carcinoma	R213*	Nonsense_Mutation	55		0.82	MUT
TCGA-BH-A202	Breast Invasive Ductal Carcinoma	R213*	Nonsense_Mutation	49		0.908	MUT
TCGA-D8-A1Y3	Breast Invasive Ductal Carcinoma	R213*	Nonsense_Mutation	54		0.17	MUT
TCGA-E2-A14X	Breast Invasive Ductal Carcinoma	R213*	Nonsense_Mutation	37		0.754	MUT
TCGA-EW-A1PA	Breast Invasive Ductal Carcinoma	R213*	Nonsense_Mutation	45		0.106	MUT
TCGA-EI-6917	Rectal Adenocarcinoma	R213*	Nonsense_Mutation	26		0.822695	MUT
TCGA-EI-6917	Rectal Adenocarcinoma	R213*	Nonsense_Mutation	26		0.822695	MUT
TCGA-F5-6814	Rectal Adenocarcinoma	R213*	Nonsense_Mutation	80
TCGA-A6-2674	Mucinous Adenocarcinoma of the Colon and Rectum	R213*	Nonsense_Mutation	24	91	0.175214	MUT
TCGA-A6-2685	Colon Adenocarcinoma	R213*	Nonsense_Mutation	30		0.208	MUT
TCGA-AA-3977	Colon Adenocarcinoma	R213*	Nonsense_Mutation	12		0.423077	MUT
TCGA-AA-3977	Colon Adenocarcinoma	R213*	Nonsense_Mutation	12		0.423077	MUT
TCGA-AA-3980	Colon Adenocarcinoma	R213*	Nonsense_Mutation	57		0.591928	MUT
TCGA-AD-6965	Colon Adenocarcinoma	R213*	Nonsense_Mutation	83		0.611111	MUT
TCGA-AY-5543	Colon Adenocarcinoma	R213*	Nonsense_Mutation	55		0.844	MUT
TCGA-AY-A8YK	Colon Adenocarcinoma	R213*	Nonsense_Mutation	62		0.254	MUT
TCGA-CA-6718	Colon Adenocarcinoma	R213*	Nonsense_Mutation	29		0.694	MUT
TCGA-CA-6718	Colon Adenocarcinoma	R213*	Nonsense_Mutation	29		0.694	MUT
TCGA-G4-6303	Colon Adenocarcinoma	R213*	Nonsense_Mutation	72		0.668	MUT
TCGA-G4-6586	Colon Adenocarcinoma	R213*	Nonsense_Mutation	13		0.686	MUT
TCGA-BB-4227	Head and Neck Squamous Cell Carcinoma	R213*	Nonsense_Mutation	83		0.41	MUT
TCGA-CQ-6222	Head and Neck Squamous Cell Carcinoma	R213*	Nonsense_Mutation	13		0.454	MUT
TCGA-CQ-6229	Head and Neck Squamous Cell Carcinoma	R213*	Nonsense_Mutation	63		0.29	MUT
TCGA-CV-5434	Head and Neck Squamous Cell Carcinoma	R213*	Nonsense_Mutation	34		0.501441	MUT
TCGA-CV-6942	Head and Neck Squamous Cell Carcinoma	R213*	Nonsense_Mutation	24		0.769424	MUT
TCGA-CV-7438	Head and Neck Squamous Cell Carcinoma	R213*	Nonsense_Mutation	52		0.736	MUT
TCGA-IQ-A61O	Head and Neck Squamous Cell Carcinoma	R213*	Nonsense_Mutation	19		0.82	MUT
TCGA-UF-A7JD	Head and Neck Squamous Cell Carcinoma	R213*	Nonsense_Mutation	59		0.77	MUT
TCGA-BR-7197	Stomach Adenocarcinoma	R213*	Nonsense_Mutation	34
TCGA-CD-8524	Intestinal Type Stomach Adenocarcinoma	R213*	Nonsense_Mutation	19		0.96	MUT
TCGA-CG-4438	Intestinal Type Stomach Adenocarcinoma	R213*	Nonsense_Mutation	63		0.5	MUT
TCGA-CG-4469	Intestinal Type Stomach Adenocarcinoma	R213*	Nonsense_Mutation	55		0.64	MUT
TCGA-D7-6525	Diffuse Type Stomach Adenocarcinoma	R213*	Nonsense_Mutation	48		0.698	MUT
TCGA-RD-A8NB	Diffuse Type Stomach Adenocarcinoma	R213*	Nonsense_Mutation	15		0.842	MUT
TCGA-44-7661	Lung Adenocarcinoma	R213*	Nonsense_Mutation	18
TCGA-49-4490	Lung Adenocarcinoma	R213*	Nonsense_Mutation	53		0.269	MUT
TCGA-55-8510	Lung Adenocarcinoma	R213*	Nonsense_Mutation	35		0.763848	MUT
TCGA-17-Z020	Lung Adenocarcinoma	R213*	Nonsense_Mutation	11
TCGA-5416	Glioblastoma Multiforme	R213*	Nonsense_Mutation	96
TCGA-13-1510	Serous Ovarian Cancer	R213*	Nonsense_Mutation	80
TCGA-29-1762	Serous Ovarian Cancer	R213*	Nonsense_Mutation	76
TCGA-13-0887	Serous Ovarian Cancer	R213*	Nonsense_Mutation	56	14
TCGA-2Y-A9GY	Hepatocellular Carcinoma	R213L	Missense_Mutation	47		0.216	MUT
TCGA-56-A5DS	Lung Squamous Cell Carcinoma	R213L	Missense_Mutation	14		0.966102	MUT
TCGA-D5-6922	Colon Adenocarcinoma	R213L	Missense_Mutation	58		0.926471	MUT
TCGA-CR-7399	Head and Neck Squamous Cell Carcinoma	R213L	Missense_Mutation	39
TCGA-UF-A7JO	Head and Neck Squamous Cell Carcinoma	R213L	Missense_Mutation	11		0.826	MUT
TCGA-DX-A7EN	Leiomyosarcoma	V203L	Missense_Mutation	49		0.196	MUT
TCGA-IE-A4EJ	Undifferentiated Pleomorphic Sarcoma/Malignant Fibrous Histiocytoma/High-Grade Spindle Cell Sarcoma	R213P	Missense_Mutation	60		0.77	WT
TCGA-CQ-6219	Head and Neck Squamous Cell Carcinoma	R213P	Missense_Mutation	28		0.572	WT
TCGA-VV-A86M	Astrocytoma	Y163N	Missense_Mutation	40		0.928	MUT
TCGA-QQ-A8VH	Malignant Peripheral Nerve Sheath Tumor	Y163N	Missense_Mutation	80		0.648	MUT
TCGA-61-2104	Serous Ovarian Cancer	Y163N	Missense_Mutation	66
TCGA-P5-A72W	Astrocytoma	C238F	Missense_Mutation	88		0.618	MUT
TCGA-85-A511	Lung Squamous Cell Carcinoma	C238F	Missense_Mutation	33		0.822	MUT
TCGA-BG-A0M7	Uterine Endometrioid Carcinoma	C238F	Missense_Mutation	40		0.028	MUT
TCGA-C4-A0F7	Bladder Urothelial Carcinoma	C238F	Missense_Mutation	89
TCGA-FD-A62S	Bladder Urothelial Carcinoma	C238F	Missense_Mutation	36		0.256	MUT
TCGA-C8-A12L	Breast Invasive Ductal Carcinoma	C238F	Missense_Mutation	42		0.972	MUT
TCGA-D8-A1X5	Breast Invasive Ductal Carcinoma	C238F	Missense_Mutation	54		0.68	MUT
TCGA-LP-A5U2	Endocervical Adenocarcinoma	C238F	Missense_Mutation	30		0.352	MUT
TCGA-BA-6869	Head and Neck Squamous Cell Carcinoma	C238F	Missense_Mutation	23		0.342	MUT
TCGA-CN-6996	Head and Neck Squamous Cell Carcinoma	C238F	Missense_Mutation	39		0.804178	MUT
TCGA-BR-8296	Intestinal Type Stomach Adenocarcinoma	C238F	Missense_Mutation	8		0.596	MUT
TCGA-6694	Glioblastoma Multiforme	C238F	Missense_Mutation	70
TCGA-32-2491	Glioblastoma Multiforme	C238F	Missense_Mutation	42
TCGA-31-1959	Serous Ovarian Cancer	C238F	Missense_Mutation	36
TCGA-DD-AACL	Hepatocellular Carcinoma	C238R	Missense_Mutation	41		0.182	MUT
TCGA-B0-5117	Renal Clear Cell Carcinoma	H193Y	Missense_Mutation	53		0.144	MUT
TCGA-90-7769	Lung Squamous Cell Carcinoma	H193Y	Missense_Mutation	27
TCGA-5B-A90C	Uterine Endometrioid Carcinoma	H193Y	Missense_Mutation	86		0.648	MUT
TCGA-GC-A3OO	Bladder Urothelial Carcinoma	H193Y	Missense_Mutation	29		0.424	MUT
TCGA-AR-A0U4	Breast Invasive Ductal Carcinoma	H193Y	Missense_Mutation	19		0.89	MUT
TCGA-C8-A12W	Breast Invasive Ductal Carcinoma	H193Y	Missense_Mutation	65		0.58	MUT
TCGA-P3-A5QA	Head and Neck Squamous Cell Carcinoma	H193Y	Missense_Mutation	49		0.766	MUT
TCGA-VQ-A91X	Intestinal Type Stomach Adenocarcinoma	H193Y	Missense_Mutation	57		0.468	MUT
TCGA-29-1698	Serous Ovarian Cancer	H193Y	Missense_Mutation	71
TCGA-29-1703	Serous Ovarian Cancer	H193Y	Missense_Mutation	89
TCGA-13-0894	Serous Ovarian Cancer	H193Y	Missense_Mutation	29
TCGA-46-3768	Lung Squamous Cell Carcinoma	R248P	Missense_Mutation	75		0.740741	MUT
TCGA-BL-A3JM	Bladder Urothelial Carcinoma	R248P	Missense_Mutation	84		0.335443	MUT
TCGA-73-4666	Lung Adenocarcinoma	R248P	Missense_Mutation	52	1	0.866	MUT
TCGA-DX-A48U	Leiomyosarcoma	R175L	Missense_Mutation	89		0.46	MUT
TCGA-DB-A64S	Oligoastrocytoma	L194R	Missense_Mutation	40		0.236	MUT
TCGA-DD-AAVU	Hepatocellular Carcinoma	L194R	Missense_Mutation	90	58	0.116	MUT
TCGA-3B-A9HV	Leiomyosarcoma	L194R	Missense_Mutation	47		0.956	MUT
TCGA-4V-A9QJ	Thymoma	L194R	Missense_Mutation	11		0.126	MUT
TCGA-AC-A5EH	Breast Invasive Ductal Carcinoma	L194R	Missense_Mutation	46		0.506	MUT
TCGA-AR-A0U0	Breast Invasive Ductal Carcinoma	L194R	Missense_Mutation	44		0.891304	MUT
TCGA-B6-A0IK	Breast Invasive Ductal Carcinoma	L194R	Missense_Mutation	22		0.464789	MUT
TCGA-LL-A5YO	Breast Invasive Ductal Carcinoma	L194R	Missense_Mutation	18		0.346	MUT
TCGA-AH-6544	Rectal Adenocarcinoma	L194R	Missense_Mutation	41		0.854	MUT
TCGA-D6-A4ZB	Head and Neck Squamous Cell Carcinoma	L194R	Missense_Mutation	55		0.762	MUT
TCGA-05-4424	Lung Adenocarcinoma	L194R	Missense_Mutation	45		0.0350877	MUT
TCGA-62-A46Y	Lung Adenocarcinoma	L194R	Missense_Mutation	41
TCGA-19-1390	Glioblastoma Multiforme	L194R	Missense_Mutation	14
TCGA-25-2401	Serous Ovarian Cancer	L194R	Missense_Mutation	45		0.764	MUT
TCGA-30-1891	Serous Ovarian Cancer	L194R	Missense_Mutation	45
TCGA-36-2551	Serous Ovarian Cancer	L194R	Missense_Mutation	83
TCGA-BA-A4IF	Head and Neck Squamous Cell Carcinoma	F134V	Missense_Mutation	51
TCGA-13-0912	Serous Ovarian Cancer	F134V	Missense_Mutation	8
TCGA-QR-A6GY	Pheochromocytoma	E285V	Missense_Mutation	81
TCGA-LN-A9FR	Esophageal Squamous Cell Carcinoma	E285V	Missense_Mutation	17		0.96	MUT
TCGA-GV-A40G	Bladder Urothelial Carcinoma	E285V	Missense_Mutation	45
TCGA-BR-8590	Stomach Adenocarcinoma	E285V	Missense_Mutation	25		0.146	MUT
TCGA-CS-4942	Astrocytoma	C275F	Missense_Mutation	83		0.470405	MUT
TCGA-DB-A75M	Astrocytoma	C275F	Missense_Mutation	91		0.992	MUT
TCGA-HZ-A49G	Pancreatic Adenocarcinoma	C275F	Missense_Mutation	8		0.745763	MUT
TCGA-IG-A50L	Esophageal Squamous Cell Carcinoma	C275F	Missense_Mutation	51		0.87	MUT
TCGA-LN-A49Y	Esophageal Squamous Cell Carcinoma	C275F	Missense_Mutation	48		0.9925	MUT
TCGA-EO-A2CH	Uterine Serous Carcinoma/Uterine Papillary Serous Carcinoma	C275F	Missense_Mutation	70	2	0.932	MUT
TCGA-CN-4725	Head and Neck Squamous Cell Carcinoma	C275F	Missense_Mutation	25		0.811224	MUT
TCGA-CV-6952	Head and Neck Squamous Cell Carcinoma	C275F	Missense_Mutation	47		0.194	MUT
TCGA-55-8208	Lung Adenocarcinoma	C275F	Missense_Mutation	19		0.728	MUT
TCGA-83-5908	Lung Adenocarcinoma	C275F	Missense_Mutation	10		0.192	MUT
TCGA-17-Z027	Lung Adenocarcinoma	C275F	Missense_Mutation	93
TCGA-22-1011	Lung Squamous Cell Carcinoma	E271K	Missense_Mutation	17		0.414	MUT
TCGA-33-4547	Lung Squamous Cell Carcinoma	E271K	Missense_Mutation	38		0.969429	MUT
TCGA-BT-A3PH	Bladder Urothelial Carcinoma	E271K	Missense_Mutation	90		0.676	MUT
TCGA-DK-A1AC	Bladder Urothelial Carcinoma	E271K	Missense_Mutation	79		0.234	MUT
TCGA-DK-A3X1	Bladder Urothelial Carcinoma	E271K	Missense_Mutation	48		0.702	MUT
TCGA-E7-A7DU	Bladder Urothelial Carcinoma	E271K	Missense_Mutation	90		0.07	MUT
TCGA-XF-AAMF	Bladder Urothelial Carcinoma	E271K	Missense_Mutation	65		0.198171	MUT
TCGA-ZF-A9RD	Bladder Urothelial Carcinoma	E271K	Missense_Mutation	57		0.838	MUT
TCGA-IR-A3LA	Endometrioid Carcinoma	E271K	Missense_Mutation	43		0.058	MUT
TCGA-KU-A66T	Head and Neck Squamous Cell Carcinoma	E271K	Missense_Mutation	94		0.758	MUT
TCGA-QK-A6II	Head and Neck Squamous Cell Carcinoma	E271K	Missense_Mutation	50		0.956	MUT
TCGA-D7-5578	Tubular Stomach Adenocarcinoma	E271K	Missense_Mutation	55		0.802	MUT
TCGA-78-7154	Lung Adenocarcinoma	E271K	Missense_Mutation	58		0.502	MUT
TCGA-2567	Glioblastoma Multiforme	E271K	Missense_Mutation	26
TCGA-77-A5G8	Lung Squamous Cell Carcinoma	C275W	Missense_Mutation	47		0.538	MUT
TCGA-56-8304	Lung Squamous Cell Carcinoma	Y234H	Missense_Mutation	38		0.464419	MUT
TCGA-AA-3688	Colon Adenocarcinoma	Y234H	Missense_Mutation	79		0.0275862	MUT
TCGA-CS-5393	Astrocytoma	P250L	Missense_Mutation	71		0.7	MUT
TCGA-DB-5275	Oligoastrocytoma	P250L	Missense_Mutation	82		0.71	MUT
TCGA-22-4595	Lung Squamous Cell Carcinoma	P250L	Missense_Mutation	31		0.358	MUT
TCGA-IB-A7M4	Pancreatic Adenocarcinoma	P250L	Missense_Mutation	31		0.406	MUT
TCGA-A7-A6VX	Breast Invasive Ductal Carcinoma	P250L	Missense_Mutation	51		0.628099	MUT
TCGA-CI-6619	Rectal Adenocarcinoma	P250L	Missense_Mutation	39
TCGA-CG-4449	Mucinous Stomach Adenocarcinoma	P250L	Missense_Mutation	55		0.275281	MUT
TCGA-78-7146	Lung Adenocarcinoma	P250L	Missense_Mutation	67		0.788	MUT
TCGA-17-Z049	Lung Adenocarcinoma	P250L	Missense_Mutation	86
TCGA-14-3477	Glioblastoma Multiforme	P250L	Missense_Mutation	97
TCGA-24-2288	Serous Ovarian Cancer	P250L	Missense_Mutation	58
TCGA-33-4583	Lung Squamous Cell Carcinoma	R249W	Missense_Mutation	19		0.864141	MUT
TCGA-B5-A0JN	Uterine Serous Carcinoma/Uterine Papillary Serous Carcinoma	R249W	Missense_Mutation	75
TCGA-97-7554	Lung Adenocarcinoma	R249W	Missense_Mutation	46		0.462	MUT
TCGA-24-1844	Serous Ovarian Cancer	C176S	Missense_Mutation	84
TCGA-FG-A4MT	Oligodendroglioma	C176F	Missense_Mutation	40		0.774	MUT
TCGA-22-4607	Lung Squamous Cell Carcinoma	C176F	Missense_Mutation	42		0.638	MUT
TCGA-56-7223	Lung Squamous Cell Carcinoma	C176F	Missense_Mutation	90		0.564	MUT
TCGA-98-8020	Lung Squamous Cell Carcinoma	C176F	Missense_Mutation	33		0.612	MUT
TCGA-2H-A9GR	Esophageal Adenocarcinoma	C176F	Missense_Mutation	40		0.336	MUT
TCGA-L5-A8NW	Esophageal Adenocarcinoma	C176F	Missense_Mutation	53
TCGA-G2-A3IB	Bladder Urothelial Carcinoma	C176F	Missense_Mutation	48		0.564	MUT
TCGA-A7-A26F	Breast Invasive Carcinoma (NOS)	C176F	Missense_Mutation	30		0.988732	MUT
TCGA-A8-A08X	Breast Invasive Ductal Carcinoma	C176F	Missense_Mutation	33		0.637931	MUT
TCGA-AR-A0U2	Breast Invasive Ductal Carcinoma	C176F	Missense_Mutation	80		0.748	MUT
TCGA-D8-A147	Breast Invasive Ductal Carcinoma	C176F	Missense_Mutation	57		0.236	MUT
TCGA-DM-A0XF	Colon Adenocarcinoma	C176F	Missense_Mutation	37		0.254	MUT
TCGA-DM-A0XF	Colon Adenocarcinoma	C176F	Missense_Mutation	37		0.254	MUT
TCGA-SS-A7HO	Colon Adenocarcinoma	C176F	Missense_Mutation	86	1	0.55	MUT
TCGA-CQ-5333	Head and Neck Squamous Cell Carcinoma	C176F	Missense_Mutation	15		0.108	MUT
TCGA-CV-A6JZ	Head and Neck Squamous Cell Carcinoma	C176F	Missense_Mutation	29		0.6	MUT
TCGA-BR-A452	Tubular Stomach Adenocarcinoma	C176F	Missense_Mutation	56
TCGA-BR-A4CQ	Stomach Adenocarcinoma	C176F	Missense_Mutation	67		0.338	MUT
TCGA-CG-5717	Stomach Adenocarcinoma	C176F	Missense_Mutation	9		0.004	MUT
TCGA-FP-7829	Mucinous Stomach Adenocarcinoma	C176F	Missense_Mutation	72		0.82	MUT
TCGA-73-4676	Lung Adenocarcinoma	C176F	Missense_Mutation	66		0.568	MUT
TCGA-86-7711	Lung Adenocarcinoma	C176F	Missense_Mutation	16		0.98	MUT
TCGA-04-1360	Serous Ovarian Cancer	C176F	Missense_Mutation	70	26
TCGA-29-1695	Serous Ovarian Cancer	C176F	Missense_Mutation	60
TCGA-29-1768	Serous Ovarian Cancer	C176F	Missense_Mutation	36
TCGA-85-7698	Lung Squamous Cell Carcinoma	P278H	Missense_Mutation	64		0.596	MUT
TCGA-DX-AB30	Myxofibrosarcoma	P278H	Missense_Mutation	97		0.55	MUT
TCGA-IG-A5S3	Esophageal Squamous Cell Carcinoma	P278H	Missense_Mutation	81		0.722	MUT
TCGA-75-5146	Lung Adenocarcinoma	P278H	Missense_Mutation	39		0.248	MUT
TCGA-24-1552	Serous Ovarian Cancer	P278H	Missense_Mutation	92
TCGA-HT-7879	Oligoastrocytoma	H193L	Missense_Mutation	33		0.67	MUT
TCGA-43-3920	Lung Squamous Cell Carcinoma	H193L	Missense_Mutation	56
TCGA-66-2766	Lung Squamous Cell Carcinoma	H193L	Missense_Mutation	77		0.022	MUT
TCGA-AO-A0JD	Breast Invasive Ductal Carcinoma	H193L	Missense_Mutation	51		0.838	MUT
TCGA-D8-A1JL	Breast Invasive Ductal Carcinoma	H193L	Missense_Mutation	44		0.796	MUT
TCGA-BA-6873	Head and Neck Squamous Cell Carcinoma	H193L	Missense_Mutation	33		0.893855	MUT
TCGA-CN-5365	Head and Neck Squamous Cell Carcinoma	H193L	Missense_Mutation	57		0.922	MUT
TCGA-CV-6945	Head and Neck Squamous Cell Carcinoma	H193L	Missense_Mutation	61		0.300221	MUT
TCGA-CV-A6JM	Head and Neck Squamous Cell Carcinoma	H193L	Missense_Mutation	39		0.868	MUT
TCGA-QK-A8ZA	Head and Neck Squamous Cell Carcinoma	H193L	Missense_Mutation	69		0.586667	MUT
TCGA-44-A47G	Lung Adenocarcinoma	H193L	Missense_Mutation	12		0.938889	MUT
TCGA-05-4427	Lung Adenocarcinoma	D281N	Missense_Mutation	55		0.721854	WT
TCGA-17-Z037	Lung Adenocarcinoma	D281N	Missense_Mutation	32
TCGA-DU-7015	Oligodendroglioma	I195T	Missense_Mutation	77		0.344086	MUT
TCGA-AJ-A3BD	Uterine Serous Carcinoma/Uterine Papillary Serous Carcinoma	I195T	Missense_Mutation	71		0.972	MUT
TCGA-A7-A0DA	Breast Invasive Ductal Carcinoma	I195T	Missense_Mutation	55		0.712662	MUT
TCGA-AC-A62X	Breast Invasive Ductal Carcinoma	I195T	Missense_Mutation	73		0.968	MUT
TCGA-C8-A12K	Breast Invasive Ductal Carcinoma	I195T	Missense_Mutation	38		0.766	MUT
TCGA-E2-A14R	Breast Invasive Ductal Carcinoma	I195T	Missense_Mutation	70		0.826	MUT
TCGA-E2-A158	Breast Invasive Ductal Carcinoma	I195T	Missense_Mutation	82		0.0305085	MUT
TCGA-AG-3591	Rectal Adenocarcinoma	I195T	Missense_Mutation	86		0.864865	MUT
TCGA-DC-4749	Rectal Adenocarcinoma	I195T	Missense_Mutation	75		0.586	MUT
TCGA-C9-A47Z	Head and Neck Squamous Cell Carcinoma	I195T	Missense_Mutation	38		0.912	MUT
TCGA-HU-8244	Tubular Stomach Adenocarcinoma	I195T	Missense_Mutation	41
TCGA-0237	Glioblastoma Multiforme	I195T	Missense_Mutation	44
TCGA-24-1104	Serous Ovarian Cancer	I195T	Missense_Mutation	42
TCGA-24-1424	Serous Ovarian Cancer	I195T	Missense_Mutation	75
TCGA-24-1469	Serous Ovarian Cancer	I195T	Missense_Mutation	96
TCGA-25-2396	Serous Ovarian Cancer	I195T	Missense_Mutation	86		0.518	MUT
TCGA-29-1710	Serous Ovarian Cancer	I195T	Missense_Mutation	47
TCGA-31-1950	Serous Ovarian Cancer	I195T	Missense_Mutation	42
TCGA-61-1911	Serous Ovarian Cancer	I195T	Missense_Mutation	71
TCGA-61-1919	Serous Ovarian Cancer	I195T	Missense_Mutation	49
TCGA-09-0365	Serous Ovarian Cancer	I195T	Missense_Mutation	99
TCGA-CN-6992	Head and Neck Squamous Cell Carcinoma	R249M	Missense_Mutation	39		0.816489	MUT
TCGA-05-4430	Lung Adenocarcinoma	R249M	Missense_Mutation	24
TCGA-05-5423	Lung Adenocarcinoma	R249M	Missense_Mutation	52		0.894	MUT
TCGA-35-4122	Lung Adenocarcinoma	R249M	Missense_Mutation	8		0.902	MUT
TCGA-MP-A4TF	Lung Adenocarcinoma	R249M	Missense_Mutation	33		0.35	MUT
TCGA-28-5216	Glioblastoma Multiforme	R249M	Missense_Mutation	78
TCGA-V1-A8MJ	Prostate Adenocarcinoma	R181C	Missense_Mutation	14		0.082	MUT
TCGA-22-4599	Lung Squamous Cell Carcinoma	G245C	Missense_Mutation	37		0.626	MUT
TCGA-33-A4WN	Lung Squamous Cell Carcinoma	G245C	Missense_Mutation	38		0.789773	MUT
TCGA-37-A5EN	Lung Squamous Cell Carcinoma	G245C	Missense_Mutation	43
TCGA-60-2709	Lung Squamous Cell Carcinoma	G245C	Missense_Mutation	17		0.66	MUT
TCGA-77-7465	Lung Squamous Cell Carcinoma	G245C	Missense_Mutation	56		0.334	MUT
TCGA-77-A5G3	Lung Squamous Cell Carcinoma	G245C	Missense_Mutation	36		0.282443	MUT
TCGA-94-7943	Lung Squamous Cell Carcinoma	G245C	Missense_Mutation	77	97	0.989822	MUT
TCGA-UF-A7J9	Head and Neck Squamous Cell Carcinoma	G245C	Missense_Mutation	41		0.624	MUT
TCGA-44-6774	Lung Adenocarcinoma	G245C	Missense_Mutation	36		0.694	MUT
TCGA-44-A4SS	Lung Adenocarcinoma	G245C	Missense_Mutation	21		0.84492	MUT
TCGA-61-1914	Serous Ovarian Cancer	C275S	Missense_Mutation	61
TCGA-D1-A16N	Uterine Endometrioid Carcinoma	N239S	Missense_Mutation	76		0.146	MUT
TCGA-CM-4750	Colon Adenocarcinoma	N239S	Missense_Mutation	69		0.404	MUT
TCGA-64-5778	Lung Adenocarcinoma	N239S	Missense_Mutation	38		0.512	MUT
TCGA-24-1464	Serous Ovarian Cancer	N239S	Missense_Mutation	60
TCGA-09-2043	Serous Ovarian Cancer	C242R	Missense_Mutation	75
TCGA-37-3792	Lung Squamous Cell Carcinoma	G244V	Missense_Mutation	44
TCGA-BA-A6DL	Head and Neck Squamous Cell Carcinoma	G244V	Missense_Mutation	10		0.42	MUT
TCGA-BT-A2LB	Bladder Urothelial Carcinoma	L194F	Missense_Mutation	41		0.568	MUT
TCGA-IR-A3LA	Endometrioid Carcinoma	L194F	Missense_Mutation	50		0.058	MUT
TCGA-NC-A5HD	Lung Squamous Cell Carcinoma	R280G	Missense_Mutation	49		0.756	MUT
TCGA-BA-A6DG	Head and Neck Squamous Cell Carcinoma	R280G	Missense_Mutation	13		0.925697	MUT
TCGA-CQ-6220	Head and Neck Squamous Cell Carcinoma	R280G	Missense_Mutation	58		0.98	MUT
TCGA-55-8620	Lung Adenocarcinoma	R280G	Missense_Mutation	51		0.75	MUT
TCGA-64-5775	Lung Adenocarcinoma	R280G	Missense_Mutation	76		0.598	MUT
TCGA-EJ-A7NH	Prostate Adenocarcinoma	Y163H	Missense_Mutation	8
TCGA-ZG-A9L1	Prostate Adenocarcinoma	Y163H	Missense_Mutation	62
TCGA-D6-8568	Head and Neck Squamous Cell Carcinoma	Y163H	Missense_Mutation	37		0.692	MUT
TCGA-86-8055	Lung Adenocarcinoma	Y163H	Missense_Mutation	24		0.338	MUT
TCGA-09-2053	Serous Ovarian Cancer	Y163H	Missense_Mutation	51
TCGA-A1-A0SK	Breast Invasive Carcinoma (NOS)	M133K	Missense_Mutation	98		0.868	MUT
TCGA-CV-7415	Head and Neck Squamous Cell Carcinoma	M133K	Missense_Mutation	56		0.774	MUT
TCGA-DU-7299	Astrocytoma	P278L	Missense_Mutation	81		0.25	MUT
TCGA-39-5028	Lung Squamous Cell Carcinoma	P278L	Missense_Mutation	10
TCGA-EE-A29X	Cutaneous Melanoma	P278L	Missense_Mutation	71
TCGA-XF-AAN3	Bladder Urothelial Carcinoma	P278L	Missense_Mutation	44		0.13	MUT
TCGA-A2-A0YH	Breast Invasive Ductal Carcinoma	P278L	Missense_Mutation	45		0.876	MUT
TCGA-20-1682	Serous Ovarian Cancer	P278L	Missense_Mutation	60
TCGA-29-1688	Serous Ovarian Cancer	P278L	Missense_Mutation	74
TCGA-DX-A8BP	Undifferentiated Pleomorphic Sarcoma/Malignant Fibrous Histiocytoma/High-Grade Spindle Cell Sarcoma	C135R	Missense_Mutation	54		0.626	MUT
TCGA-LN-A49M	Esophageal Squamous Cell Carcinoma	C135R	Missense_Mutation	40		0.98	MUT
TCGA-EY-A1GW	Uterine Endometrioid Carcinoma	C135R	Missense_Mutation	88		0.714	MUT
TCGA-A2-A3XT	Breast Invasive Ductal Carcinoma	C135R	Missense_Mutation	38		0.568	MUT
TCGA-DB-A4XD	Astrocytoma	C141Y	Missense_Mutation	6		0.608	MUT
TCGA-WY-A85D	Oligoastrocytoma	C141Y	Missense_Mutation	50		0.526	MUT
TCGA-77-8148	Lung Squamous Cell Carcinoma	C141Y	Missense_Mutation	40		0.698	MUT
TCGA-AX-A3FW	Uterine Endometrioid Carcinoma	C141Y	Missense_Mutation	83
TCGA-D1-A169	Uterine Endometrioid Carcinoma	C141Y	Missense_Mutation	54		0.178	MUT
TCGA-E6-A8L9	Uterine Serous Carcinoma/Uterine Papillary Serous Carcinoma	C141Y	Missense_Mutation	90		0.9	MUT
TCGA-EY-A1GW	Uterine Endometrioid Carcinoma	C141Y	Missense_Mutation	94		0.714	MUT
TCGA-GD-A6C6	Bladder Urothelial Carcinoma	C141Y	Missense_Mutation	90		0.417219	MUT
TCGA-A8-A081	Breast Invasive Ductal Carcinoma	C141Y	Missense_Mutation	70
TCGA-D8-A13Z	Breast Invasive Ductal Carcinoma	C141Y	Missense_Mutation	37		0.798	MUT
TCGA-D8-A1JJ	Breast Invasive Ductal Carcinoma	C141Y	Missense_Mutation	56		0.6	MUT
TCGA-AA-3982	Colon Adenocarcinoma	C141Y	Missense_Mutation	36		0.448	MUT
TCGA-QK-A6IH	Head and Neck Squamous Cell Carcinoma	C141Y	Missense_Mutation	62		0.972	MUT
TCGA-IN-A6RS	Stomach Adenocarcinoma	C141Y	Missense_Mutation	30
TCGA-A8-A09X	Breast Invasive Lobular Carcinoma	M246I	Missense_Mutation	26		0.515152	MUT
TCGA-CV-7407	Head and Neck Squamous Cell Carcinoma	M246I	Missense_Mutation	18		0.669492	MUT
TCGA-VQ-A925	Tubular Stomach Adenocarcinoma	M246I	Missense_Mutation	30		0.65	MUT
TCGA-CJ-5677	Renal Clear Cell Carcinoma	D281Y	Missense_Mutation	18		0.226	MUT
TCGA-34-5232	Lung Squamous Cell Carcinoma	D281Y	Missense_Mutation	10		0.418	MUT
TCGA-D1-A15V	Uterine Serous Carcinoma/Uterine Papillary Serous Carcinoma	D281Y	Missense_Mutation	86		0.807143	MUT
TCGA-AC-A2QH	Metaplastic Breast Cancer	D281Y	Missense_Mutation	95		0.618	MUT
TCGA-CN-A641	Head and Neck Squamous Cell Carcinoma	D281Y	Missense_Mutation	60		0.414	MUT
TCGA-55-1596	Lung Adenocarcinoma	D281Y	Missense_Mutation	67		0.47	MUT
TCGA-69-A59K	Lung Adenocarcinoma	D281Y	Missense_Mutation	31		0.798	MUT
TCGA-61-1737	Serous Ovarian Cancer	D281Y	Missense_Mutation	37
TCGA-HT-7479	Astrocytoma	V173M	Missense_Mutation	54		0.308	MUT
TCGA-S9-A7J0	Oligodendroglioma	V173M	Missense_Mutation	93		0.614	MUT
TCGA-63-A5MH	Lung Squamous Cell Carcinoma	V173M	Missense_Mutation	85		0.647059	MUT
TCGA-EY-A1GM	Uterine Mixed Endometrial Carcinoma	V173M	Missense_Mutation	93		0.096	MUT
TCGA-AN-A0FY	Breast Invasive Ductal Carcinoma	V173M	Missense_Mutation	84		0.642	MUT
TCGA-AA-3956	Colon Adenocarcinoma	V173M	Missense_Mutation	31		0.138493	MUT
TCGA-BA-A6DE	Head and Neck Squamous Cell Carcinoma	V173M	Missense_Mutation	56		0.676	MUT
TCGA-CN-5366	Head and Neck Squamous Cell Carcinoma	V173M	Missense_Mutation	36		0.83	MUT
TCGA-CV-7242	Head and Neck Squamous Cell Carcinoma	V173M	Missense_Mutation	37		0.676	MUT
TCGA-FP-7735	Stomach Adenocarcinoma	V173M	Missense_Mutation	45
TCGA-KB-A93G	Signet Ring Cell Carcinoma of the Stomach	V173M	Missense_Mutation	15		0.485714	MUT
TCGA-17-Z003	Lung Adenocarcinoma	V173M	Missense_Mutation	24
TCGA-61-2613	Serous Ovarian Cancer	V173M	Missense_Mutation	83
TCGA-P5-A735	Astrocytoma	D281V	Missense_Mutation	27		0.502	MUT
TCGA-AR-A24S	Breast Invasive Ductal Carcinoma	D281V	Missense_Mutation	52		0.12	MUT
TCGA-05-4410	Lung Adenocarcinoma	D281V	Missense_Mutation	26		0.648	MUT
TCGA-24-1847	Serous Ovarian Cancer	D281V	Missense_Mutation	46
TCGA-AJ-A2QM	Uterine Serous Carcinoma/Uterine Papillary Serous Carcinoma	P278T	Missense_Mutation	97		0.98	MUT
TCGA-EY-A1GS	Uterine Serous Carcinoma/Uterine Papillary Serous Carcinoma	P278T	Missense_Mutation	95		0.91	MUT
TCGA-BH-A0B9	Breast Invasive Ductal Carcinoma	P278T	Missense_Mutation	49		0.852	MUT
TCGA-F5-6812	Rectal Adenocarcinoma	P278T	Missense_Mutation	32		0.824	MUT
TCGA-F5-6812	Rectal Adenocarcinoma	P278T	Missense_Mutation	32		0.824	MUT
TCGA-DM-A1D6	Mucinous Adenocarcinoma of the Colon and Rectum	P278T	Missense_Mutation	47		0.347345	MUT
TCGA-DM-A1D6	Mucinous Adenocarcinoma of the Colon and Rectum	P278T	Missense_Mutation	47		0.347345	MUT
TCGA-DB-A75L	Astrocytoma	V274F	Missense_Mutation	96		0.844	MUT
TCGA-77-7141	Lung Squamous Cell Carcinoma	V274F	Missense_Mutation	65	4	0.864	MUT
TCGA-77-8128	Lung Squamous Cell Carcinoma	V274F	Missense_Mutation	73		0.826	MUT
TCGA-M8-A5N4	Pancreatic Adenocarcinoma	V274F	Missense_Mutation	21		0.178	MUT
TCGA-BH-A0BR	Breast Invasive Ductal Carcinoma	V274F	Missense_Mutation	36		0.382	MUT
TCGA-VQ-A94O	Intestinal Type Stomach Adenocarcinoma	V274F	Missense_Mutation	75		0.778	MUT
TCGA-17-Z056	Lung Adenocarcinoma	V274F	Missense_Mutation	15
TCGA-BH-A0DL	Breast Invasive Carcinoma (NOS)	E286A	Missense_Mutation	39		0.896	MUT
TCGA-BH-A1FE	Breast Invasive Ductal Carcinoma	N247I	Missense_Mutation	17		0.0877193	MUT
TCGA-86-8358	Lung Adenocarcinoma	N247I	Missense_Mutation	70		0.356	MUT
TCGA-C8-A1HG	Breast Invasive Ductal Carcinoma	C141R	Missense_Mutation	52		0.928	MUT
TCGA-H6-A45N	Pancreatic Adenocarcinoma	R282G	Missense_Mutation	23		0.196532	MUT
TCGA-LN-A49V	Esophageal Squamous Cell Carcinoma	R282G	Missense_Mutation	100		0.992	MUT
TCGA-D8-A1XJ	Breast Invasive Carcinoma (NOS)	R282G	Missense_Mutation	61		0.47	MUT
TCGA-DU-7301	Oligodendroglioma	Q136E	Missense_Mutation	95		0.771014	WT
TCGA-DU-A5TU	Astrocytoma	Q136E	Missense_Mutation	79		0.830619	WT
TCGA-E2-A14Y	Breast Invasive Ductal Carcinoma	Q136E	Missense_Mutation	59		0.976	WT
TCGA-CQ-A4CD	Head and Neck Squamous Cell Carcinoma	Q136E	Missense_Mutation	20		0.45	MUT
TCGA-BR-A4PE	Stomach Adenocarcinoma	Q136E	Missense_Mutation	69
TCGA-2570	Glioblastoma Multiforme	Q136E	Missense_Mutation	87
TCGA-77-8131	Lung Squamous Cell Carcinoma	E286Q	Missense_Mutation	16		0.964	MUT
TCGA-E9-A1RB	Breast Invasive Ductal Carcinoma	E286Q	Missense_Mutation	58		0.514	MUT
TCGA-93-A4JN	Lung Adenocarcinoma	E286Q	Missense_Mutation	36		0.3	MUT
TCGA-MN-A4N1	Lung Adenocarcinoma	E286Q	Missense_Mutation	74		0.738	MUT
TCGA-02-0003	Glioblastoma Multiforme	H178Q	Missense_Mutation	38
TCGA-Z5-AAPL	Pancreatic Adenocarcinoma	N239D	Missense_Mutation	4		0.376	MUT
TCGA-HI-7171	Prostate Adenocarcinoma	N239D	Missense_Mutation	45		0.199593	MUT
TCGA-V1-A9O5	Prostate Adenocarcinoma	N239D	Missense_Mutation	47		0.682	MUT
TCGA-BS-A0U9	Uterine Endometrioid Carcinoma	N239D	Missense_Mutation	75		0.538	MUT
TCGA-F7-A624	Head and Neck Squamous Cell Carcinoma	N239D	Missense_Mutation	20		0.794	MUT
TCGA-MT-A51W	Head and Neck Squamous Cell Carcinoma	N239D	Missense_Mutation	36		0.626	MUT
TCGA-J2-A4AD	Lung Adenocarcinoma	N239D	Missense_Mutation	38		0.660448	MUT
TCGA-EA-A5FO	Cervical Squamous Cell Carcinoma	R337H	Missense_Mutation	33		0.124	MUT
TCGA-QF-A5YS	Uterine Mixed Endometrial Carcinoma	M246I	Missense_Mutation	43		0.196	MUT
TCGA-DB-A4XE	Oligoastrocytoma	S241Y	Missense_Mutation	40		0.644	MUT
TCGA-3A-A9IZ	Pancreatic Adenocarcinoma	S241Y	Missense_Mutation	37		0.882	MUT
TCGA-D1-A3DH	Uterine Endometrioid Carcinoma	S241Y	Missense_Mutation	94		0.878	MUT
TCGA-PG-A915	Uterine Serous Carcinoma/Uterine Papillary Serous Carcinoma	S241Y	Missense_Mutation	100
TCGA-16-0850	Glioblastoma Multiforme	S241Y	Missense_Mutation	97
TCGA-60-2724	Lung Squamous Cell Carcinoma	G244C	Missense_Mutation	17		0.608	MUT
TCGA-E5-A4TZ	Bladder Urothelial Carcinoma	G244C	Missense_Mutation	75		0.96	MUT
TCGA-HU-A4GQ	Tubular Stomach Adenocarcinoma	G244C	Missense_Mutation	29		0.244	MUT
TCGA-55-1592	Lung Adenocarcinoma	G244C	Missense_Mutation	55	86	0.542	MUT
TCGA-78-7220	Lung Adenocarcinoma	G244C	Missense_Mutation	73		0.728	MUT
TCGA-61-2111	Serous Ovarian Cancer	G244C	Missense_Mutation	61
TCGA-HT-7880	Oligoastrocytoma	M246V	Missense_Mutation	11		0.752	MUT
TCGA-HT-8013	Oligoastrocytoma	M246V	Missense_Mutation	35		0.782	MUT
TCGA-DD-AACU	Hepatocellular Carcinoma	M246V	Missense_Mutation	59		0.786	MUT
TCGA-L5-A4OQ	Esophageal Adenocarcinoma	M246V	Missense_Mutation	48		0.598	MUT
TCGA-DH-A66D	Astrocytoma	R175G	Missense_Mutation	78		0.962	MUT
TCGA-33-AASL	Lung Squamous Cell Carcinoma	R175G	Missense_Mutation	28		0.892	MUT
TCGA-39-5016	Lung Squamous Cell Carcinoma	R175G	Missense_Mutation	48
TCGA-66-2744	Lung Squamous Cell Carcinoma	R175G	Missense_Mutation	26		0.682	MUT
TCGA-66-2756	Lung Squamous Cell Carcinoma	R175G	Missense_Mutation	79		0.46	MUT
TCGA-L5-A88Z	Esophageal Squamous Cell Carcinoma	R175G	Missense_Mutation	34
TCGA-VR-A8EO	Esophageal Squamous Cell Carcinoma	R175G	Missense_Mutation	38		0.554	MUT
TCGA-D7-6518	Diffuse Type Stomach Adenocarcinoma	R175G	Missense_Mutation	15		0.782	MUT
TCGA-29-1699	Serous Ovarian Cancer	R175G	Missense_Mutation	69
TCGA-66-2794	Lung Squamous Cell Carcinoma	P278R	Missense_Mutation	63		0.274691	MUT
TCGA-77-7140	Lung Squamous Cell Carcinoma	P278R	Missense_Mutation	84		0.378	MUT
TCGA-ZF-A9RM	Bladder Urothelial Carcinoma	P278R	Missense_Mutation	95		0.582	MUT
TCGA-AA-A01S	Colon Adenocarcinoma	P278R	Missense_Mutation	80		0.486364	MUT
TCGA-36-2542	Serous Ovarian Cancer	P278R	Missense_Mutation	71
TCGA-13-0913	Serous Ovarian Cancer	P278R	Missense_Mutation	89
TCGA-56-A4BY	Lung Squamous Cell Carcinoma	G244D	Missense_Mutation	50		0.43	MUT
TCGA-60-2710	Lung Squamous Cell Carcinoma	G244D	Missense_Mutation	35		0.566	MUT
TCGA-GU-A42P	Bladder Urothelial Carcinoma	G244D	Missense_Mutation	94
TCGA-AA-3681	Colon Adenocarcinoma	G244D	Missense_Mutation	24		0.637681	MUT
TCGA-14-1795	Glioblastoma Multiforme	G244D	Missense_Mutation	56
TCGA-29-2427	Serous Ovarian Cancer	G244D	Missense_Mutation	47
TCGA-DD-AADW	Hepatocellular Carcinoma	C176W	Missense_Mutation	11		0.322	MUT
TCGA-RD-A8N1	Diffuse Type Stomach Adenocarcinoma	C176W	Missense_Mutation	21		0.956	MUT
TCGA-HT-7611	Oligoastrocytoma	I195F	Missense_Mutation	8		0.884	MUT
TCGA-85-7950	Lung Squamous Cell Carcinoma	I195F	Missense_Mutation	69		0.696	MUT
TCGA-KF-A41W	Leiomyosarcoma	I195F	Missense_Mutation	42		0.624	MUT
TCGA-LN-A7HW	Esophageal Squamous Cell Carcinoma	I195F	Missense_Mutation	84		0.918	MUT
TCGA-AF-6672	Rectal Adenocarcinoma	I195F	Missense_Mutation	38		0.896396	MUT
TCGA-AF-6672	Rectal Adenocarcinoma	I195F	Missense_Mutation	38		0.896396	MUT
TCGA-UF-A719	Head and Neck Squamous Cell Carcinoma	I195F	Missense_Mutation	35		0.278	MUT
TCGA-L9-A7SV	Lung Adenocarcinoma	I195F	Missense_Mutation	51		0.75	MUT
TCGA-13-1495	Serous Ovarian Cancer	I195F	Missense_Mutation	81
TCGA-DH-5140	Oligoastrocytoma	M237V	Missense_Mutation	37		0.22	MUT
TCGA-TQ-A7RR	Oligoastrocytoma	M237V	Missense_Mutation	33		0.7	MUT
TCGA-CR-6491	Head and Neck Squamous Cell Carcinoma	M237V	Missense_Mutation	36
TCGA-O2-A52N	Lung Squamous Cell Carcinoma	R181P	Missense_Mutation	35		0.672	MUT
TCGA-R8-A6YH	Low-Grade Glioma (NOS)	C275R	Missense_Mutation	91		0.042	MUT
TCGA-GJ-A3OU	Hepatocellular Carcinoma	C275R	Missense_Mutation	17		0.49	MUT
TCGA-18-5592	Lung Squamous Cell Carcinoma	H179L	Missense_Mutation	81		0.472	MUT
TCGA-66-2793	Lung Squamous Cell Carcinoma	H179L	Missense_Mutation	85		0.226	MUT
TCGA-CQ-A4C9	Head and Neck Squamous Cell Carcinoma	H179L	Missense_Mutation	42		0.917526	MUT
TCGA-DQ-7592	Head and Neck Squamous Cell Carcinoma	Y236D	Missense_Mutation	59		0.735294	MUT
TCGA-6701	Glioblastoma Multiforme	D281A	Missense_Mutation	87
TCGA95	Glioblastoma Multiforme	D281A	Missense_Mutation	33
TCGA-HZ-A49I	Pancreatic Adenocarcinoma	M246R	Missense_Mutation	16		0.772	MUT
TCGA-32-4210	Glioblastoma Multiforme	M246R	Missense_Mutation	81
TCGA-76-4925	Glioblastoma Multiforme	R249T	Missense_Mutation	66
TCGA-DU-6401	Oligodendroglioma	R337C	Missense_Mutation	70		0.658	MUT
TCGA-63-A5M9	Lung Squamous Cell Carcinoma	R337C	Missense_Mutation	63		0.784512	MUT
TCGA-IB-AAUN	Pancreatic Adenocarcinoma	R337C	Missense_Mutation	46		0.642	MUT
TCGA-EJ-7315	Prostate Adenocarcinoma	R337C	Missense_Mutation	17		0.426	MUT
TCGA-F4-6460	Colon Adenocarcinoma	R337C	Missense_Mutation	56		0.912	MUT
TCGA-CN-4739	Head and Neck Squamous Cell Carcinoma	R337C	Missense_Mutation	59		0.474849	MUT
TCGA-CV-A6JT	Head and Neck Squamous Cell Carcinoma	R337C	Missense_Mutation	21		0.936	MUT
TCGA-D6-A6EQ	Head and Neck Squamous Cell Carcinoma	R337C	Missense_Mutation	39		0.986	MUT
TCGA-HD-8224	Head and Neck Squamous Cell Carcinoma	R337C	Missense_Mutation	68		0.054	MUT
TCGA-BR-8360	Intestinal Type Stomach Adenocarcinoma	R337C	Missense_Mutation	36		0.148	MUT
TCGA-CD-5804	Stomach Adenocarcinoma	R337C	Missense_Mutation	46		0.514	MUT
TCGA-50-6673	Lung Adenocarcinoma	R337C	Missense_Mutation	49		0.794	MUT
TCGA-55-A48Z	Lung Adenocarcinoma	R337C	Missense_Mutation	37		0.525253	MUT
TCGA-14-1034-02	Glioblastoma Multiforme	R337C	Missense_Mutation	94
TCGA-DU-7298	Astrocytoma	H193P	Missense_Mutation	26		0.655689	MUT
[truncated: 2,154 more rows]

## Sheet: KRAS
PATIENT	Cancer Type	Protein Change	Mutation Type	Allele Freq (T)	Allele Freq (N)	trueStatus	MUT_score
TCGA-05-4244	Lung Adenocarcinoma	G12C	Missense_Mutation	35		MUT	0.222222
TCGA-05-4249	Lung Adenocarcinoma	G12C	Missense_Mutation	35
TCGA-05-4250	Lung Adenocarcinoma	G12C	Missense_Mutation	54
TCGA-05-4403	Lung Adenocarcinoma	G12C	Missense_Mutation	29
TCGA-05-4405	Lung Adenocarcinoma	G12C	Missense_Mutation	28
TCGA-05-4415	Lung Adenocarcinoma	G12C	Missense_Mutation	58
TCGA-05-4417	Lung Adenocarcinoma	G12C	Missense_Mutation	50		MUT	1			Korrelation	-0.0201417		639
TCGA-05-4418	Lung Adenocarcinoma	G12C	Missense_Mutation	41		MUT	0.0148148			t wert	-0.508458
TCGA-35-3615	Lung Adenocarcinoma	G12C	Missense_Mutation	24		MUT	0.326			p wert	0.611308
TCGA-44-6144	Lung Adenocarcinoma	G12C	Missense_Mutation	35		MUT	0.0217391
TCGA-44-7659	Lung Adenocarcinoma	G12C	Missense_Mutation	24		MUT	0.193694
TCGA-44-7671	Lung Adenocarcinoma	G12C	Missense_Mutation	67		MUT	0.200935
TCGA-44-A47F	Lung Adenocarcinoma	G12C	Missense_Mutation	43		MUT	0.527778
TCGA-49-4505	Lung Adenocarcinoma	G12C	Missense_Mutation	31	3	MUT	0.11
TCGA-4B-A93V	Lung Adenocarcinoma	G12C	Missense_Mutation	57		MUT	0.038
TCGA-50-5051	Lung Adenocarcinoma	G12C	Missense_Mutation	63
TCGA-50-5932	Lung Adenocarcinoma	G12C	Missense_Mutation	47
TCGA-50-5933	Lung Adenocarcinoma	G12C	Missense_Mutation	23
TCGA-50-5936	Lung Adenocarcinoma	G12C	Missense_Mutation	26
TCGA-50-7109	Lung Adenocarcinoma	G12C	Missense_Mutation	32		MUT	0.102
TCGA-50-8459	Lung Adenocarcinoma	G12C	Missense_Mutation	68		MUT	0.628
TCGA-55-1595	Lung Adenocarcinoma	G12C	Missense_Mutation	61		MUT	0.376
TCGA-55-6983	Lung Adenocarcinoma	G12C	Missense_Mutation	33		MUT	0.775785
TCGA-55-7281	Lung Adenocarcinoma	G12C	Missense_Mutation	40		MUT	0.250847
TCGA-55-7726	Lung Adenocarcinoma	G12C	Missense_Mutation	55		MUT	0.795597
TCGA-55-7907	Lung Adenocarcinoma	G12C	Missense_Mutation	31		MUT	0.444
TCGA-55-7914	Lung Adenocarcinoma	G12C	Missense_Mutation	45		MUT	0.294294
TCGA-55-8097	Lung Adenocarcinoma	G12C	Missense_Mutation	34		MUT	0.425287
TCGA-55-8203	Lung Adenocarcinoma	G12C	Missense_Mutation	17		MUT	0.969849
TCGA-55-8207	Lung Adenocarcinoma	G12C	Missense_Mutation	60		MUT	0.352941
TCGA-55-8299	Lung Adenocarcinoma	G12C	Missense_Mutation	10		MUT	0.848387
TCGA-55-8302	Lung Adenocarcinoma	G12C	Missense_Mutation	31		MUT	0.666667
TCGA-55-8508	Lung Adenocarcinoma	G12C	Missense_Mutation	30		MUT	0.696
TCGA-55-8615	Lung Adenocarcinoma	G12C	Missense_Mutation	43		MUT	0.254
TCGA-55-8616	Lung Adenocarcinoma	G12C	Missense_Mutation	24		MUT	0.166
TCGA-55-A490	Lung Adenocarcinoma	G12C	Missense_Mutation	75		MUT	0.106
TCGA-64-1677	Lung Adenocarcinoma	G12C	Missense_Mutation	15		MUT	0.21
TCGA-64-5774	Lung Adenocarcinoma	G12C	Missense_Mutation	58		MUT	0.888
TCGA-64-5778	Lung Adenocarcinoma	G12C	Missense_Mutation	38		MUT	0.216
TCGA-67-3774	Lung Adenocarcinoma	G12C	Missense_Mutation	33		MUT	0.249307
TCGA-69-7973	Lung Adenocarcinoma	G12C	Missense_Mutation	28		MUT	0.172
TCGA-69-7978	Lung Adenocarcinoma	G12C	Missense_Mutation	31		MUT	0.836
TCGA-73-4662	Lung Adenocarcinoma	G12C	Missense_Mutation	44		MUT	0.614
TCGA-73-7498	Lung Adenocarcinoma	G12C	Missense_Mutation	20		MUT	0.658
TCGA-75-5126	Lung Adenocarcinoma	G12C	Missense_Mutation	16		MUT	0.07
TCGA-78-7145	Lung Adenocarcinoma	G12C	Missense_Mutation	58		MUT	0.61
TCGA-78-7148	Lung Adenocarcinoma	G12C	Missense_Mutation	50		MUT	0.418
TCGA-78-7166	Lung Adenocarcinoma	G12C	Missense_Mutation	56		MUT	0.806
TCGA-78-7167	Lung Adenocarcinoma	G12C	Missense_Mutation	33		MUT	0.204
TCGA-78-7539	Lung Adenocarcinoma	G12C	Missense_Mutation	31		MUT	0.484
TCGA-86-7713	Lung Adenocarcinoma	G12C	Missense_Mutation	35		MUT	0.784
TCGA-91-6849	Lung Adenocarcinoma	G12C	Missense_Mutation	28	3
TCGA-93-7347	Lung Adenocarcinoma	G12C	Missense_Mutation	8		MUT	0.082
TCGA-95-7562	Lung Adenocarcinoma	G12C	Missense_Mutation	57		MUT	0.342
TCGA-97-7938	Lung Adenocarcinoma	G12C	Missense_Mutation	56		MUT	0.058
TCGA-97-A4M0	Lung Adenocarcinoma	G12C	Missense_Mutation	33		MUT	0.14
TCGA-97-A4M5	Lung Adenocarcinoma	G12C	Missense_Mutation	21		MUT	0.85
TCGA-99-8028	Lung Adenocarcinoma	G12C	Missense_Mutation	23		MUT	0.0746888
TCGA-99-8032	Lung Adenocarcinoma	G12C	Missense_Mutation	18		MUT	0.0894309
TCGA-J2-8194	Lung Adenocarcinoma	G12C	Missense_Mutation	38		MUT	0.614
TCGA-MN-A4N5	Lung Adenocarcinoma	G12C	Missense_Mutation	42		MUT	0.578
TCGA-MP-A4TD	Lung Adenocarcinoma	G12C	Missense_Mutation	15		MUT	0.7
TCGA-MP-A4TE	Lung Adenocarcinoma	G12C	Missense_Mutation	55		MUT	0.752
TCGA-MP-A4TF	Lung Adenocarcinoma	G12C	Missense_Mutation	95		MUT	0.678
TCGA-MP-A4TI	Lung Adenocarcinoma	G12C	Missense_Mutation	12		MUT	0.686
TCGA-NJ-A4YI	Lung Adenocarcinoma	G12C	Missense_Mutation	66		MUT	0.512
TCGA-NJ-A55O	Lung Adenocarcinoma	G12C	Missense_Mutation	24		MUT	0.406
TCGA-17-Z036	Lung Adenocarcinoma	G12C	Missense_Mutation	42
TCGA-17-Z042	Lung Adenocarcinoma	G12C	Missense_Mutation	36
TCGA-17-Z022	Lung Adenocarcinoma	G12C	Missense_Mutation	79
TCGA-AG-3896	Rectal Adenocarcinoma	G12C	Missense_Mutation	19		MUT	0.295597
TCGA-AG-4008	Rectal Adenocarcinoma	G12C	Missense_Mutation	21		MUT	0.699115
TCGA-AG-A032	Rectal Adenocarcinoma	G12C	Missense_Mutation	43		MUT	0.25
TCGA-DC-6683	Rectal Adenocarcinoma	G12C	Missense_Mutation	29		MUT	0.106
TCGA-DY-A1H8	Rectal Adenocarcinoma	G12C	Missense_Mutation	62
TCGA-A6-A567	Colon Adenocarcinoma	G12C	Missense_Mutation	42		MUT	0.508
TCGA-AA-3696	Colon Adenocarcinoma	G12C	Missense_Mutation	52		MUT	0.842809
TCGA-AA-A02W	Colon Adenocarcinoma	G12C	Missense_Mutation	65		MUT	0.461538
TCGA-AA-A03J	Colon Adenocarcinoma	G12C	Missense_Mutation	35		MUT	0.08
TCGA-AY-A54L	Colon Adenocarcinoma	G12C	Missense_Mutation	37		MUT	0.476
TCGA-AZ-6607	Colon Adenocarcinoma	G12C	Missense_Mutation	48	78	MUT	0.58
TCGA-CM-4747	Colon Adenocarcinoma	G12C	Missense_Mutation	43		MUT	0.588
TCGA-DM-A1D4	Colon Adenocarcinoma	G12C	Missense_Mutation	39		MUT	0.708772
TCGA-DM-A1D6	Mucinous Adenocarcinoma of the Colon and Rectum	G12C	Missense_Mutation	41		MUT	0.712389
TCGA-DM-A1HA	Colon Adenocarcinoma	G12C	Missense_Mutation	95		MUT	0.554
TCGA-B0-4698	Renal Clear Cell Carcinoma	G12C	Missense_Mutation	58
TCGA-2Y-A9H7	Hepatocellular Carcinoma	G12C	Missense_Mutation	35		MUT	0.032
TCGA-IB-7886	Pancreatic Adenocarcinoma	G12C	Missense_Mutation	70		MUT	0.572
TCGA-EE-A2MD	Cutaneous Melanoma	G12C	Missense_Mutation	9
TCGA-AP-A1DO	Uterine Endometrioid Carcinoma	G12C	Missense_Mutation	87		MUT	0.805128
TCGA-AP-A1DP	Uterine Endometrioid Carcinoma	G12C	Missense_Mutation	39		MUT	0.774
TCGA-AP-A1E4	Uterine Endometrioid Carcinoma	G12C	Missense_Mutation	60		MUT	0.44
TCGA-B5-A11J	Uterine Endometrioid Carcinoma	G12C	Missense_Mutation	41		MUT	0.172
TCGA-BG-A187	Uterine Endometrioid Carcinoma	G12C	Missense_Mutation	39		MUT	0.142
TCGA-BS-A0U7	Uterine Endometrioid Carcinoma	G12C	Missense_Mutation	27		MUT	0.78
TCGA-CF-A5UA	Bladder Urothelial Carcinoma	G12C	Missense_Mutation	52
TCGA-G2-AA3C	Bladder Urothelial Carcinoma	G12C	Missense_Mutation	40		MUT	0.044
TCGA-AR-A1AL	Breast Invasive Lobular Carcinoma	G12C	Missense_Mutation	24		MUT	0.372
TCGA-EK-A2R8	Cervical Squamous Cell Carcinoma	G12C	Missense_Mutation	29
TCGA-IR-A3LB	Endocervical Adenocarcinoma	G12C	Missense_Mutation	79	3	MUT	0.292
TCGA-BR-6802	Stomach Adenocarcinoma	G12C	Missense_Mutation	19		MUT	0.324
TCGA-D7-6815	Tubular Stomach Adenocarcinoma	G12C	Missense_Mutation	16		MUT	0.086
TCGA-AF-4110	Rectal Adenocarcinoma	G12D	Missense_Mutation	25		MUT	0.73
TCGA-AG-3878	Rectal Adenocarcinoma	G12D	Missense_Mutation	18		MUT	0.230088
TCGA-AG-3887	Rectal Adenocarcinoma	G12D	Missense_Mutation	60		MUT	0.328358
TCGA-AG-A00Y	Rectal Adenocarcinoma	G12D	Missense_Mutation	38		MUT	0.298901
TCGA-AG-A015	Rectal Adenocarcinoma	G12D	Missense_Mutation	42
TCGA-AH-6644	Rectal Adenocarcinoma	G12D	Missense_Mutation	51		MUT	0.230769
TCGA-CI-6620	Rectal Adenocarcinoma	G12D	Missense_Mutation	42
TCGA-EI-6507	Rectal Adenocarcinoma	G12D	Missense_Mutation	48		MUT	0.7
TCGA-EI-6510	Rectal Adenocarcinoma	G12D	Missense_Mutation	34		MUT	0.548
TCGA-EI-6882	Rectal Adenocarcinoma	G12D	Missense_Mutation	51		MUT	0.0273973
TCGA-4N-A93T	Colon Adenocarcinoma	G12D	Missense_Mutation	37		MUT	0.529143
TCGA-5M-AAT4	Colon Adenocarcinoma	G12D	Missense_Mutation	46		MUT	0.71
TCGA-5M-AAT6	Colon Adenocarcinoma	G12D	Missense_Mutation	13		MUT	0.696
TCGA-A6-2674	Mucinous Adenocarcinoma of the Colon and Rectum	G12D	Missense_Mutation	20	49	MUT	0.32906
TCGA-A6-2684	Colon Adenocarcinoma	G12D	Missense_Mutation	31		MUT	0.414815
TCGA-A6-3808	Colon Adenocarcinoma	G12D	Missense_Mutation	21		MUT	0.596026
TCGA-AA-3502	Colon Adenocarcinoma	G12D	Missense_Mutation	37
TCGA-AA-3511	Colon Adenocarcinoma	G12D	Missense_Mutation	32		MUT	0.98
TCGA-AA-3655	Colon Adenocarcinoma	G12D	Missense_Mutation	61	93	MUT	0.99
TCGA-AA-3673	Colon Adenocarcinoma	G12D	Missense_Mutation	53		MUT	0.335526
TCGA-AA-3675	Colon Adenocarcinoma	G12D	Missense_Mutation	37		MUT	0.944444
TCGA-AA-3695	Colon Adenocarcinoma	G12D	Missense_Mutation	57		MUT	0.61
TCGA-AA-3715	Colon Adenocarcinoma	G12D	Missense_Mutation	48		MUT	0.65261
TCGA-AA-3818	Colon Adenocarcinoma	G12D	Missense_Mutation	43		MUT	0.265594
TCGA-AA-3841	Colon Adenocarcinoma	G12D	Missense_Mutation	38		MUT	0.206
TCGA-AA-3848	Colon Adenocarcinoma	G12D	Missense_Mutation	39		MUT	0.398
TCGA-AA-3851	Colon Adenocarcinoma	G12D	Missense_Mutation	39		MUT	0.359729
TCGA-AA-3864	Colon Adenocarcinoma	G12D	Missense_Mutation	37		MUT	0.102804
TCGA-AA-3994	Mucinous Adenocarcinoma of the Colon and Rectum	G12D	Missense_Mutation	33		MUT	0.235849
TCGA-AA-A01Z	Colon Adenocarcinoma	G12D	Missense_Mutation	43
TCGA-AA-A02O	Colon Adenocarcinoma	G12D	Missense_Mutation	49		MUT	0.902335
TCGA-AA-A03F	Mucinous Adenocarcinoma of the Colon and Rectum	G12D	Missense_Mutation	30		MUT	0.666667
TCGA-AD-A5EK	Colon Adenocarcinoma	G12D	Missense_Mutation	56		MUT	0.0815348
TCGA-AY-6386	Colon Adenocarcinoma	G12D	Missense_Mutation	35		MUT	0.516
TCGA-AZ-5407	Colon Adenocarcinoma	G12D	Missense_Mutation	36		MUT	0.376
TCGA-CK-4948	Colon Adenocarcinoma	G12D	Missense_Mutation	33		MUT	0.852
TCGA-CK-4950	Mucinous Adenocarcinoma of the Colon and Rectum	G12D	Missense_Mutation	35		MUT	0.624
TCGA-CK-6748	Mucinous Adenocarcinoma of the Colon and Rectum	G12D	Missense_Mutation	34		MUT	0.344
TCGA-CK-6751	Mucinous Adenocarcinoma of the Colon and Rectum	G12D	Missense_Mutation	33		MUT	0.626
TCGA-CM-4748	Mucinous Adenocarcinoma of the Colon and Rectum	G12D	Missense_Mutation	33		MUT	0.208
TCGA-CM-4751	Colon Adenocarcinoma	G12D	Missense_Mutation	23		MUT	0.426
TCGA-CM-5863	Mucinous Adenocarcinoma of the Colon and Rectum	G12D	Missense_Mutation	30		MUT	0.818
TCGA-CM-6674	Colon Adenocarcinoma	G12D	Missense_Mutation	26		MUT	0.49
TCGA-CM-6678	Colon Adenocarcinoma	G12D	Missense_Mutation	43		MUT	0.5
TCGA-D5-6535	Colon Adenocarcinoma	G12D	Missense_Mutation	75	1	MUT	0.538
TCGA-D5-6541	Colon Adenocarcinoma	G12D	Missense_Mutation	27		MUT	0.408
TCGA-D5-6931	Colon Adenocarcinoma	G12D	Missense_Mutation	38		MUT	0.312057
TCGA-D5-6932	Colon Adenocarcinoma	G12D	Missense_Mutation	43		MUT	0.798995
TCGA-DM-A282	Colon Adenocarcinoma	G12D	Missense_Mutation	35		MUT	0.6
TCGA-DM-A28A	Colon Adenocarcinoma	G12D	Missense_Mutation	39		MUT	0.282
TCGA-DM-A28K	Mucinous Adenocarcinoma of the Colon and Rectum	G12D	Missense_Mutation	41		MUT	0.898
TCGA-F4-6461	Colon Adenocarcinoma	G12D	Missense_Mutation	47		MUT	0.718
TCGA-F4-6703	Colon Adenocarcinoma	G12D	Missense_Mutation	13		MUT	0.594
TCGA-G4-6320	Colon Adenocarcinoma	G12D	Missense_Mutation	28		MUT	0.392
TCGA-NH-A50U	Mucinous Adenocarcinoma of the Colon and Rectum	G12D	Missense_Mutation	50	1	MUT	0.78
TCGA-NH-A6GA	Colon Adenocarcinoma	G12D	Missense_Mutation	39	1	MUT	0.854
TCGA-QL-A97D	Colon Adenocarcinoma	G12D	Missense_Mutation	27		MUT	0.25
TCGA-5M-AAT5	Colon Adenocarcinoma	G12D	Missense_Mutation	36		MUT	0.916
TCGA-AF-6672	Rectal Adenocarcinoma	G12V	Missense_Mutation	67		MUT	0.326577
TCGA-AG-3591	Rectal Adenocarcinoma	G12V	Missense_Mutation	70		MUT	0.417879
TCGA-AG-3726	Rectal Adenocarcinoma	G12V	Missense_Mutation	81		MUT	0
TCGA-AG-3731	Rectal Adenocarcinoma	G12V	Missense_Mutation	11		MUT	0.47
TCGA-AG-4008	Rectal Adenocarcinoma	G12V	Missense_Mutation	21		MUT	0.699115
TCGA-AG-4021	Rectal Adenocarcinoma	G12V	Missense_Mutation	45		MUT	0.428571
TCGA-AG-A008	Rectal Adenocarcinoma	G12V	Missense_Mutation	48		MUT	0.108
TCGA-AG-A00C	Rectal Adenocarcinoma	G12V	Missense_Mutation	26		MUT	0.307368
TCGA-AG-A020	Rectal Adenocarcinoma	G12V	Missense_Mutation	42		MUT	0.875
TCGA-AH-6544	Rectal Adenocarcinoma	G12V	Missense_Mutation	31		MUT	0.294
TCGA-CL-5917	Rectal Adenocarcinoma	G12V	Missense_Mutation	49		MUT	0.646
TCGA-DC-6681	Rectal Adenocarcinoma	G12V	Missense_Mutation	22	65	MUT	0.364
TCGA-EF-5830	Rectal Adenocarcinoma	G12V	Missense_Mutation	46		MUT	0.634
TCGA-EI-7002	Rectal Adenocarcinoma	G12V	Missense_Mutation	44		MUT	0.735294
TCGA-F5-6861	Rectal Adenocarcinoma	G12V	Missense_Mutation	33		MUT	0.482
TCGA-4T-AA8H	Mucinous Adenocarcinoma of the Colon and Rectum	G12V	Missense_Mutation	60		MUT	0.554
TCGA-A6-2681	Colon Adenocarcinoma	G12V	Missense_Mutation	57		MUT	0.68254
TCGA-A6-4105	Colon Adenocarcinoma	G12V	Missense_Mutation	62		MUT	0.135231
TCGA-A6-5659	Colon Adenocarcinoma	G12V	Missense_Mutation	46		MUT	0.679012
TCGA-A6-5662	Colon Adenocarcinoma	G12V	Missense_Mutation	47		MUT	0.46383
TCGA-AA-3530	Colon Adenocarcinoma	G12V	Missense_Mutation	33		MUT	0.414
TCGA-AA-3837	Mucinous Adenocarcinoma of the Colon and Rectum	G12V	Missense_Mutation	44		MUT	0.218009
TCGA-AA-3844	Colon Adenocarcinoma	G12V	Missense_Mutation	57		MUT	0.364557
TCGA-AA-3854	Mucinous Adenocarcinoma of the Colon and Rectum	G12V	Missense_Mutation	37
TCGA-AA-A01I	Colon Adenocarcinoma	G12V	Missense_Mutation	38
TCGA-AA-A01X	Colon Adenocarcinoma	G12V	Missense_Mutation	43		MUT	0.294
TCGA-AA-A02E	Colon Adenocarcinoma	G12V	Missense_Mutation	57		MUT	0.55511
TCGA-AA-A02Y	Colon Adenocarcinoma	G12V	Missense_Mutation	50		MUT	0.844639
TCGA-AM-5820	Colon Adenocarcinoma	G12V	Missense_Mutation	33	79	MUT	0.474
TCGA-AY-A71X	Colon Adenocarcinoma	G12V	Missense_Mutation	53	39	MUT	0.954
TCGA-AZ-6606	Colon Adenocarcinoma	G12V	Missense_Mutation	79		MUT	0.862
TCGA-CA-5255	Colon Adenocarcinoma	G12V	Missense_Mutation	55		MUT	0.914
TCGA-CA-5796	Mucinous Adenocarcinoma of the Colon and Rectum	G12V	Missense_Mutation	43		MUT	0.196
TCGA-D5-5538	Colon Adenocarcinoma	G12V	Missense_Mutation	29		MUT	0.532
TCGA-D5-5540	Colon Adenocarcinoma	G12V	Missense_Mutation	49		MUT	0.346
TCGA-D5-6538	Colon Adenocarcinoma	G12V	Missense_Mutation	69		MUT	0.786
TCGA-D5-6539	Colon Adenocarcinoma	G12V	Missense_Mutation	20		MUT	0.672
TCGA-DM-A1D0	Colon Adenocarcinoma	G12V	Missense_Mutation	43		MUT	0.794
TCGA-DM-A28E	Colon Adenocarcinoma	G12V	Missense_Mutation	38		MUT	0.844
TCGA-DM-A28M	Colon Adenocarcinoma	G12V	Missense_Mutation	71		MUT	0.978
TCGA-F4-6806	Colon Adenocarcinoma	G12V	Missense_Mutation	32		MUT	0.774
TCGA-F4-6807	Colon Adenocarcinoma	G12V	Missense_Mutation	35		MUT	0.724
TCGA-F4-6854	Colon Adenocarcinoma	G12V	Missense_Mutation	36		MUT	0.52
TCGA-F4-6855	Colon Adenocarcinoma	G12V	Missense_Mutation	48		MUT	0.553892
TCGA-G4-6627	Colon Adenocarcinoma	G12V	Missense_Mutation	11		MUT	0.374
TCGA-NH-A50V	Colon Adenocarcinoma	G12V	Missense_Mutation	33		MUT	0.62
TCGA-NH-A6GC	Mucinous Adenocarcinoma of the Colon and Rectum	G12V	Missense_Mutation	53		MUT	0.957746
TCGA-NH-A8F8	Colon Adenocarcinoma	G12V	Missense_Mutation	28		MUT	0.868
TCGA-QG-A5YV	Colon Adenocarcinoma	G12V	Missense_Mutation	41		MUT	0.75
TCGA-AF-5654	Rectal Adenocarcinoma	G13D	Missense_Mutation	60		MUT	0.785714
TCGA-AF-6655	Rectal Adenocarcinoma	G13D	Missense_Mutation	36		MUT	0.541401
TCGA-AG-3727	Rectal Adenocarcinoma	G13D	Missense_Mutation	41		MUT	0
TCGA-AG-3902	Rectal Adenocarcinoma	G13D	Missense_Mutation	18		MUT	0.497561
TCGA-AG-A01W	Rectal Adenocarcinoma	G13D	Missense_Mutation	57		MUT	0.3
TCGA-DY-A1DF	Rectal Adenocarcinoma	G13D	Missense_Mutation	92		MUT	0.978723
TCGA-EI-6512	Rectal Adenocarcinoma	G13D	Missense_Mutation	76		MUT	0.558
TCGA-F5-6571	Rectal Adenocarcinoma	G13D	Missense_Mutation	34	48	MUT	0.546
TCGA-F5-6702	Rectal Adenocarcinoma	G13D	Missense_Mutation	36	93	MUT	0.566
TCGA-5M-AATE	Colon Adenocarcinoma	G13D	Missense_Mutation	50		MUT	0.572
TCGA-A6-4107	Colon Adenocarcinoma	G13D	Missense_Mutation	60		MUT	0.655172
TCGA-A6-6138	Colon Adenocarcinoma	G13D	Missense_Mutation	55		MUT	0.508021
TCGA-AA-3506	Colon Adenocarcinoma	G13D	Missense_Mutation	52		MUT	0.974522
TCGA-AA-3663	Colon Adenocarcinoma	G13D	Missense_Mutation	77		MUT	0.984
TCGA-AA-3680	Colon Adenocarcinoma	G13D	Missense_Mutation	59	1	MUT	0.487562
TCGA-AA-3842	Colon Adenocarcinoma	G13D	Missense_Mutation	49		MUT	0.492537
TCGA-AA-3989	Colon Adenocarcinoma	G13D	Missense_Mutation	44		MUT	0.113689
TCGA-AA-A00N	Mucinous Adenocarcinoma of the Colon and Rectum	G13D	Missense_Mutation	17		MUT	0.570988
TCGA-AA-A01R	Mucinous Adenocarcinoma of the Colon and Rectum	G13D	Missense_Mutation	26		MUT	0.716667
TCGA-AD-6548	Colon Adenocarcinoma	G13D	Missense_Mutation	21		MUT	0.165854
TCGA-AY-5543	Colon Adenocarcinoma	G13D	Missense_Mutation	34	30	MUT	0.55
TCGA-AZ-6599	Colon Adenocarcinoma	G13D	Missense_Mutation	47		MUT	0.822
TCGA-AZ-6600	Colon Adenocarcinoma	G13D	Missense_Mutation	41	43	MUT	0.466
TCGA-CA-6716	Colon Adenocarcinoma	G13D	Missense_Mutation	46		MUT	0.36
TCGA-CM-6168	Colon Adenocarcinoma	G13D	Missense_Mutation	20		MUT	0.332
TCGA-D5-5539	Mucinous Adenocarcinoma of the Colon and Rectum	G13D	Missense_Mutation	38		MUT	0.49
TCGA-D5-6529	Colon Adenocarcinoma	G13D	Missense_Mutation	34		MUT	0.57
TCGA-D5-6532	Colon Adenocarcinoma	G13D	Missense_Mutation	48		MUT	0.32
TCGA-D5-6927	Colon Adenocarcinoma	G13D	Missense_Mutation	28	66	MUT	0.167286
TCGA-DM-A0X9	Colon Adenocarcinoma	G13D	Missense_Mutation	56		MUT	0.974
TCGA-DM-A0XD	Colon Adenocarcinoma	G13D	Missense_Mutation	49		MUT	0.905797
TCGA-DM-A1D8	Colon Adenocarcinoma	G13D	Missense_Mutation	47		MUT	0.542334
TCGA-DM-A1D9	Colon Adenocarcinoma	G13D	Missense_Mutation	40		MUT	0.925926
TCGA-DM-A288	Mucinous Adenocarcinoma of the Colon and Rectum	G13D	Missense_Mutation	73		MUT	0.916
TCGA-G4-6304	Colon Adenocarcinoma	G13D	Missense_Mutation	11		MUT	0.532
TCGA-G4-6320	Colon Adenocarcinoma	G13D	Missense_Mutation	11		MUT	0.392
TCGA-G4-6323	Colon Adenocarcinoma	G13D	Missense_Mutation	50
TCGA-DC-6155	Rectal Adenocarcinoma	G12S	Missense_Mutation	28		MUT	0.36
TCGA-A6-5657	Colon Adenocarcinoma	G12S	Missense_Mutation	15	36	MUT	0.863309
TCGA-AA-3814	Colon Adenocarcinoma	G12S	Missense_Mutation	39		MUT	0.447059
TCGA-AY-A69D	Colon Adenocarcinoma	G12S	Missense_Mutation	40		MUT	0.522
TCGA-CM-4744	Colon Adenocarcinoma	G12S	Missense_Mutation	62		MUT	0.768
TCGA-DM-A280	Mucinous Adenocarcinoma of the Colon and Rectum	G12S	Missense_Mutation	21		MUT	0.67
TCGA-G4-6294	Colon Adenocarcinoma	G12S	Missense_Mutation	86	52	MUT	0.352
TCGA-G4-6297	Colon Adenocarcinoma	G12S	Missense_Mutation	71		MUT	0.328
TCGA-AH-6903	Rectal Adenocarcinoma	G12A	Missense_Mutation	27		MUT	0.676056
TCGA-EI-6881	Rectal Adenocarcinoma	G12A	Missense_Mutation	51		MUT	0.38843
TCGA-F5-6812	Rectal Adenocarcinoma	G12A	Missense_Mutation	24		MUT	0.49
TCGA-AA-3852	Mucinous Adenocarcinoma of the Colon and Rectum	G12A	Missense_Mutation	44		MUT	0.871622
TCGA-AD-6901	Colon Adenocarcinoma	G12A	Missense_Mutation	48		MUT	0.328571
TCGA-AD-6965	Colon Adenocarcinoma	G12A	Missense_Mutation	85		MUT	0.574074
TCGA-AZ-4616	Colon Adenocarcinoma	G12A	Missense_Mutation	41		MUT	0.848
TCGA-CK-4947	Colon Adenocarcinoma	G12A	Missense_Mutation	32		MUT	0.784
TCGA-D5-6531	Colon Adenocarcinoma	G12A	Missense_Mutation	61		MUT	0.885417
TCGA-SS-A7HO	Colon Adenocarcinoma	G12A	Missense_Mutation	49		MUT	0.46
TCGA-A6-6654	Colon Adenocarcinoma	G13C	Missense_Mutation	20		MUT	0.524706
TCGA-NH-A6GB	Colon Adenocarcinoma	G13C	Missense_Mutation	36		MUT	0.958
TCGA-AG-A02X	Rectal Adenocarcinoma	Q61L	Missense_Mutation	68		MUT	0.704453
TCGA-D5-6536	Colon Adenocarcinoma	G12R	Missense_Mutation	25		MUT	0.246
TCGA-D5-6537	Colon Adenocarcinoma	G12R	Missense_Mutation	63		MUT	0.402
TCGA-A6-2685	Colon Adenocarcinoma	Q61R	Missense_Mutation	37		MUT	0.648
TCGA-A6-5664	Colon Adenocarcinoma	Q61R	Missense_Mutation	38		MUT	0.952
TCGA-AG-3742	Rectal Adenocarcinoma	Q61H	Missense_Mutation	38		MUT	0.818
TCGA-A6-5666	Colon Adenocarcinoma	Q61H	Missense_Mutation	41		MUT	0.64
TCGA-DM-A28G	Colon Adenocarcinoma	Q61H	Missense_Mutation	39		MUT	0.745247
TCGA-AA-3845	Colon Adenocarcinoma	Q61K	Missense_Mutation	41		MUT	0.15
TCGA-AD-6895	Colon Adenocarcinoma	Q61K	Missense_Mutation	36		MUT	0.389222
TCGA-D5-7000	Mucinous Adenocarcinoma of the Colon and Rectum	Q61K	Missense_Mutation	51		MUT	0.94382
TCGA-AG-3881	Rectal Adenocarcinoma	Q61H	Missense_Mutation	66		MUT	0.45
TCGA-AG-3881	Rectal Adenocarcinoma	Q61E	Missense_Mutation	66		MUT	0.45
TCGA-F4-6805	Colon Adenocarcinoma	Q61P	Missense_Mutation	45		MUT	0.682
TCGA-AG-3901	Rectal Adenocarcinoma	A146T	Missense_Mutation	26	1	MUT	0.42735
TCGA-AG-3909	Rectal Adenocarcinoma	A146T	Missense_Mutation	70		MUT	0.894737
TCGA-AG-A02N	Rectal Adenocarcinoma	A146T	Missense_Mutation	54		MUT	1
TCGA-AA-3660	Colon Adenocarcinoma	A146T	Missense_Mutation	81		MUT	0.636
TCGA-AA-3681	Colon Adenocarcinoma	A146T	Missense_Mutation	62		MUT	0.057971
TCGA-AA-3979	Colon Adenocarcinoma	A146T	Missense_Mutation	44		MUT	0.196
TCGA-AA-3986	Colon Adenocarcinoma	A146T	Missense_Mutation	19	35	MUT	0.734
TCGA-AD-6964	Colon Adenocarcinoma	A146T	Missense_Mutation	20		MUT	0.164
TCGA-AZ-4315	Colon Adenocarcinoma	A146T	Missense_Mutation	27		MUT	0.426
TCGA-CM-4746	Colon Adenocarcinoma	A146T	Missense_Mutation	39		MUT	0.932
TCGA-CM-5349	Colon Adenocarcinoma	A146T	Missense_Mutation	44		MUT	0.424
TCGA-CM-6166	Colon Adenocarcinoma	A146T	Missense_Mutation	83	86	MUT	0.09
TCGA-D5-5537	Colon Adenocarcinoma	A146T	Missense_Mutation	72		MUT	0.79
TCGA-F4-6463	Mucinous Adenocarcinoma of the Colon and Rectum	A146T	Missense_Mutation	50	1	MUT	0.458
TCGA-F4-6856	Mucinous Adenocarcinoma of the Colon and Rectum	A146T	Missense_Mutation	21		MUT	0.476
TCGA-NH-A5IV	Colon Adenocarcinoma	A146T	Missense_Mutation	31		MUT	0.304
TCGA-DM-A1D7	Colon Adenocarcinoma	A146V	Missense_Mutation	31		MUT	0.646789
TCGA-AA-3977	Colon Adenocarcinoma	K117N	Missense_Mutation	27		MUT	0.465812
TCGA-CA-6718	Colon Adenocarcinoma	K117N	Missense_Mutation	25		MUT	0.118
TCGA-AG-3885	Rectal Adenocarcinoma	K117N	Missense_Mutation	79		MUT	0.620853
TCGA-A6-A566	Mucinous Adenocarcinoma of the Colon and Rectum	K117N	Missense_Mutation	36		MUT	0.594724
TCGA-DC-6160	Rectal Adenocarcinoma	A59T	Missense_Mutation	26		MUT	0.09
TCGA-DM-A285	Mucinous Adenocarcinoma of the Colon and Rectum	L19F	Missense_Mutation	18		MUT	0.718
TCGA-CA-6718	Colon Adenocarcinoma	Q22K	Missense_Mutation	28		MUT	0.118
TCGA-AA-3975	Colon Adenocarcinoma	R68S	Missense_Mutation	27		MUT	0.16
TCGA-CM-6164	Colon Adenocarcinoma	P34L	Missense_Mutation	16		MUT	0.106
TCGA-CI-6622	Rectal Adenocarcinoma	A11_G12dup	In_Frame_Ins	21		MUT	0.588235
TCGA-F4-6805	Colon Adenocarcinoma	Y71C	Missense_Mutation	48		MUT	0.682
TCGA-DD-AADA	Hepatocellular Carcinoma	G12D	Missense_Mutation	15		MUT	0
TCGA-MI-A75C	Hepatocellular Carcinoma	G12D	Missense_Mutation	46		MUT	0.0172414
TCGA-2J-AABF	Pancreatic Adenocarcinoma	G12D	Missense_Mutation	10		MUT	0.5
TCGA-2L-AAQE	Pancreatic Adenocarcinoma	G12D	Missense_Mutation	29		MUT	0.788
TCGA-2L-AAQJ	Pancreatic Adenocarcinoma	G12D	Missense_Mutation	23		MUT	0.962
TCGA-3A-A9I7	Pancreatic Adenocarcinoma	G12D	Missense_Mutation	7		MUT	0.672
TCGA-3A-A9IB	Pancreatic Adenocarcinoma	G12D	Missense_Mutation	21		MUT	0.838
TCGA-3A-A9IU	Pancreatic Adenocarcinoma	G12D	Missense_Mutation	24		MUT	0.828
TCGA-3A-A9IZ	Pancreatic Adenocarcinoma	G12D	Missense_Mutation	27		MUT	0.98
TCGA-F2-A44G	Pancreatic Adenocarcinoma	G12D	Missense_Mutation	14		MUT	0.127273
TCGA-F2-A7TX	Pancreatic Adenocarcinoma	G12D	Missense_Mutation	16		MUT	0.127854
TCGA-FB-AAPQ	Pancreatic Adenocarcinoma	G12D	Missense_Mutation	23		MUT	0.995992
TCGA-FB-AAPY	Pancreatic Adenocarcinoma	G12D	Missense_Mutation	11	1	MUT	0.85
TCGA-FB-AAQ1	Pancreatic Adenocarcinoma	G12D	Missense_Mutation	19		MUT	0.976
TCGA-FB-AAQ2	Pancreatic Adenocarcinoma	G12D	Missense_Mutation	30		MUT	0.996
TCGA-FB-AAQ3	Pancreatic Adenocarcinoma	G12D	Missense_Mutation	13		MUT	0.986577
TCGA-FZ-5919	Pancreatic Adenocarcinoma	G12D	Missense_Mutation	15		MUT	0.72
TCGA-FZ-5920	Pancreatic Adenocarcinoma	G12D	Missense_Mutation	31		MUT	0.684
TCGA-FZ-5923	Pancreatic Adenocarcinoma	G12D	Missense_Mutation	9
TCGA-FZ-5926	Pancreatic Adenocarcinoma	G12D	Missense_Mutation	9	1	MUT	0.372973
TCGA-HV-A5A3	Pancreatic Adenocarcinoma	G12D	Missense_Mutation	51		MUT	0.798649
TCGA-HV-A5A6	Pancreatic Adenocarcinoma	G12D	Missense_Mutation	37		MUT	0.980519
TCGA-HV-A7OL	Pancreatic Adenocarcinoma	G12D	Missense_Mutation	25		MUT	0.79405
TCGA-HV-A7OP	Pancreatic Adenocarcinoma	G12D	Missense_Mutation	80		MUT	0.651852
TCGA-HV-AA8X	Pancreatic Adenocarcinoma	G12D	Missense_Mutation	25		MUT	0.628
TCGA-HZ-7926	Pancreatic Adenocarcinoma	G12D	Missense_Mutation	12
TCGA-HZ-8315	Pancreatic Adenocarcinoma	G12D	Missense_Mutation	13		MUT	0.752
TCGA-HZ-A49G	Pancreatic Adenocarcinoma	G12D	Missense_Mutation	8		MUT	0.966102
TCGA-HZ-A49I	Pancreatic Adenocarcinoma	G12D	Missense_Mutation	29		MUT	0.776
TCGA-HZ-A4BH	Pancreatic Adenocarcinoma	G12D	Missense_Mutation	18		MUT	0.981013
TCGA-HZ-A4BK	Pancreatic Adenocarcinoma	G12D	Missense_Mutation	32		MUT	0.897906
TCGA-HZ-A8P1	Pancreatic Adenocarcinoma	G12D	Missense_Mutation	28		MUT	0.821326
TCGA-IB-7646	Pancreatic Adenocarcinoma	G12D	Missense_Mutation	21		MUT	0.336735
TCGA-IB-7651	Pancreatic Adenocarcinoma	G12D	Missense_Mutation	12		MUT	0.462
TCGA-IB-7893	Pancreatic Adenocarcinoma	G12D	Missense_Mutation	18		MUT	0.922
TCGA-IB-8127	Pancreatic Adenocarcinoma	G12D	Missense_Mutation	40		MUT	0.66
TCGA-IB-A5SO	Pancreatic Adenocarcinoma	G12D	Missense_Mutation	11		MUT	0.824
TCGA-IB-A5SP	Pancreatic Adenocarcinoma	G12D	Missense_Mutation	59		MUT	0.684
TCGA-IB-A5SS	Pancreatic Adenocarcinoma	G12D	Missense_Mutation	15		MUT	0.49
TCGA-IB-A6UG	Pancreatic Adenocarcinoma	G12D	Missense_Mutation	10		MUT	0.65
TCGA-IB-A7LX	Pancreatic Adenocarcinoma	G12D	Missense_Mutation	50		MUT	0.706
TCGA-IB-A7M4	Pancreatic Adenocarcinoma	G12D	Missense_Mutation	22		MUT	0.48
TCGA-IB-AAUM	Pancreatic Adenocarcinoma	G12D	Missense_Mutation	6		MUT	0.448
TCGA-IB-AAUN	Pancreatic Adenocarcinoma	G12D	Missense_Mutation	25		MUT	0.44
TCGA-IB-AAUO	Pancreatic Adenocarcinoma	G12D	Missense_Mutation	18		MUT	0.426
TCGA-IB-AAUQ	Pancreatic Adenocarcinoma	G12D	Missense_Mutation	11		MUT	0.892
TCGA-M8-A5N4	Pancreatic Adenocarcinoma	G12D	Missense_Mutation	9		MUT	0.904
TCGA-OE-A75W	Pancreatic Adenocarcinoma	G12D	Missense_Mutation	31		MUT	0.836
TCGA-S4-A8RO	Pancreatic Adenocarcinoma	G12D	Missense_Mutation	31		MUT	0.514
TCGA-US-A779	Pancreatic Adenocarcinoma	G12D	Missense_Mutation	25		MUT	0.17801
TCGA-XN-A8T3	Pancreatic Adenocarcinoma	G12D	Missense_Mutation	21		MUT	0.966
TCGA-YL-A9WY	Prostate Adenocarcinoma	G12D	Missense_Mutation	13
TCGA-FS-A1ZG	Cutaneous Melanoma	G12D	Missense_Mutation	91
TCGA-FS-A1ZK	Cutaneous Melanoma	G12D	Missense_Mutation	96
TCGA-ZB-A96H	Thymoma	G12D	Missense_Mutation	43
TCGA-L5-A4OE	Esophageal Adenocarcinoma	G12D	Missense_Mutation	27
TCGA-L5-A8NT	Esophageal Adenocarcinoma	G12D	Missense_Mutation	29
TCGA-A5-A0GP	Uterine Endometrioid Carcinoma	G12D	Missense_Mutation	30
TCGA-AP-A0LD	Uterine Endometrioid Carcinoma	G12D	Missense_Mutation	33		MUT	0.919881
TCGA-AP-A0LS	Uterine Endometrioid Carcinoma	G12D	Missense_Mutation	40		MUT	0.658
TCGA-AP-A0LT	Uterine Endometrioid Carcinoma	G12D	Missense_Mutation	39		MUT	0.84
TCGA-AP-A1DH	Uterine Endometrioid Carcinoma	G12D	Missense_Mutation	24		MUT	0.772
TCGA-AP-A1E3	Uterine Endometrioid Carcinoma	G12D	Missense_Mutation	29		MUT	0.9
TCGA-AX-A3GB	Uterine Endometrioid Carcinoma	G12D	Missense_Mutation	17
TCGA-B5-A0JV	Uterine Endometrioid Carcinoma	G12D	Missense_Mutation	20		MUT	0.644
TCGA-B5-A11E	Uterine Endometrioid Carcinoma	G12D	Missense_Mutation	46		MUT	0.77
TCGA-B5-A11L	Uterine Endometrioid Carcinoma	G12D	Missense_Mutation	25		MUT	0.79
TCGA-B5-A11M	Uterine Endometrioid Carcinoma	G12D	Missense_Mutation	17		MUT	0.786
TCGA-B5-A3F9	Uterine Endometrioid Carcinoma	G12D	Missense_Mutation	11		MUT	0.32
TCGA-B5-A5OC	Uterine Endometrioid Carcinoma	G12D	Missense_Mutation	16		MUT	0.69
TCGA-BG-A0MK	Uterine Endometrioid Carcinoma	G12D	Missense_Mutation	76
TCGA-BG-A0VW	Uterine Endometrioid Carcinoma	G12D	Missense_Mutation	16		MUT	0.744
TCGA-BG-A18B	Uterine Endometrioid Carcinoma	G12D	Missense_Mutation	43		MUT	0.574
TCGA-BG-A2AE	Uterine Endometrioid Carcinoma	G12D	Missense_Mutation	52		MUT	0.024
TCGA-BS-A0U8	Uterine Endometrioid Carcinoma	G12D	Missense_Mutation	47		MUT	0.466
TCGA-BS-A0V7	Uterine Endometrioid Carcinoma	G12D	Missense_Mutation	21		MUT	0.476
TCGA-D1-A101	Uterine Endometrioid Carcinoma	G12D	Missense_Mutation	20		MUT	0.312
TCGA-D1-A160	Uterine Endometrioid Carcinoma	G12D	Missense_Mutation	40		MUT	0.638
TCGA-D1-A163	Uterine Endometrioid Carcinoma	G12D	Missense_Mutation	40		MUT	0.743478
TCGA-D1-A16F	Uterine Endometrioid Carcinoma	G12D	Missense_Mutation	43		MUT	0.560748
TCGA-D1-A16V	Uterine Endometrioid Carcinoma	G12D	Missense_Mutation	42		MUT	0.842
TCGA-D1-A17A	Uterine Endometrioid Carcinoma	G12D	Missense_Mutation	30	31	MUT	0.334
TCGA-DF-A2KR	Uterine Endometrioid Carcinoma	G12D	Missense_Mutation	84		MUT	0.166
TCGA-EO-A22S	Uterine Endometrioid Carcinoma	G12D	Missense_Mutation	44		MUT	0.0951276
TCGA-EY-A1GD	Uterine Endometrioid Carcinoma	G12D	Missense_Mutation	47		MUT	0.66
TCGA-EY-A1GU	Uterine Endometrioid Carcinoma	G12D	Missense_Mutation	46		MUT	0.058
TCGA-EY-A548	Uterine Endometrioid Carcinoma	G12D	Missense_Mutation	42		MUT	0.058
TCGA-EY-A72D	Uterine Endometrioid Carcinoma	G12D	Missense_Mutation	78		MUT	0.472
TCGA-FI-A2D6	Uterine Endometrioid Carcinoma	G12D	Missense_Mutation	54		MUT	0.052
TCGA-CF-A47X	Bladder Urothelial Carcinoma	G12D	Missense_Mutation	59		MUT	0.336
TCGA-UY-A8OC	Bladder Urothelial Carcinoma	G12D	Missense_Mutation	79		MUT	0.656
TCGA-XF-A9SU	Bladder Urothelial Carcinoma	G12D	Missense_Mutation	29		MUT	0.241758
TCGA-XF-AAMH	Bladder Urothelial Carcinoma	G12D	Missense_Mutation	46		MUT	0.11
TCGA-XF-AAN7	Bladder Urothelial Carcinoma	G12D	Missense_Mutation	88		MUT	0.038
TCGA-ZF-AA54	Bladder Urothelial Carcinoma	G12D	Missense_Mutation	55		MUT	0.826
TCGA-E2-A1IF	Breast Invasive Ductal Carcinoma	G12D	Missense_Mutation	18		MUT	0.004
TCGA-C5-A1ME	Endocervical Adenocarcinoma	G12D	Missense_Mutation	47		MUT	0.294
TCGA-EK-A2RL	Endocervical Adenocarcinoma	G12D	Missense_Mutation	55
TCGA-FU-A3EO	Endocervical Adenocarcinoma	G12D	Missense_Mutation	47		MUT	0.532338
TCGA-FU-A3WB	Cervical Squamous Cell Carcinoma	G12D	Missense_Mutation	57	2	MUT	0.0698152
TCGA-B7-A5TK	Intestinal Type Stomach Adenocarcinoma	G12D	Missense_Mutation	47
TCGA-BR-4184	Stomach Adenocarcinoma	G12D	Missense_Mutation	17
TCGA-BR-7703	Papillary Stomach Adenocarcinoma	G12D	Missense_Mutation	22		MUT	0.338095
TCGA-BR-7707	Stomach Adenocarcinoma	G12D	Missense_Mutation	25		MUT	0.414
TCGA-BR-8059	Intestinal Type Stomach Adenocarcinoma	G12D	Missense_Mutation	22		MUT	0.612
TCGA-CD-5798	Mucinous Stomach Adenocarcinoma	G12D	Missense_Mutation	10		MUT	0.412
TCGA-CD-A4MJ	Stomach Adenocarcinoma	G12D	Missense_Mutation	28		MUT	0.934
TCGA-CG-5727	Intestinal Type Stomach Adenocarcinoma	G12D	Missense_Mutation	30		MUT	0
TCGA-SW-A7EA	Diffuse Type Stomach Adenocarcinoma	G12D	Missense_Mutation	27		MUT	0.0121457
TCGA-VQ-A8PU	Tubular Stomach Adenocarcinoma	G12D	Missense_Mutation	33		MUT	0.308
TCGA-A4-8312	Papillary Renal Cell Carcinoma	G12D	Missense_Mutation	52		MUT	0.282
TCGA-BQ-5883	Papillary Renal Cell Carcinoma	G12D	Missense_Mutation	33		MUT	0.634
TCGA-GL-A9DC	Papillary Renal Cell Carcinoma	G12D	Missense_Mutation	52		MUT	0.124
TCGA-44-6776	Lung Adenocarcinoma	G12D	Missense_Mutation	45		MUT	0.852
TCGA-44-A47A	Lung Adenocarcinoma	G12D	Missense_Mutation	20		MUT	0.0666667
TCGA-49-4510	Lung Adenocarcinoma	G12D	Missense_Mutation	50		MUT	0.011
TCGA-55-7284	Lung Adenocarcinoma	G12D	Missense_Mutation	36		MUT	0.84
TCGA-55-A494	Lung Adenocarcinoma	G12D	Missense_Mutation	75		MUT	0.596
TCGA-62-8398	Lung Adenocarcinoma	G12D	Missense_Mutation	50
TCGA-69-8253	Lung Adenocarcinoma	G12D	Missense_Mutation	38		MUT	0.794
TCGA-69-8254	Lung Adenocarcinoma	G12D	Missense_Mutation	16		MUT	0.274
TCGA-75-7030	Lung Adenocarcinoma	G12D	Missense_Mutation	12		MUT	0.75
TCGA-78-7145	Lung Adenocarcinoma	G12D	Missense_Mutation	58		MUT	0.61
TCGA-78-7160	Lung Adenocarcinoma	G12D	Missense_Mutation	21		MUT	0.618
TCGA-86-7953	Lung Adenocarcinoma	G12D	Missense_Mutation	21		MUT	0.692
TCGA-86-8056	Lung Adenocarcinoma	G12D	Missense_Mutation	14		MUT	0.118
TCGA-86-8076	Lung Adenocarcinoma	G12D	Missense_Mutation	11		MUT	0.102
TCGA-93-A4JO	Lung Adenocarcinoma	G12D	Missense_Mutation	29		MUT	0.154
TCGA-J2-A4AG	Lung Adenocarcinoma	G12D	Missense_Mutation	19		MUT	0.112
TCGA-MP-A4SY	Lung Adenocarcinoma	G12D	Missense_Mutation	19		MUT	0.446
TCGA-MP-A4T8	Lung Adenocarcinoma	G12D	Missense_Mutation	40		MUT	0.646
TCGA-NJ-A4YG	Lung Adenocarcinoma	G12D	Missense_Mutation	38		MUT	0.85
TCGA-17-Z060	Lung Adenocarcinoma	G12D	Missense_Mutation	50	2
TCGA-2561	Glioblastoma Multiforme	G12D	Missense_Mutation	60
TCGA-74-6577	Glioblastoma Multiforme	G12D	Missense_Mutation	25
TCGA-43-2581	Lung Squamous Cell Carcinoma	G12V	Missense_Mutation	11
TCGA-2J-AAB4	Pancreatic Adenocarcinoma	G12V	Missense_Mutation	10		MUT	0.626374
TCGA-2J-AAB6	Pancreatic Adenocarcinoma	G12V	Missense_Mutation	53		MUT	0.584
TCGA-2J-AABH	Pancreatic Adenocarcinoma	G12V	Missense_Mutation	20		MUT	0.974747
TCGA-2J-AABK	Pancreatic Adenocarcinoma	G12V	Missense_Mutation	8		MUT	0.816
TCGA-2J-AABO	Pancreatic Adenocarcinoma	G12V	Missense_Mutation	29		MUT	0.582
TCGA-2L-AAQA	Pancreatic Adenocarcinoma	G12V	Missense_Mutation	30		MUT	0.784
TCGA-2L-AAQI	Pancreatic Adenocarcinoma	G12V	Missense_Mutation	11		MUT	0.838
TCGA-3E-AAAZ	Pancreatic Adenocarcinoma	G12V	Missense_Mutation	15		MUT	0.854
TCGA-F2-6879	Pancreatic Adenocarcinoma	G12V	Missense_Mutation	43		MUT	0.758
TCGA-FB-A545	Pancreatic Adenocarcinoma	G12V	Missense_Mutation	36		MUT	0.816
TCGA-FB-A7DR	Pancreatic Adenocarcinoma	G12V	Missense_Mutation	10		MUT	0.572
TCGA-FB-AAQ6	Pancreatic Adenocarcinoma	G12V	Missense_Mutation	22		MUT	0.825472
TCGA-FZ-5921	Pancreatic Adenocarcinoma	G12V	Missense_Mutation	14		MUT	0.856
TCGA-FZ-5922	Pancreatic Adenocarcinoma	G12V	Missense_Mutation	13
TCGA-H6-8124	Pancreatic Adenocarcinoma	G12V	Missense_Mutation	69
TCGA-H8-A6C1	Pancreatic Adenocarcinoma	G12V	Missense_Mutation	13
TCGA-HV-A5A4	Pancreatic Adenocarcinoma	G12V	Missense_Mutation	46		MUT	0.822
TCGA-HV-AA8V	Pancreatic Adenocarcinoma	G12V	Missense_Mutation	9		MUT	0.518
TCGA-HZ-7925	Pancreatic Adenocarcinoma	G12V	Missense_Mutation	10		MUT	0.496377
TCGA-HZ-8636	Pancreatic Adenocarcinoma	G12V	Missense_Mutation	26		MUT	0.856
TCGA-HZ-8637	Pancreatic Adenocarcinoma	G12V	Missense_Mutation	11		MUT	0.462
TCGA-HZ-A49H	Pancreatic Adenocarcinoma	G12V	Missense_Mutation	11		MUT	0.025
TCGA-HZ-A77O	Pancreatic Adenocarcinoma	G12V	Missense_Mutation	19		MUT	0.71
TCGA-HZ-A9TJ	Pancreatic Adenocarcinoma	G12V	Missense_Mutation	25		MUT	0.225806
TCGA-IB-7644	Pancreatic Adenocarcinoma	G12V	Missense_Mutation	17		MUT	0.498
TCGA-IB-7645	Pancreatic Adenocarcinoma	G12V	Missense_Mutation	10
TCGA-IB-7647	Pancreatic Adenocarcinoma	G12V	Missense_Mutation	9		MUT	0.698
TCGA-IB-7889	Pancreatic Adenocarcinoma	G12V	Missense_Mutation	15		MUT	0.78
TCGA-Q3-AA2A	Pancreatic Adenocarcinoma	G12V	Missense_Mutation	30		MUT	0.39
TCGA-S4-A8RM	Pancreatic Adenocarcinoma	G12V	Missense_Mutation	26		MUT	0.506
TCGA-XD-AAUI	Pancreatic Adenocarcinoma	G12V	Missense_Mutation	12		MUT	0.194472
TCGA-YH-A8SY	Pancreatic Adenocarcinoma	G12V	Missense_Mutation	21
TCGA-YY-A8LH	Pancreatic Adenocarcinoma	G12V	Missense_Mutation	28		MUT	0.82
TCGA-EM-A2CQ	Papillary Thyroid Cancer	G12V	Missense_Mutation	38		MUT	1
TCGA-A5-A0GA	Uterine Endometrioid Carcinoma	G12V	Missense_Mutation	14		MUT	0.410095
TCGA-A5-A0VO	Uterine Endometrioid Carcinoma	G12V	Missense_Mutation	38		MUT	0.344
TCGA-AP-A05P	Uterine Endometrioid Carcinoma	G12V	Missense_Mutation	31		MUT	0.827273
TCGA-AX-A05W	Uterine Endometrioid Carcinoma	G12V	Missense_Mutation	20		MUT	0.00718133
TCGA-AX-A060	Uterine Endometrioid Carcinoma	G12V	Missense_Mutation	36		MUT	0.492
TCGA-B5-A11W	Uterine Endometrioid Carcinoma	G12V	Missense_Mutation	62		MUT	0.614
TCGA-BG-A0M9	Uterine Endometrioid Carcinoma	G12V	Missense_Mutation	35		MUT	0.396
TCGA-BS-A0TC	Uterine Endometrioid Carcinoma	G12V	Missense_Mutation	43		MUT	0.956
TCGA-BS-A0UL	Uterine Endometrioid Carcinoma	G12V	Missense_Mutation	19		MUT	0.682
TCGA-BS-A0V4	Uterine Endometrioid Carcinoma	G12V	Missense_Mutation	71		MUT	0.958
TCGA-D1-A15W	Uterine Endometrioid Carcinoma	G12V	Missense_Mutation	30		MUT	0.848
TCGA-D1-A17H	Uterine Endometrioid Carcinoma	G12V	Missense_Mutation	30		MUT	0.622
TCGA-D1-A17U	Uterine Endometrioid Carcinoma	G12V	Missense_Mutation	56		MUT	0.376
TCGA-D1-A1NS	Uterine Endometrioid Carcinoma	G12V	Missense_Mutation	20		MUT	0.488
TCGA-D1-A3DA	Uterine Endometrioid Carcinoma	G12V	Missense_Mutation	31		MUT	0.206
TCGA-EY-A1GO	Uterine Endometrioid Carcinoma	G12V	Missense_Mutation	98		MUT	0.438
TCGA-EY-A1GT	Uterine Endometrioid Carcinoma	G12V	Missense_Mutation	39		MUT	0.034
TCGA-EY-A214	Uterine Endometrioid Carcinoma	G12V	Missense_Mutation	70		MUT	0.092
TCGA-SL-A6JA	Uterine Endometrioid Carcinoma	G12V	Missense_Mutation	39		MUT	0.212
TCGA-E7-A4XJ	Bladder Urothelial Carcinoma	G12V	Missense_Mutation	42		MUT	0.188
TCGA-FJ-A3Z9	Bladder Urothelial Carcinoma	G12V	Missense_Mutation	60		MUT	0.022
TCGA-AR-A1AS	Breast Invasive Ductal Carcinoma	G12V	Missense_Mutation	29		MUT	0.134
TCGA-C8-A131	Breast Invasive Ductal Carcinoma	G12V	Missense_Mutation	38		MUT	0
TCGA-E9-A1NG	Breast Invasive Ductal Carcinoma	G12V	Missense_Mutation	15		MUT	0.04
TCGA-EK-A2R9	Cervical Squamous Cell Carcinoma	G12V	Missense_Mutation	30
TCGA-VS-A9V1	Mucinous Carcinoma	G12V	Missense_Mutation	21		MUT	0.590909
TCGA-EQ-A4SO	Stomach Adenocarcinoma	G12V	Missense_Mutation	25		MUT	0.294
TCGA-VQ-A94T	Diffuse Type Stomach Adenocarcinoma	G12V	Missense_Mutation	29		MUT	0.25
TCGA-VQ-AA69	Intestinal Type Stomach Adenocarcinoma	G12V	Missense_Mutation	84		MUT	0.096
TCGA-2Z-A9JN	Papillary Renal Cell Carcinoma	G12V	Missense_Mutation	35		MUT	0.548
TCGA-MH-A854	Papillary Renal Cell Carcinoma	G12V	Missense_Mutation	66
TCGA-05-4390	Lung Adenocarcinoma	G12V	Missense_Mutation	45		MUT	0
TCGA-05-4395	Lung Adenocarcinoma	G12V	Missense_Mutation	62
TCGA-05-4427	Lung Adenocarcinoma	G12V	Missense_Mutation	38		MUT	0.871965
TCGA-05-4433	Lung Adenocarcinoma	G12V	Missense_Mutation	44
TCGA-44-6145	Lung Adenocarcinoma	G12V	Missense_Mutation	25		MUT	0.174737
TCGA-44-6146	Lung Adenocarcinoma	G12V	Missense_Mutation	30		MUT	0.529197
TCGA-44-7661	Lung Adenocarcinoma	G12V	Missense_Mutation	37
TCGA-49-AARQ	Lung Adenocarcinoma	G12V	Missense_Mutation	42		MUT	0.084
TCGA-55-6642	Lung Adenocarcinoma	G12V	Missense_Mutation	30		MUT	0.1
TCGA-55-6970	Lung Adenocarcinoma	G12V	Missense_Mutation	29		MUT	0.404
TCGA-55-7725	Lung Adenocarcinoma	G12V	Missense_Mutation	21		MUT	0.902778
TCGA-55-7728	Lung Adenocarcinoma	G12V	Missense_Mutation	44		MUT	0.301266
TCGA-55-7815	Lung Adenocarcinoma	G12V	Missense_Mutation	22		MUT	0.708
TCGA-55-7911	Lung Adenocarcinoma	G12V	Missense_Mutation	38		MUT	0.626
TCGA-55-8090	Lung Adenocarcinoma	G12V	Missense_Mutation	15		MUT	0.725979
TCGA-55-8512	Lung Adenocarcinoma	G12V	Missense_Mutation	22		MUT	0.258
TCGA-67-3773	Lung Adenocarcinoma	G12V	Missense_Mutation	23		MUT	0.672414
TCGA-67-3774	Lung Adenocarcinoma	G12V	Missense_Mutation	33		MUT	0.249307
TCGA-75-7027	Lung Adenocarcinoma	G12V	Missense_Mutation	40		MUT	0.542
TCGA-78-7161	Lung Adenocarcinoma	G12V	Missense_Mutation	43		MUT	0.504
TCGA-78-7167	Lung Adenocarcinoma	G12V	Missense_Mutation	34		MUT	0.204
TCGA-78-7540	Lung Adenocarcinoma	G12V	Missense_Mutation	59		MUT	0.274
TCGA-86-8054	Lung Adenocarcinoma	G12V	Missense_Mutation	20		MUT	0.344
TCGA-86-A456	Lung Adenocarcinoma	G12V	Missense_Mutation	26		MUT	0.518
TCGA-86-A4JF	Lung Adenocarcinoma	G12V	Missense_Mutation	19		MUT	0.136
TCGA-91-6828	Lung Adenocarcinoma	G12V	Missense_Mutation	48
TCGA-93-8067	Lung Adenocarcinoma	G12V	Missense_Mutation	21		MUT	0.45
TCGA-95-7567	Lung Adenocarcinoma	G12V	Missense_Mutation	36		MUT	0.592
TCGA-95-A4VK	Lung Adenocarcinoma	G12V	Missense_Mutation	14		MUT	0.668
TCGA-95-A4VN	Lung Adenocarcinoma	G12V	Missense_Mutation	35		MUT	0.202
TCGA-95-A4VP	Lung Adenocarcinoma	G12V	Missense_Mutation	29		MUT	0.244
TCGA-97-7554	Lung Adenocarcinoma	G12V	Missense_Mutation	25		MUT	0.48
TCGA-L9-A443	Lung Adenocarcinoma	G12V	Missense_Mutation	20		MUT	0.516
TCGA-MP-A4T4	Lung Adenocarcinoma	G12V	Missense_Mutation	19		MUT	0.544
TCGA-MP-A4T7	Lung Adenocarcinoma	G12V	Missense_Mutation	27		MUT	0.8
TCGA-MP-A4TK	Lung Adenocarcinoma	G12V	Missense_Mutation	38		MUT	0.028
TCGA-17-Z010	Lung Adenocarcinoma	G12V	Missense_Mutation	32
TCGA-17-Z020	Lung Adenocarcinoma	G12V	Missense_Mutation	26
TCGA-17-Z033	Lung Adenocarcinoma	G12V	Missense_Mutation	29
TCGA-17-Z050	Lung Adenocarcinoma	G12V	Missense_Mutation	47
TCGA-09-1664	Serous Ovarian Cancer	G12V	Missense_Mutation	40
TCGA-09-1672	Serous Ovarian Cancer	G12V	Missense_Mutation	56
TCGA-24-2038	Serous Ovarian Cancer	G12V	Missense_Mutation	56
TCGA-25-1316	Serous Ovarian Cancer	G12V	Missense_Mutation	63
TCGA-DD-A3A4	Hepatocellular Carcinoma	G13D	Missense_Mutation	46		MUT	0.34
TCGA-EE-A2MT	Cutaneous Melanoma	G13D	Missense_Mutation	36
TCGA-A5-A0GB	Uterine Endometrioid Carcinoma	G13D	Missense_Mutation	37		MUT	0.73
TCGA-A5-A3LO	Uterine Endometrioid Carcinoma	G13D	Missense_Mutation	51
TCGA-AP-A056	Uterine Endometrioid Carcinoma	G13D	Missense_Mutation	22		MUT	0.878
TCGA-AP-A1DM	Uterine Endometrioid Carcinoma	G13D	Missense_Mutation	41		MUT	0.826754
TCGA-AX-A1C5	Uterine Endometrioid Carcinoma	G13D	Missense_Mutation	37		MUT	0.741
TCGA-BG-A0MC	Uterine Endometrioid Carcinoma	G13D	Missense_Mutation	22		MUT	0.762
TCGA-BS-A0TJ	Uterine Endometrioid Carcinoma	G13D	Missense_Mutation	40		MUT	0.652
TCGA-D1-A0ZS	Uterine Endometrioid Carcinoma	G13D	Missense_Mutation	33		MUT	0.13
TCGA-D1-A15X	Uterine Serous Carcinoma/Uterine Papillary Serous Carcinoma	G13D	Missense_Mutation	27		MUT	0.172
TCGA-D1-A168	Uterine Endometrioid Carcinoma	G13D	Missense_Mutation	65		MUT	0.718
TCGA-EC-A1NJ	Uterine Endometrioid Carcinoma	G13D	Missense_Mutation	17		MUT	0.52
TCGA-4Z-AA81	Bladder Urothelial Carcinoma	G13D	Missense_Mutation	77		MUT	0.178
TCGA-C5-A3HF	Mucinous Carcinoma	G13D	Missense_Mutation	18		MUT	0.24
TCGA-DG-A2KK	Cervical Squamous Cell Carcinoma	G13D	Missense_Mutation	52		MUT	0.056
TCGA-VS-A8QH	Mucinous Carcinoma	G13D	Missense_Mutation	19	3	MUT	0.0769231
TCGA-VS-A9UJ	Cervical Squamous Cell Carcinoma	G13D	Missense_Mutation	47		MUT	0
TCGA-BR-4201	Stomach Adenocarcinoma	G13D	Missense_Mutation	24
TCGA-BR-4257	Stomach Adenocarcinoma	G13D	Missense_Mutation	31
TCGA-BR-4267	Stomach Adenocarcinoma	G13D	Missense_Mutation	74
TCGA-BR-4280	Stomach Adenocarcinoma	G13D	Missense_Mutation	26
TCGA-BR-4368	Stomach Adenocarcinoma	G13D	Missense_Mutation	40
TCGA-BR-8078	Stomach Adenocarcinoma	G13D	Missense_Mutation	67
TCGA-BR-8368	Stomach Adenocarcinoma	G13D	Missense_Mutation	32		MUT	0.522
TCGA-BR-A4QL	Stomach Adenocarcinoma	G13D	Missense_Mutation	44
TCGA-CD-8535	Stomach Adenocarcinoma	G13D	Missense_Mutation	93		MUT	0.272
TCGA-CG-4442	Intestinal Type Stomach Adenocarcinoma	G13D	Missense_Mutation	19
TCGA-HF-A5NB	Mucinous Stomach Adenocarcinoma	G13D	Missense_Mutation	57		MUT	0.228
TCGA-49-4506	Lung Adenocarcinoma	G13D	Missense_Mutation	18		MUT	0.2015
TCGA-62-A46S	Lung Adenocarcinoma	G13D	Missense_Mutation	19		MUT	0.43
TCGA-75-6206	Lung Adenocarcinoma	G13D	Missense_Mutation	45		MUT	0.0467033
TCGA-2J-AABH	Pancreatic Adenocarcinoma	G12S	Missense_Mutation	19		MUT	0.974747
TCGA-AP-A1DR	Uterine Endometrioid Carcinoma	G12S	Missense_Mutation	33		MUT	0.706
TCGA-B5-A11O	Uterine Endometrioid Carcinoma	G12S	Missense_Mutation	18		MUT	0.628
TCGA-EY-A2OO	Uterine Mixed Endometrial Carcinoma	G12S	Missense_Mutation	83		MUT	0.398
TCGA-B7-A5TJ	Intestinal Type Stomach Adenocarcinoma	G12S	Missense_Mutation	50
TCGA-BR-8679	Stomach Adenocarcinoma	G12S	Missense_Mutation	6		MUT	0.456
TCGA-BR-8687	Stomach Adenocarcinoma	G12S	Missense_Mutation	33		MUT	0.458
TCGA-BR-A4CQ	Stomach Adenocarcinoma	G12S	Missense_Mutation	55		MUT	0.546
TCGA-44-3917	Lung Adenocarcinoma	G12S	Missense_Mutation	31		MUT	0.0758123
TCGA-55-7283	Lung Adenocarcinoma	G12S	Missense_Mutation	40		MUT	0.808
TCGA-55-7576	Lung Adenocarcinoma	G12S	Missense_Mutation	65		MUT	0.62029
TCGA-78-8655	Lung Adenocarcinoma	G12S	Missense_Mutation	75		MUT	0.962
TCGA-97-8176	Lung Adenocarcinoma	G12S	Missense_Mutation	27
TCGA-RY-A843	Astrocytoma	G12A	Missense_Mutation	30
TCGA-52-7812	Lung Squamous Cell Carcinoma	G12A	Missense_Mutation	41		MUT	0.014
TCGA-FB-A78T	Pancreatic Adenocarcinoma	G12A	Missense_Mutation	14		MUT	0.386
TCGA-AP-A0LE	Uterine Endometrioid Carcinoma	G12A	Missense_Mutation	48		MUT	0.876
TCGA-AP-A1DV	Uterine Endometrioid Carcinoma	G12A	Missense_Mutation	25		MUT	0.618
TCGA-AX-A3G8	Uterine Endometrioid Carcinoma	G12A	Missense_Mutation	92
TCGA-B5-A0K3	Uterine Endometrioid Carcinoma	G12A	Missense_Mutation	37	1	MUT	0.336
TCGA-B5-A0K6	Uterine Endometrioid Carcinoma	G12A	Missense_Mutation	46		MUT	0.334
TCGA-BG-A0VZ	Uterine Endometrioid Carcinoma	G12A	Missense_Mutation	45		MUT	0.206
TCGA-D1-A16D	Uterine Endometrioid Carcinoma	G12A	Missense_Mutation	28		MUT	0.508
TCGA-EY-A1H0	Uterine Endometrioid Carcinoma	G12A	Missense_Mutation	68		MUT	0
TCGA-44-7672	Lung Adenocarcinoma	G12A	Missense_Mutation	50		MUT	0.425532
TCGA-49-AARO	Lung Adenocarcinoma	G12A	Missense_Mutation	38		MUT	0.106
TCGA-50-5941	Lung Adenocarcinoma	G12A	Missense_Mutation	38
TCGA-53-7813	Lung Adenocarcinoma	G12A	Missense_Mutation	17		MUT	0.026
TCGA-55-6984	Lung Adenocarcinoma	G12A	Missense_Mutation	33		MUT	0.384
TCGA-55-8514	Lung Adenocarcinoma	G12A	Missense_Mutation	31		MUT	0.784
TCGA-62-A46R	Lung Adenocarcinoma	G12A	Missense_Mutation	35		MUT	0.106
TCGA-67-4679	Lung Adenocarcinoma	G12A	Missense_Mutation	20		MUT	0.00760456
TCGA-69-7980	Lung Adenocarcinoma	G12A	Missense_Mutation	80		MUT	0.388
TCGA-73-4677	Lung Adenocarcinoma	G12A	Missense_Mutation	41		MUT	0.734
TCGA-80-5608	Lung Adenocarcinoma	G12A	Missense_Mutation	50		MUT	0.484
TCGA-83-5908	Lung Adenocarcinoma	G12A	Missense_Mutation	44		MUT	0.112
TCGA-86-8359	Lung Adenocarcinoma	G12A	Missense_Mutation	25		MUT	0.52
TCGA-91-6836	Lung Adenocarcinoma	G12A	Missense_Mutation	81
TCGA-97-7941	Lung Adenocarcinoma	G12A	Missense_Mutation	29		MUT	0.354
TCGA-NJ-A55R	Lung Adenocarcinoma	G12A	Missense_Mutation	21		MUT	0.328
TCGA-17-Z037	Lung Adenocarcinoma	G12A	Missense_Mutation	29
TCGA-O2-A52Q	Lung Squamous Cell Carcinoma	G13C	Missense_Mutation	75
TCGA-FB-A78T	Pancreatic Adenocarcinoma	G13C	Missense_Mutation	14		MUT	0.386
TCGA-DX-A3LU	Dedifferentiated Liposarcoma	G13C	Missense_Mutation	9
TCGA-AX-A2HA	Uterine Endometrioid Carcinoma	G13C	Missense_Mutation	41	3
TCGA-BS-A0TG	Uterine Endometrioid Carcinoma	G13C	Missense_Mutation	49		MUT	0.23
TCGA-EC-A24G	Uterine Endometrioid Carcinoma	G13C	Missense_Mutation	28		MUT	0.084
TCGA-55-6975	Lung Adenocarcinoma	G13C	Missense_Mutation	28		MUT	0.614108
TCGA-55-7910	Lung Adenocarcinoma	G13C	Missense_Mutation	58		MUT	0.568
TCGA-55-8094	Lung Adenocarcinoma	G13C	Missense_Mutation	72		MUT	0.276316
TCGA-86-8674	Lung Adenocarcinoma	G13C	Missense_Mutation	17		MUT	0.272
TCGA-99-8025	Lung Adenocarcinoma	G13C	Missense_Mutation	58		MUT	0.512748
TCGA-99-8033	Lung Adenocarcinoma	G13C	Missense_Mutation	10		MUT	0.558442
TCGA-17-Z017	Lung Adenocarcinoma	G13C	Missense_Mutation	44
TCGA-D3-A8GI	Cutaneous Melanoma	Q61L	Missense_Mutation	62
TCGA-B5-A11N	Uterine Endometrioid Carcinoma	Q61L	Missense_Mutation	26		MUT	0.9
TCGA-64-5775	Lung Adenocarcinoma	Q61L	Missense_Mutation	78		MUT	0.218
TCGA-64-5815	Lung Adenocarcinoma	Q61L	Missense_Mutation	14		MUT	0.29
TCGA-17-Z014	Lung Adenocarcinoma	Q61L	Missense_Mutation	31
TCGA-61-2009	Serous Ovarian Cancer	Q61L	Missense_Mutation	12
TCGA-2J-AAB1	Pancreatic Adenocarcinoma	G12R	Missense_Mutation	12		MUT	0.536313
TCGA-2J-AAB8	Pancreatic Adenocarcinoma	G12R	Missense_Mutation	9		MUT	0.536
TCGA-2J-AABE	Pancreatic Adenocarcinoma	G12R	Missense_Mutation	14		MUT	0.344
TCGA-2J-AABI	Pancreatic Adenocarcinoma	G12R	Missense_Mutation	59		MUT	0.816
TCGA-2J-AABT	Pancreatic Adenocarcinoma	G12R	Missense_Mutation	12		MUT	0.62
TCGA-2J-AABU	Pancreatic Adenocarcinoma	G12R	Missense_Mutation	35		MUT	0.768
TCGA-3A-A9I9	Pancreatic Adenocarcinoma	G12R	Missense_Mutation	11		MUT	0.658019
TCGA-3A-A9IC	Pancreatic Adenocarcinoma	G12R	Missense_Mutation	18		MUT	0.89
TCGA-3A-A9IH	Pancreatic Adenocarcinoma	G12R	Missense_Mutation	16		MUT	0.188
TCGA-F2-A8YN	Pancreatic Adenocarcinoma	G12R	Missense_Mutation	35		MUT	0.15
TCGA-FB-AAPU	Pancreatic Adenocarcinoma	G12R	Missense_Mutation	34		MUT	0.96
TCGA-FB-AAPZ	Pancreatic Adenocarcinoma	G12R	Missense_Mutation	34		MUT	0.994444
TCGA-FB-AAQ0	Pancreatic Adenocarcinoma	G12R	Missense_Mutation	26		MUT	0.910959
TCGA-FZ-5924	Pancreatic Adenocarcinoma	G12R	Missense_Mutation	12		MUT	0.978
TCGA-HZ-7919	Pancreatic Adenocarcinoma	G12R	Missense_Mutation	29		MUT	0.898
TCGA-HZ-A77Q	Pancreatic Adenocarcinoma	G12R	Missense_Mutation	6		MUT	0.345515
TCGA-IB-7652	Pancreatic Adenocarcinoma	G12R	Missense_Mutation	9		MUT	0.798
TCGA-IB-7887	Pancreatic Adenocarcinoma	G12R	Missense_Mutation	13		MUT	0.772
TCGA-IB-A6UF	Pancreatic Adenocarcinoma	G12R	Missense_Mutation	38		MUT	0.64
TCGA-IB-AAUU	Pancreatic Adenocarcinoma	G12R	Missense_Mutation	24		MUT	0.444
TCGA-RB-A7B8	Pancreatic Adenocarcinoma	G12R	Missense_Mutation	10		MUT	0.026
TCGA-S4-A8RP	Pancreatic Adenocarcinoma	G12R	Missense_Mutation	22		MUT	0.538
TCGA-US-A77G	Pancreatic Adenocarcinoma	G12R	Missense_Mutation	17		MUT	0.476
TCGA-XD-AAUL	Pancreatic Adenocarcinoma	G12R	Missense_Mutation	11		MUT	0.754
TCGA-YB-A89D	Pancreatic Adenocarcinoma	G12R	Missense_Mutation	17		MUT	0.69
TCGA-XK-AAIW	Prostate Adenocarcinoma	G12R	Missense_Mutation	32
TCGA-D3-A51T	Cutaneous Melanoma	G12R	Missense_Mutation	42
TCGA-FJ-A871	Bladder Urothelial Carcinoma	G12R	Missense_Mutation	72		MUT	0.104
TCGA-29-1696	Serous Ovarian Cancer	G12R	Missense_Mutation	39
TCGA-2L-AAQL	Pancreatic Adenocarcinoma	Q61R	Missense_Mutation	18		MUT	0.892
TCGA-IB-7890	Pancreatic Adenocarcinoma	Q61R	Missense_Mutation	29		MUT	0.918
TCGA-EE-A29B	Cutaneous Melanoma	Q61R	Missense_Mutation	46
TCGA-BJ-A0ZE	Papillary Thyroid Cancer	Q61R	Missense_Mutation	32		MUT	0.956
TCGA-FB-A5VM	Pancreatic Adenocarcinoma	Q61H	Missense_Mutation	13		MUT	0.59
TCGA-HZ-8005	Pancreatic Adenocarcinoma	Q61H	Missense_Mutation	27		MUT	0.81087
TCGA-IB-7649	Pancreatic Adenocarcinoma	Q61H	Missense_Mutation	8		MUT	0.596
TCGA-PZ-A5RE	Pancreatic Adenocarcinoma	Q61H	Missense_Mutation	42		MUT	0.848
TCGA-A5-A0G2	Uterine Serous Carcinoma/Uterine Papillary Serous Carcinoma	Q61H	Missense_Mutation	52		MUT	0.434
TCGA-AP-A0LG	Uterine Endometrioid Carcinoma	Q61H	Missense_Mutation	43		MUT	0.892857
TCGA-B5-A0JS	Uterine Endometrioid Carcinoma	Q61H	Missense_Mutation	72		MUT	0.96
TCGA-E6-A1LX	Uterine Endometrioid Carcinoma	Q61H	Missense_Mutation	33		MUT	0.19
TCGA-BR-8366	Stomach Adenocarcinoma	Q61H	Missense_Mutation	44		MUT	0.33
TCGA-BR-8370	Diffuse Type Stomach Adenocarcinoma	Q61H	Missense_Mutation	29		MUT	0.264
TCGA-EB-A5UM	Cutaneous Melanoma	Q61K	Missense_Mutation	51
TCGA-EM-A4FV	Papillary Thyroid Cancer	Q61K	Missense_Mutation	27		MUT	0.145299
TCGA-H2-A3RH	Papillary Thyroid Cancer	Q61K	Missense_Mutation	34		MUT	0.0114943
TCGA-63-6202	Lung Squamous Cell Carcinoma	Q61H	Missense_Mutation	40		MUT	0.238
TCGA-HZ-7922	Pancreatic Adenocarcinoma	Q61H	Missense_Mutation	39		MUT	0.77
TCGA-HZ-A8P0	Pancreatic Adenocarcinoma	Q61H	Missense_Mutation	20		MUT	0.824561
TCGA-IW-A3M5	Leiomyosarcoma	Q61H	Missense_Mutation	62
TCGA-FD-A5BX	Bladder Urothelial Carcinoma	Q61H	Missense_Mutation	49		MUT	0.155263
TCGA-69-7974	Lung Adenocarcinoma	Q61H	Missense_Mutation	51		MUT	0.338
TCGA-D1-A16O	Uterine Endometrioid Carcinoma	G13V	Missense_Mutation	55		MUT	0.482
TCGA-A5-A0VP	Uterine Endometrioid Carcinoma	A146T	Missense_Mutation	9		MUT	0.52
TCGA-C5-A2M1	Endocervical Adenocarcinoma	A146T	Missense_Mutation	56		MUT	0.016
TCGA-BR-4361	Stomach Adenocarcinoma	A146T	Missense_Mutation	30
TCGA-BR-8680	Tubular Stomach Adenocarcinoma	A146T	Missense_Mutation	28		MUT	0.78
TCGA-D7-A74A	Tubular Stomach Adenocarcinoma	A146T	Missense_Mutation	67		MUT	0.118132
TCGA-DF-A2KZ	Uterine Endometrioid Carcinoma	A146V	Missense_Mutation	22		MUT	0.59
TCGA-EE-A29N	Cutaneous Melanoma	K117N	Missense_Mutation	23
TCGA-73-4670	Lung Adenocarcinoma	A146P	Missense_Mutation	83		MUT	0.15
TCGA-VQ-A8PP	Tubular Stomach Adenocarcinoma	A59T	Missense_Mutation	24		MUT	0.514
TCGA-VQ-A91D	Intestinal Type Stomach Adenocarcinoma	A59T	Missense_Mutation	23		MUT	0.552
TCGA-VQ-A91E	Tubular Stomach Adenocarcinoma	A59T	Missense_Mutation	31		MUT	0.31
TCGA-NJ-A4YP	Lung Adenocarcinoma	L19F	Missense_Mutation	26		MUT	0.412
TCGA-UY-A78P	Bladder Urothelial Carcinoma	L19F	Missense_Mutation	27		MUT	0.286
TCGA-ZF-A9R4	Bladder Urothelial Carcinoma	L19F	Missense_Mutation	47		MUT	0.852
TCGA-44-8117	Lung Adenocarcinoma	L19F	Missense_Mutation	65
TCGA-97-8179	Lung Adenocarcinoma	L19F	Missense_Mutation	57		MUT	0.224
TCGA-21-5783	Lung Squamous Cell Carcinoma	V14I	Missense_Mutation	19		MUT	0.066
TCGA-B0-5400	Renal Clear Cell Carcinoma	A59G	Missense_Mutation	10
TCGA-AJ-A2QO	Uterine Endometrioid Carcinoma	A59G	Missense_Mutation	36	3	MUT	0.349876
TCGA-95-7039	Lung Adenocarcinoma	D33E	Missense_Mutation	31		MUT	0.222
TCGA-CS-5396	Oligodendroglioma	K5E	Missense_Mutation	38
TCGA-AN-A046	Breast Invasive Ductal Carcinoma	D92Y	Missense_Mutation	19		MUT	0.012
TCGA-DD-A4NB	Fibrolamellar Carcinoma	R68M	Missense_Mutation	20		MUT	0.506
TCGA-EE-A29B	Cutaneous Melanoma	E62K	Missense_Mutation	46
TCGA-B5-A0JU	Uterine Endometrioid Carcinoma	G10dup	In_Frame_Ins	41		MUT	0.456
TCGA-A5-A0G1	Uterine Serous Carcinoma/Uterine Papillary Serous Carcinoma	T58K	Missense_Mutation	19		MUT	0.488
TCGA-UC-A7PI	Endometrioid Carcinoma	A146T	Missense_Mutation	90	40	MUT	0.748
TCGA-D1-A16Y	Uterine Endometrioid Carcinoma	R164Q	Missense_Mutation	41
TCGA-EY-A5W2	Uterine Endometrioid Carcinoma	R164Q	Missense_Mutation	8
TCGA-BR-6705	Stomach Adenocarcinoma	R135T	Missense_Mutation	5		WT	0.016
TCGA-CN-5369	Head and Neck Squamous Cell Carcinoma	T158A	Missense_Mutation	6
TCGA-55-7911	Lung Adenocarcinoma	K88*	Nonsense_Mutation	23		MUT	0.626
TCGA-AP-A0LM	Uterine Endometrioid Carcinoma	P110S	Missense_Mutation	26		WT	0.782
TCGA-AX-A0J0	Uterine Endometrioid Carcinoma	K176Q	Missense_Mutation	42		WT	0.107
TCGA-66-2769	Lung Squamous Cell Carcinoma	R123*	Nonsense_Mutation	8		MUT	0.008
TCGA-LA-A7SW	Lung Squamous Cell Carcinoma	E3K	Missense_Mutation	38		WT	0.79
TCGA-AG-3892	Rectal Adenocarcinoma	E98*	Nonsense_Mutation	15
TCGA-JW-A5VH	Cervical Squamous Cell Carcinoma	I21R	Missense_Mutation	50		WT	0.00515464
TCGA-RY-A843	Astrocytoma	S17T	Missense_Mutation	29
TCGA-BS-A0U7	Uterine Endometrioid Carcinoma	I24N	Missense_Mutation	27		MUT	0.78
TCGA-AX-A1CE	Uterine Endometrioid Carcinoma	I171Nfs*14	Frame_Shift_Ins	32		MUT	0.393
TCGA-ER-A1A1	Cutaneous Melanoma	D38Y	Missense_Mutation	10
TCGA-B5-A3FA	Uterine Endometrioid Carcinoma		Splice_Region	42		MUT	0.258
TCGA-E6-A1LX	Uterine Endometrioid Carcinoma	A130V	Missense_Mutation	14	2	MUT	0.19
TCGA-A6-6653	Colon Adenocarcinoma	A155D	Missense_Mutation	36		WT	0.738693
TCGA-3M-AB46	Stomach Adenocarcinoma	R151T	Missense_Mutation	30		WT	0.15
TCGA-75-5122	Lung Adenocarcinoma	KRAS-SLC2A14	Fusion			WT	0.239044
TCGA-13-1511	Serous Ovarian Cancer	KRAS-LMNTD1	Fusion
