# Supplementary material for: Predicting Mutational Status of Driver and Suppressor Genes Directly from Histopathology With Deep Learning: A Systematic Study Across 23 Solid Tumor Types
Source: Front Genet. 2022 Feb 16;12:806386. doi: 10.3389/fgene.2021.806386 (PMC8889144; doi:10.3389/fgene.2021.806386)
Supplement: Supplementary file 10 [file Table1.XLSX]

## Sheet: Tabelle2
Mutationen	OUTCOME	Pathway Paper (https://www.ncbi.nlm.nih.gov/pmc/articles/PMC6070353/)	Onko KB (https://oncokb.org/)	Gene Card (https://www.genecards.org/)	Literatur	cbioportal (https://www.cbioportal.org/)	Pathway Mapper (https://www.pathwaymapper.org/)	KEGG (https://www.genome.jp/kegg/)
AKT1	PI3K	PIK3CA			PI3K	PI3K-AKT-mtor	PIK3CA	PIK3K-AKT / mTor / cAMP
APC	Wnt	WNT			WNT		WNT	WNT / cAMP
ARID1A	SWI/SNF complex		SWI/SNF complex	Chromatin organization Transcription Ligand dependent act. ESR1/SP pathway Chromatin regulation	SWI/SNF complex
ARID2	SWI/SNF complex		PBAF -> SWI/SNF complex	Chromatin organization Chromatin regulation	SWI/SNF complex
ATM	p53 / Cell cycle	p53			p53 / Cell Cycle	DNA Damage Response	Cell cycle /p53
ATRX	SWI/SNF complex		SWI/SNF complex	Chromatin Regulation
BAP1	Unknown		cell proliferation DNA repair	DNA ds Break Response DNA ds Break Repair Metabolism of proteins Deubiquitination	Complex BAP1 https://www.ncbi.nlm.nih.gov/pmc/articles/PMC3792854/
BCOR	Unknown		chromatin regulation ubiquitination histones	Ectoderm Differentiation	PRC Complex: https://www.futuremedicine.com/doi/full/10.2217/epi-2018-0195
BRAF	MAPK	RTK /RAS			MAPK	Ras-Raf-Mek-Erk-JNK	RTK /RAS	Ca2+/ MAPK
CCND1	Cell cycle	cell cycle			Cell Cycle	Cell cycle	Cell cycle	Adherens junction/ MAPK/ Estrogen/ Cell Cycle
CDH1	Wnt		EMT -> SNAIL	Cell junction organization CDK phosphorylation and removal of CDC6 ERK	Wnt bzw MAPK: https://www.nature.com/articles/6601031 https://www.ncbi.nlm.nih.gov/pmc/articles/PMC6916690/	Invasion Metastasis		Adherens junction
CDK12	Cell cycle		cell cycle interacts with Rna polymerase 2	Gene expression DNA Damage formation HIV1 elongation	cell cycle control ? https://www.mycancergenome.org/content/gene/cdk12/ or MAPK https://www.ncbi.nlm.nih.gov/pmc/articles/PMC5658942/
CDKN1A	Cell cycle	cell cycle			cell cycle	Cell Cycle	Cell cycle
CDKN2A	p53 / Cell cycle	p53/ Cell Cycle			p53 / Cell Cycle	p53	Cell cycle / p53	p53 / cell cycle
CIC	MAPK		with ATXN1 -> transcriptional repressor activity downstream: EGFR; RAS/Raf/Mek	none	MAPK: https://www.ncbi.nlm.nih.gov/pubmed/29844126 https://cancerres.aacrjournals.org/content/78/15/4114
CREBBP	Notch	Notch			Notch		Notch	HF1 / VEOF / Notch
CTCF	Unknown		transcription regulator (HAT, HDAC)	Activated PKN1 -> AR -> KLK2 und KLK3 Chromatin organization
CTNNB1	Wnt	WNT			Wnt		WNT	Adherens / WNT
EGFR	MAPK	RTK / RAS			MAPK	RTK	RTK /RAS	MAPK / Ca2+
EP300	Notch	Notch			Notch	Notch	Notch	HF1 / VEOF
ERBB2	MAPK	RTK /RAS			MAPK	RTK	RTK /RAS	MAPK / Cytokine / Ca
ERCC2	Unknown		DNA nucleotide excision repair	HIV -1 Elongation (mRNA Capping) RNA Polymersase 2 transkription	DNA repair (NER) https://www.ncbi.nlm.nih.gov/books/NBK1397/figure/xp.F2/ https://www.mycancergenome.org/content/pathways/dna-damage-repair/
ESR1	FOXA1/ESR1		Estrogen receptor alpha	Prolactin Pathway Gene expression Metabolism proteins Signaling ERBB4	FOXA1, Gata3, ESR1 family: https://www.ncbi.nlm.nih.gov/pmc/articles/PMC5529806/			Estrogen
FAT1	Hippo	Hippo			Hippo
FBXW7	Notch	Notch			Notch	Notch	Cell cycle / Notch
FGFR2	MAPK	RTK /RAS			MAPK		RTK /RAS	MAPK / Ca2+
FGFR3	MAPK	RTK /RAS			MAPK		RTK /RAS	MAPK / Ca2+
FOXA1	FOXA1/ESR1		binding to core histones H3/H4	Mesodermal Commiment Pathway Transkription Factor	FOXA1, Gata3, ESR1 family: https://www.ncbi.nlm.nih.gov/pmc/articles/PMC5529806/
GATA3	FOXA1/ESR1		transcription of genes -> cell proliferation + differentiation	TH17 und TH1 differenzierung Cyokine Signaling in Immune System Metabolism of proteins Deubiquitination	FOXA1, Gata3, ESR1 family: https://www.ncbi.nlm.nih.gov/pmc/articles/PMC5529806/
IDH1	Histone Methylation		TCA cycle DNA demethylation	Carbon Metabolism Metabolism - Metabolic pathways	Histone Methylation: https://www.nature.com/articles/s12276-019-0230-6 https://clincancerres.aacrjournals.org/content/clincanres/early/2016/02/26/1078-0432.CCR-13-1333.full.pdf
JAK1	Jak-STAT		STAT proteins Jak / Stat pathway	RET	JAK STAT	Cell Cycle		Jak / Stat / Cytokine
KDM5C	Histone Methylation		ARID family histone methylation	Chromatin organization Chromatin Regulation	Histone Methylation: https://www.nature.com/articles/s12276-019-0230-6
KDM6A	Histone Methylation		histone methylation (H3K4) ASC-2 complex	Chromatin organization Chromatin Regulation	Histone Methylation: https://www.nature.com/articles/s12276-019-0230-6
KEAP1	Unknown	(RTK /RAS ) NRF			Nrf2		NRF/ RTK / RAS	NRF
KMT2C	Histone Methylation		histone Methyltransferase H3K4	Activated PKN1 -> AR -> KLK2 und KLK3 Chromatin organization PKMT methylate histone Metabolism	Histone Methyltransferase
KMT2D	Histone Methylation		histone Methyltransferase H3K4	Activated PKN1 -> AR -> KLK2 und KLK3 Chromatin organization PKMT methylate histone WNT	Histone Methyltransferase
KRAS	MAPK	RTK /RAS			MAPK	Ras-Raf-Mek-Erk-JNK	RTK /RAS	MAPK / PIK3CA
MAP3K1	MAPK				MAPK	Ras-Raf-Mek-Erk-JNK
MED12	TGFbeta		CDK8 complex	Regulation of lipid metabolism Gene expression Metabolism lipids Chromatin Regulation	RAS, TGFbeta -> MEK,ERK: https://www.ncbi.nlm.nih.gov/pmc/articles/PMC3672971/ https://www.sciencedirect.com/science/article/pii/S0092867412012962
MTOR	PI3K	PIK3CA			PI3K	PI3K-AKT-mTOR	PIK3CA	mtor / Pik3Ca
NF1	MAPK	RTK /RAS			MAPK		RTK /RAS
NF2	Hippo	Hippo			Hippo
NOTCH1	Notch	Notch			Notch	Notch	Notch	Notch
NOTCH2	Notch	Notch			Notch	Notch	Notch	Notch
NRAS	MAPK	RTK /RAS			MAPK		RTK /RAS	MAPK / PIK3CA
PBRM1	SWI/SNF complex		Swi/SNF complex	Chromatin organization Apoptosis PKN1 -> AR transcription -> KLK2 und KLK3	SWI/SNF complex
PDGFRA	MAPK	RTK /RAS			MAPK	RTK	RTK /RAS	Cytokine / MAPK
PIK3CA	PI3K	PIK3CA			PI3K	PI3K-AKT-mTOR	PIK3CA	PI3K/ ECM /mTOr
PIK3R1	PI3K	PIK3CA			PI3K	PI3K-AKT-mTOR	PIK3CA	PI3K/ ECM /mTOr
PPP2R1A	PI3K	PIK3CA			PI3K		PIK3CA
PTEN	PI3K	PIK3CA			PI3K	PI3K-AKT-mTOR	PIK3CA	mTOr / PI3K
PTPRT	Unknown		protein tyrosine phosphatase family	PAK Pathway
RB1	Cell cycle	cell cycle			Cell Cycle	Cell cycle	Cell cycle	Cell cycle
RBM10	Unknown		proteins with RNA binding motif	None	MAPK: https://www.ncbi.nlm.nih.gov/pmc/articles/PMC6317669/
RET	MAPK	RTK /RAS			MAPK		RTK /RAS	MAPK
RNF43	Wnt	WNT			Wnt		WNT
SETD2	Histone Methylation		histone methylation H3K36	Chromatin organization PKMT methylte histone Chromatin Regulation Metabolism - Metabolic Pathway
SMAD4	TGFbeta	TGFß			TGFß	TGF ß	TGFß	TGFß
SMARCA4	SWI/SNF complex		SWI/SNF complex	AMPK Enzym Complex Chromatin organization PKN1 -> AR -> KLK2 und KLK3 WNT	SWI/SNF complex
SOX9	Wnt		WNT beta	WNT cAMP	WNT
SPOP	Unknown		CUL3 ubiquitin ligase complex	Hedgehog GPCR	TNF/JNK, ERG https://www.ncbi.nlm.nih.gov/pmc/articles/PMC6160670/
STAG2	Unknown		cohesion complex	Cell Cylce, Mitotic
STK11	PI3K	PIK3CA			PI3K		PIK3CA
TCF7L2	Wnt	WNT			Wnt		WNT	Estrogen
TERT	Wnt		telomerase	Chromosome Maintenance Wnt PI3K AKT	WNT/ß-catenin https://cancerres.aacrjournals.org/content/74/6/1639	Telomer maintenance		Immortality
TP53	p53	p53			p53	p53	Cell cycle/ p53	p53 / cell cycle
TSC1	PI3K	PIK3CA			PI3K	PI3K-AKT-mTOR	PIK3CA
VHL	Unknown		e3 ligase VEGF binding	Class 1 MHC antigen processing CDK Phosphorylation and removal Cdc6 HIF 1 pathway ErbB pathway	https://www.researchgate.net/publication/314398359_Safety_and_Efficacy_of_Sorafenib_in_Renal_Cell_Carcinoma/link/58c18692a6fdcce648da9d19/download			HIF 1 / VEGF
ZFHX3	Jak-STAT		transcription factor	Signaling regulation pluripotent stem cells	PRLR-JAK2-STAT5 https://www.jbc.org/content/291/24/12809.full
