# Supplementary material for: Predicting Mutational Status of Driver and Suppressor Genes Directly from Histopathology With Deep Learning: A Systematic Study Across 23 Solid Tumor Types
Source: Front Genet. 2022 Feb 16;12:806386. doi: 10.3389/fgene.2021.806386 (PMC8889144; doi:10.3389/fgene.2021.806386)
Supplement: Supplementary file 11 [file Table5.XLSX]

## Sheet: STAD
TABLE AUC RESULTS ALL TUMORS
	p<0.05	p>0.05
	AUC	MUT	WT		AUC	MUT	WT		AUC	MUT	WT		AUC	MUT	WT		AUC	MUT	WT		AUC	MUT	WT		AUC	MUT	WT		AUC	MUT	WT		AUC	MUT	WT		AUC	MUT	WT		AUC	MUT	WT		AUC	MUT	WT		AUC
BLCA	n= 332
PI3K	0.628	92	240	Wnt	0.683	19	313	MAPK	0.666	125	207	p53	0.631	176	156	cellcycle	0.544	115	217	TGFbeta	0.277	6	326	Hippo	0.467	24	308	Notch	0.533	83	249	SWI_SNFcomplex	0.554	90	242	JAK_STAT	0.521	6	326	FOXA1_ESR1	0.39	12	320	HistoneMethylation	0.484	151	181	Unknown	0.549
AKT1				APC	0.515	7	325	EGFR	0.74	3	329	ATM	0.431	17	315	ATM	0.431	17	315	SMAD4				FAT1	0.5	21	311	CREBBP	0.519	36	296	SMARCA4	0.553	4	328	JAK1	0.342	3	329	ESR1				KDM5C				CTCF	0.418
MTOR				CTNNB1	0.743	8	324	ERBB2	0.747	30	302	CDKN2A	0.403	19	313	CCND1	0.658	3	329	MED12	0.483	5	327	NF2	0.535	3	329	EP300	0.601	29	303	PBRM1	0.559	4	328	ZFHX3	0.142	3	329	FOXA1	0.432	8	324	KDM6A	0.54	70	262	ERCC2	0.61
PIK3CA	0.588	62	266	RNF43				FGFR2	0.644	3	329	TP53	0.68	158	173	CDKN1A	0.469	26	306									FBXW7	0.548	20	312	ARID1A	0.479	70	262					GATA3	0.769	4	328	KMT2C	0.527	38	294	RBM10	0.312
PIK3R1	0.651	3	329	TCF7L2				FGFR3	0.78	56	276					CDKN2A	0.403	19	313									NOTCH1				ARID2	0.531	15	317									KMT2D	0.49	73	259	SPOP	0.178
PPP2R1A				SOX9				RET								RB1	0.602	61	271									NOTCH2				ATRX												SETD2	0.52	8	324	STAG2	0.496
PTEN	0.773	9	323	CDH1	0.753	4	328	CIC	0.596	4	328					CDK12	0.438	5	327																									IDH1	0.502	3	329	PTPRT
STK11				TERT				KRAS	0.567	14	318																																					VHL
TSC1	0.48	20	312					NRAS	0.587	5	327																																					BCOR
								NF1	0.357	14	318																																					BAP1	0.475
								BRAF	0.541	5	327																																					KEAP1
								MAP3K1	0.334	3	329
								PDGFRA
BRCA	n=977
PI3K	0.57	398	579	Wnt	0.765	117	860	MAPK	0.564	131	846	p53	0.759	322	655	cellcycle	0.525	52	925	TGFbeta	0.498	16	961	Hippo	0.578	9	968	Notch	0.601	31	946	SWI_SNFcomplex	0.546	53	924	JAK_STAT	0.576	18	959	FOXA1_ESR1	0.485	139	838	HistoneMethylation	0.433	99	878	Unknown	0.492
AKT1	0.595	22	955	APC	0.646	3	974	EGFR	0.854	3	974	ATM	0.468	12	965	ATM	0.468	12	965	SMAD4	0.594	8	969	FAT1	0.713	5	972	CREBBP	0.66	8	969	SMARCA4	0.631	12	965	JAK1	0.634	8	969	ESR1				KDM5C				CTCF	0.429
MTOR	0.499	5	972	CTNNB1				ERBB2	0.752	17	960	CDKN2A				CCND1				MED12	0.308	8	969	NF2	0.783	4	973	EP300	0.558	10	967	PBRM1	0.672	6	971	ZFHX3	0.535	12	965	FOXA1	0.603	18	959	KDM6A	0.643	14	963	ERCC2
PIK3CA	0.611	312	661	RNF43	0.736	5	972	FGFR2	0.589	10	967	TP53	0.735	311	666	CDKN1A												FBXW7	0.58	8	969	ARID1A	0.481	31	946					GATA3	0.57	111	866	KMT2C	0.484	69	908	RBM10
PIK3R1	0.475	19	958	TCF7L2				FGFR3								CDKN2A												NOTCH1				ARID2	0.381	6	971									KMT2D	0.36	10	967	SPOP	0.334
PPP2R1A	0.706	4	973	SOX9	0.465	3	974	RET	0.526	4	973					RB1	0.626	19	958									NOTCH2	0.604	7	970	ATRX	0.523	4	973									SETD2	0.624	10	967	STAG2	0.553
PTEN	0.492	52	925	CDH1	0.811	106	871	CIC	0.519	5	972					CDK12	0.57	24	953																									IDH1				PTPRT	0.655
STK11	0.401	6	971	TERT	0.487	4	973	KRAS	0.408	6	971																																					VHL
TSC1	0.586	3	974					NRAS																																								BCOR
								NF1	0.531	25	952																																					BAP1	0.61
								BRAF	0.529	3	974																																					KEAP1
								MAP3K1	0.699	66	911
								PDGFRA
CESC	n=253
PI3K	0.453	87	166	Wnt	0.492	7	246	MAPK	0.539	37	216	p53	0.655	22	231	cellcycle	0.612	20	233	TGFbeta	66	16	237	Hippo	0.53	19	234	Notch	0.459	51	202	SWI_SNFcomplex	0.494	20	233	JAK_STAT	0.675	8	245	FOXA1_ESR1	0.531	3	250	HistoneMethylation	0.479	42	211	Unknown	0.405
AKT1	0.255	3	250	APC	0.507	3	250	EGFR				ATM				ATM				SMAD4	0.44	10	243	FAT1	0.514	16	237	CREBBP	0.447	6	247	SMARCA4	0.54	4	249	JAK1				ESR1				KDM5C				CTCF	0.232
MTOR	0.267	4	249	CTNNB1	0.433	4	249	ERBB2	0.384	7	246	CDKN2A				CCND1				MED12	0.723	8	245	NF2	0.643	4	249	EP300	0.541	20	233	PBRM1				ZFHX3	0.675	8	245	FOXA1				KDM6A	0.528	4	259	ERCC2
PIK3CA	0.423	65	185	RNF43				FGFR2				TP53	0.63	20	233	CDKN1A												FBXW7	0.398	22	231	ARID1A	0.365	10	243					GATA3				KMT2C	0.509	24	229	RBM10
PIK3R1	0.718	5	248	TCF7L2				FGFR3	0.242	5	248					CDKN2A												NOTCH1	0.419	7	246	ARID2												KMT2D	0.498	21	232	SPOP
PPP2R1A	0.507	3	250	SOX9				RET								RB1	0.707	14	239									NOTCH2				ATRX	0.361	6	247									SETD2				STAG2
PTEN	0.54	17	236	CDH1				CIC	0.523	5	248					CDK12																												IDH1				PTPRT	0.503
STK11	0.62	6	247	TERT				KRAS	0.614	11	242																																					VHL
TSC1								NRAS																																								BCOR	0.74
								NF1	0.621	7	246																																					BAP1	0.38
								BRAF																																								KEAP1
								MAP3K1
								PDGFRA
CRC	n=499
PI3K	0.618	164	335	Wnt	0.66	400	99	MAPK	0.599	300	199	p53	0.682	312	187	cellcycle	0.453	50	449	TGFbeta	0.565	61	438	Hippo	0.348	16	483	Notch	0.531	87	412	SWI_SNFcomplex	0.559	71	428	JAK_STAT	0.478	15	484	FOXA1_ESR1	0.539	9	490	HistoneMethylation	0.615	58	441	Unknown	0.6
AKT1	0.314	5	494	APC	0.623	351	148	EGFR	0.529	4	495	ATM	0.436	36	463	ATM	0.436	36	463	SMAD4	0.601	54	445	FAT1	0.549	13	486	CREBBP	0.589	16	483	SMARCA4	0.677	8	491	JAK1	0.451	7	492	ESR1	0.727	4	495	KDM5C	0.628	6	493	CTCF	0.611
MTOR	0.554	11	488	CTNNB1	0.57	19	480	ERBB2	0.571	7	492	CDKN2A				CCND1				MED12	0.724	8	491	NF2	0.491	3	496	EP300	0.348	8	491	PBRM1	0.309	11	488	ZFHX3	0.59	8	491	FOXA1				KDM6A	0.798	4	495	ERCC2
PIK3CA	0.594	122	371	RNF43	0.741	35	465	FGFR2	0.341	3	496	TP53	0.66	291	208	CDKN1A												FBXW7	0.551	69	430	ARID1A	0.509	38	461					GATA3	0.451	5	494	KMT2C	0.615	21	478	RBM10	0.555
PIK3R1	0.645	22	477	TCF7L2	0.478	28	471	FGFR3								CDKN2A												NOTCH1	0.285	3	496	ARID2	0.7	17	482									KMT2D	0.661	24	475	SPOP
PPP2R1A	0.475	6	492	SOX9	0.608	52	447	RET	0.56	5	494					RB1	0.618	8	491									NOTCH2	0.934	4	495	ATRX	0.684	6	493									SETD2	0.659	9	490	STAG2	0.392
PTEN	0.591	27	472	CDH1	0.487	6	493	CIC	0.717	13	486					CDK12	0.481	12	487																									IDH1	0.377	3	496	PTPRT	0.395
STK11	0.252	5	494	TERT				KRAS	0.57	208	291																																					VHL
TSC1	0.662	6	493					NRAS	0.619	26	473																																					BCOR	0.541
								NF1	0.593	12	487																																					BAP1
								BRAF	0.722	57	442																																					KEAP1
								MAP3K1	0.639	7	492
								PDGFRA	0.616	6	493
ESCA	n=153
PI3K	0.476	17	136	Wnt	0.641	9	144	MAPK	0.575	19	134	p53	0.734	137	16	cellcycle	0.598	16	137	TGFbeta	0.629	11	142	Hippo				Notch	0.416	24	129	SWI_SNFcomplex	0.682	14	139	JAK_STAT	0.618	3	150	FOXA1_ESR1				HistoneMethylation	0.568	19	134	Unknown	0.479
AKT1				APC	0.519	3	150	EGFR				ATM				ATM				SMAD4	0.629	11	142	FAT1				CREBBP	0.525	6	147	SMARCA4	0.509	6	147	JAK1				ESR1				KDM5C				CTCF
MTOR				CTNNB1	0.961	3	150	ERBB2	0.526	7	146	CDKN2A	0.447	10	143	CCND1				MED12				NF2				EP300	0.419	4	149	PBRM1				ZFHX3				FOXA1				KDM6A	0.331	3	150	ERCC2
PIK3CA	0.452	11	140	RNF43	0.373	3	150	FGFR2				TP53	0.604	136	17	CDKN1A												FBXW7	0.368	5	148	ARID1A	0.745	9	144					GATA3				KMT2C				RBM10
PIK3R1				TCF7L2				FGFR3								CDKN2A	0.447	10	143									NOTCH1	0.537	9	144	ARID2												KMT2D	0.602	15	138	SPOP
PPP2R1A				SOX9				RET								RB1	0.39	3	150									NOTCH2				ATRX												SETD2				STAG2
PTEN	0.421	3	150	CDH1				CIC	0.464	3	150					CDK12	0.65	3	150																									IDH1				PTPRT	0.69
STK11	0.383	3	150	TERT				KRAS																																								VHL
TSC1								NRAS																																								BCOR
								NF1																																								BAP1
								BRAF																																								KEAP1
								MAP3K1
								PDGFRA
GBM	n=200
PI3K	0.648	89	111	Wnt				MAPK	0.566	64	136	p53	0.712	64	136	cellcycle	0.47	23	177	TGFbeta				Hippo				Notch	0.443	8	192	SWI_SNFcomplex	0.559	12	188	JAK_STAT				FOXA1_ESR1				HistoneMethylation	0.608	28	182	Unknown	0.541
AKT1				APC				EGFR	0.693	36	164	ATM	0.344	5	195	ATM	0.344	5	195	SMAD4				FAT1				CREBBP				SMARCA4				JAK1				ESR1				KDM5C				CTCF
MTOR				CTNNB1				ERBB2				CDKN2A				CCND1				MED12				NF2				EP300				PBRM1				ZFHX3				FOXA1				KDM6A				ERCC2
PIK3CA	0.564	18	182	RNF43				FGFR2				TP53	0.723	60	140	CDKN1A												FBXW7				ARID1A								GATA3				KMT2C				RBM10
PIK3R1	0.611	17	183	TCF7L2				FGFR3								CDKN2A												NOTCH1				ARID2												KMT2D				SPOP
PPP2R1A				SOX9				RET								RB1	0.373	17	183									NOTCH2	0.601	3	197	ATRX	0.571	11	189									SETD2	0.333	4	196	STAG2	0.367
PTEN	0.43	57	143	CDH1				CIC								CDK12																												IDH1	0.442	11	189	PTPRT	0.315
STK11				TERT				KRAS																																								VHL
TSC1	0.292	3	197					NRAS																																								BCOR
								NF1	0.661	18	182																																					BAP1
								BRAF																																								KEAP1
								MAP3K1
								PDGFRA	0.398
HNSC	n=429
PI3K	0.53	80	349	Wnt	0.66	10	419	MAPK	0.476	26	403	p53	0.664	313	116	cellcycle	0.536	97	332	TGFbeta	0.577	10	419	Hippo	0.48	81	348	Notch	0.456	88	341	SWI_SNFcomplex	0.399	26	403	JAK_STAT	0.331	4	425	FOXA1_ESR1				HistoneMethylation	0.556	73	356	Unknown	0.496
AKT1				APC	0.609	5	424	EGFR	0.217	6	423	ATM				ATM				SMAD4	0.652	7	422	FAT1	0.501	75	354	CREBBP	0.415	10	419	SMARCA4	0.377	3	426	JAK1	0.538	3	426	ESR1				KDM5C	0.372	3	426	CTCF	0.688
MTOR				CTNNB1	0.36	4	425	ERBB2				CDKN2A	0.482	89	340	CCND1				MED12	0.52	3	426	NF2	0.34	7	422	EP300	0.511	16	413	PBRM1	0.64	6	423	ZFHX3				FOXA1				KDM6A	0.663	12	417	ERCC2
PIK3CA	0.528	61	365	RNF43				FGFR2				TP53	0.7	308	121	CDKN1A												FBXW7	0.564	20	409	ARID1A	0.324	6	423					GATA3				KMT2C	0.448	15	414	RBM10
PIK3R1	0.369	5	424	TCF7L2				FGFR3	0.422	5	424					CDKN2A	0.482	89	340									NOTCH1	0.501	43	386	ARID2	0.563	9	420									KMT2D	0.393	45	384	SPOP
PPP2R1A				SOX9				RET								RB1	0.626	7	422									NOTCH2	0.417	8	421	ATRX												SETD2	0.547	4	425	STAG2
PTEN	0.479	8	421	CDH1				CIC	0.59	3	426					CDK12																												IDH1				PTPRT	0.23
STK11	0.455	3	426	TERT				KRAS																																								VHL
TSC1								NRAS																																								BCOR
								NF1	0.601	4	426																																					BAP1
								BRAF	0.79	5	424																																					KEAP1	0.675
								MAP3K1
								PDGFRA
KIRC	n=376
PI3K	0.467	35	341	Wnt	0.195	3	373	MAPK	0.372	12	364	p53	0.523	18	358	cellcycle	0.621	11	365	TGFbeta				Hippo	0.752	6	370	Notch	0.516	3	373	SWI_SNFcomplex	0.585	142	243	JAK_STAT	0.727	4	372	FOXA1_ESR1				HistoneMethylation	0.571	62	314	Unknown	0.483
AKT1				APC	0.195	3	373	EGFR				ATM	0.461	7	369	ATM	0.461	7	369	SMAD4				FAT1				CREBBP				SMARCA4	0.498	4	372	JAK1	0.646	3	373	ESR1				KDM5C	0.446	13	363	CTCF
MTOR	0.587	18	358	CTNNB1				ERBB2				CDKN2A				CCND1				MED12				NF2	0.733	5	371	EP300	0.516	3	373	PBRM1	0.614	132	244	ZFHX3				FOXA1				KDM6A				ERCC2
PIK3CA	0.136	5	371	RNF43				FGFR2				TP53	0.606	11	365	CDKN1A												FBXW7				ARID1A	0.63	7	369					GATA3				KMT2C	0.646	7	369	RBM10
PIK3R1				TCF7L2				FGFR3								CDKN2A												NOTCH1				ARID2												KMT2D				SPOP
PPP2R1A				SOX9				RET								RB1												NOTCH2				ATRX												SETD2	0.662	42	334	STAG2	0.588
PTEN	0.684	10	366	CDH1				CIC								CDK12	0.607	3	373																									IDH1				PTPRT	0.581
STK11				TERT				KRAS																																								VHL	0.527
TSC1								NRAS																																								BCOR
								NF1	0.499	4	372																																					BAP1	0.585
								BRAF																																								KEAP1
								MAP3K1
								PDGFRA
KIRP	n=240
PI3K	0.637	10	230	Wnt				MAPK	0.69	15	252	p53	0.42	6	234	cellcycle	0.15	3	237	TGFbeta				Hippo	0.51	13	227	Notch	0.526	8	232	SWI_SNFcomplex	0.655	14	224	JAK_STAT				FOXA1_ESR1				HistoneMethylation	0.64	29	211	Unknown	0.594
AKT1				APC				EGFR				ATM				ATM				SMAD4				FAT1	0.128	6	234	CREBBP				SMARCA4				JAK1				ESR1				KDM5C				CTCF
MTOR	0.46	3	237	CTNNB1				ERBB2				CDKN2A				CCND1				MED12				NF2	0.701	8	232	EP300	0.509	4	236	PBRM1	0.752	6	234	ZFHX3				FOXA1				KDM6A	0.705	7	233	ERCC2
PIK3CA				RNF43				FGFR2				TP53	0.665	3	273	CDKN1A												FBXW7				ARID1A	0.245	6	234					GATA3				KMT2C	0.54	9	231	RBM10
PIK3R1				TCF7L2				FGFR3	0.624	4	236					CDKN2A												NOTCH1				ARID2	0.506	3	237									KMT2D	0.751	4	236	SPOP
PPP2R1A				SOX9				RET								RB1												NOTCH2				ATRX												SETD2	0.848	10	230	STAG2	0.45
PTEN	0.139	3	237	CDH1				CIC								CDK12																												IDH1				PTPRT
STK11				TERT				KRAS	0.918	4	236																																					VHL	0.648
TSC1								NRAS																																								BCOR
								NF1																																								BAP1	0.701
								BRAF	0.318	3	237																																					KEAP1
								MAP3K1
								PDGFRA
LGG	n=480
PI3K	0.564	76	404	Wnt	0.326	5	475	MAPK	0.709	159	321	p53	0.812	229	251	cellcycle	0.512	9	471	TGFbeta				Hippo				Notch	0.659	31	449	SWI_SNFcomplex	0.696	172	308	JAK_STAT				FOXA1_ESR1				HistoneMethylation	0.779	378	102	Unknown	0.612
AKT1				APC				EGFR	0.716	31	449	ATM				ATM				SMAD4				FAT1				CREBBP	0.816	3	477	SMARCA4	0.479	8	472	JAK1				ESR1				KDM5C				CTCF
MTOR	0.615	3	477	CTNNB1				ERBB2				CDKN2A				CCND1				MED12				NF2				EP300				PBRM1	0.71	3	477	ZFHX3				FOXA1				KDM6A				ERCC2
PIK3CA	0.478	35	444	RNF43				FGFR2				TP53	0.787	228	252	CDKN1A												FBXW7				ARID1A	0.62	16	464					GATA3				KMT2C				RBM10
PIK3R1	0.399	19	461	TCF7L2				FGFR3	0.475	4	476					CDKN2A												NOTCH1	0.597	23	457	ARID2	0.648	5	475									KMT2D	0.505	5	475	SPOP	0.585
PPP2R1A				SOX9				RET								RB1	0.149	5	475									NOTCH2				ATRX	0.726	155	325									SETD2	0.225	7	473	STAG2
PTEN	0.585	23	457	CDH1				CIC	0.819	87	393					CDK12																												IDH1	0.764	371	109	PTPRT
STK11				TERT				KRAS																																								VHL
TSC1								NRAS	0.429	4	476																																					BCOR	0.699
								NF1	0.52	24	456																																					BAP1
								BRAF																																								KEAP1
								MAP3K1
								PDGFRA	0.788	8	472
LIHC	n=352
PI3K	0.511	23	329	Wnt	0.669	94	258	MAPK	0.526	22	330	p53	0.597	112	240	cellcycle	0.611	28	324	TGFbeta	0.66	3	349	Hippo	0.263	7	345	Notch	0.184	3	349	SWI_SNFcomplex	0.55	43	309	JAK_STAT	0.599	6	346	FOXA1_ESR1				HistoneMethylation	0.667	21	331	Unknown	0.531
AKT1				APC	0.474	3	349	EGFR	0.507	3	349	ATM	0.505	4	348	ATM	0.505	4	348	SMAD4				FAT1	0.351	3	349	CREBBP				SMARCA4	0.655	4	348	JAK1	0.599	6	346	ESR1				KDM5C				CTCF
MTOR				CTNNB1	0.687	88	264	ERBB2				CDKN2A	0.551	7	345	CCND1				MED12				NF2	0.359	4	348	EP300				PBRM1	0.449	3	349	ZFHX3				FOXA1				KDM6A				ERCC2
PIK3CA	0.383	9	342	RNF43				FGFR2				TP53	0.597	104	248	CDKN1A	0.599	4	384									FBXW7				ARID1A	0.488	23	329					GATA3				KMT2C	1	3	349	RBM10
PIK3R1	0.341	3	349	TCF7L2				FGFR3								CDKN2A	0.551	7	345									NOTCH1				ARID2	0.623	11	341									KMT2D	0.438	7	345	SPOP
PPP2R1A				SOX9				RET								RB1	0.676	16	336									NOTCH2				ATRX	0.325	3	349									SETD2	0.192	6	346	STAG2
PTEN	0.388	5	347	CDH1	0.668	3	349	CIC								CDK12																												IDH1	0.774	8	348	PTPRT	0.671
STK11				TERT				KRAS	0.435	5	347																																					VHL
TSC1	0.285	3	349					NRAS	0.698	4	348																																					BCOR
								NF1	0.364	4	348																																					BAP1	0.662
								BRAF																																								KEAP1	0.4
								MAP3K1
								PDGFRA
LUAD	n=457
PI3K	0.576	96	361	Wnt	0.547	23	434	MAPK	0.506	265	192	p53	0.681	251	206	cellcycle	0.553	56	401	TGFbeta	0.479	25	432	Hippo	0.46	11	446	Notch	0.612	24	433	SWI_SNFcomplex	0.47	61	396	JAK_STAT	0.364	3	454	FOXA1_ESR1	0.331	6	451	HistoneMethylation	0.48	59	398	Unknown	0.499
AKT1	0.54	3	454	APC	0.401	7	450	EGFR	0.645	54	402	ATM	0.526	22	435	ATM	0.526	22	435	SMAD4	0.601	18	439	FAT1	0.546	10	447	CREBBP	0.241	6	451	SMARCA4	0.592	21	436	JAK1				ESR1				KDM5C	0.498	9	448	CTCF
MTOR	0.405	5	452	CTNNB1	0.382	10	447	ERBB2	0.461	6	451	CDKN2A	0.511	15	442	CCND1				MED12	0.615	47	449	NF2				EP300				PBRM1	0.693	8	449	ZFHX3	0.364	3	454	FOXA1				KDM6A	0.663	4	453	ERCC2
PIK3CA	0.54	18	438	RNF43				FGFR2	0.405	4	453	TP53	0.688	232	225	CDKN1A												FBXW7	0.682	7	450	ARID1A	0.465	17	440					GATA3	0.288	3	454	KMT2C	0.624	13	444	RBM10	0.43
PIK3R1	0.578	3	454	TCF7L2				FGFR3								CDKN2A	0.511	15	442									NOTCH1	0.771	6	451	ARID2	0.569	13	444									KMT2D	0.554	6	451	SPOP	0.354
PPP2R1A				SOX9				RET	0.46	5	452					RB1	0.582	19	438									NOTCH2	0.566	5	452	ATRX	0.5	8	449									SETD2	0.468	27	430	STAG2	0.524
PTEN	0.696	4	453	CDH1				CIC								CDK12																												IDH1	0.395	3	454	PTPRT	0.442
STK11	0.612	64	393	TERT				KRAS	0.565	138	319																																					VHL
TSC1								NRAS	0.394	3	454																																					BCOR	0.664
								NF1	0.554	33	424																																					BAP1	0.242
								BRAF	0.441	34	423																																					KEAP1	0.618
								MAP3K1
								PDGFRA	0.288	5	452
LUSC	n=410
PI3K	0.515	98	312	Wnt	0.47	8	402	MAPK	0.475	69	341	p53	0.567	65	345	cellcycle	0.499	86	324	TGFbeta	0.224	10	400	Hippo	0.51	37	373	Notch	0.431	52	358	SWI_SNFcomplex	0.406	45	365	JAK_STAT	0.681	7	403	FOXA1_ESR1	0.336	3	407	HistoneMethylation	0.531	93	317	Unknown	0.387
AKT1				APC	0.605	5	405	EGFR	0.337	11	399	ATM	0.508	6	404	ATM	0.508	6	404	SMAD4	0.426	6	404	FAT1	0.471	33	377	CREBBP	0.384	12	398	SMARCA4	0.581	8	402	JAK1				ESR1				KDM5C	0.295	3	407	CTCF
MTOR	0.693	3	407	CTNNB1				ERBB2				CDKN2A	0.476	54	356	CCND1				MED12	0.483	4	406	NF2	0.565	4	406	EP300	0.619	7	403	PBRM1	0.674	6	404	ZFHX3	0.62	6	404	FOXA1				KDM6A	0.427	12	398	ERCC2	0.506
PIK3CA	0.471	41	367	RNF43				FGFR2	0.46	8	402	TP53	0.517	69	341	CDKN1A												FBXW7	0.604	14	396	ARID1A	0.423	21	389					GATA3				KMT2C	0.476	22	388	RBM10	0.596
PIK3R1	0.341	6	404	TCF7L2				FGFR3	0.487	9	401					CDKN2A	0.476	54	356									NOTCH1	0.603	20	390	ARID2	0.421	4	406									KMT2D	0.563	61	349	SPOP
PPP2R1A	0.28	4	406	SOX9				RET	0.822	3	407					RB1	0.428	23	387									NOTCH2	0.094	3	407	ATRX	0.478	7	403									SETD2	0.311	4	406	STAG2	0.447
PTEN	0.476	45	365	CDH1				CIC								CDK12																												IDH1				PTPRT	0.486
STK11	0.602	4	406	TERT				KRAS	0.38																																							VHL
TSC1	0.449	5	405					NRAS	0.499	5	405																																					BCOR
								NF1	0.518	24	386																																					BAP1	0.192
								BRAF	0.369	5	405																																					KEAP1	0.456
								MAP3K1
								PDGFRA
OV	n=97
PI3K				Wnt	0.637	3	94	MAPK	0.575			p53	0.625	62	35	cellcycle	0.409	7	90	TGFbeta				Hippo				Notch	0.663	3	94	SWI_SNFcomplex				JAK_STAT				FOXA1_ESR1				HistoneMethylation				Unknown
AKT1				APC				EGFR				ATM				ATM				SMAD4				FAT1				CREBBP				SMARCA4				JAK1				ESR1				KDM5C				CTCF
MTOR				CTNNB1				ERBB2				CDKN2A				CCND1				MED12				NF2				EP300				PBRM1				ZFHX3				FOXA1				KDM6A				ERCC2
PIK3CA				RNF43				FGFR2				TP53	0.625	62	35	CDKN1A												FBXW7				ARID1A								GATA3				KMT2C				RBM10
PIK3R1				TCF7L2				FGFR3								CDKN2A												NOTCH1				ARID2												KMT2D				SPOP
PPP2R1A				SOX9				RET								RB1	0.195	3	94									NOTCH2				ATRX												SETD2				STAG2
PTEN				CDH1				CIC								CDK12	0.248	3	94																									IDH1				PTPRT
STK11				TERT				KRAS																																								VHL
TSC1								NRAS																																								BCOR
								NF1																																								BAP1
								BRAF																																								KEAP1
								MAP3K1
								PDGFRA
PAAD	n=166
PI3K	0.201	7	159	Wnt	0.472	10	156	MAPK	0.683	113	53	p53	0.623	108	58	cellcycle	0.364	31	135	TGFbeta	0.501	34	132	Hippo	0.317	3	163	Notch	0.431	4	162	SWI_SNFcomplex	0.409	10	156	JAK_STAT				FOXA1_ESR1				HistoneMethylation	0.53	16	150	Unknown	0.323
AKT1				APC				EGFR				ATM				ATM				SMAD4	0.5	34	132	FAT1				CREBBP				SMARCA4				JAK1				ESR1				KDM5C				CTCF
MTOR				CTNNB1				ERBB2				CDKN2A	0.379	28	138	CCND1				MED12				NF2				EP300				PBRM1				ZFHX3				FOXA1				KDM6A	0.428	7	159	ERCC2
PIK3CA	0.392	3	163	RNF43	0.45	7	159	FGFR2				TP53	0.582	102	64	CDKN1A												FBXW7	0.493	3	163	ARID1A	0.475	9	157					GATA3				KMT2C	0.564	4	162	RBM10	0.319
PIK3R1				TCF7L2				FGFR3								CDKN2A	0.379	28	138									NOTCH1				ARID2												KMT2D	0.34	4	162	SPOP
PPP2R1A				SOX9				RET								RB1												NOTCH2				ATRX												SETD2				STAG2
PTEN				CDH1				CIC								CDK12																												IDH1				PTPRT
STK11	0.585	4	162	TERT				KRAS	0.673	110	56																																					VHL
TSC1								NRAS																																								BCOR
								NF1																																								BAP1
								BRAF	0.384	3	163																																					KEAP1
								MAP3K1
								PDGFRA
PCPG	n=169
PI3K				Wnt				MAPK	0.643	19	150	p53				cellcycle				TGFbeta				Hippo				Notch				SWI_SNFcomplex	0.628	3	166	JAK_STAT				FOXA1_ESR1				HistoneMethylation				Unknown	0.662
AKT1				APC				EGFR				ATM				ATM				SMAD4				FAT1				CREBBP				SMARCA4				JAK1				ESR1				KDM5C				CTCF
MTOR				CTNNB1				ERBB2				CDKN2A				CCND1				MED12				NF2				EP300				PBRM1				ZFHX3				FOXA1				KDM6A				ERCC2
PIK3CA				RNF43				FGFR2				TP53				CDKN1A												FBXW7				ARID1A								GATA3				KMT2C				RBM10
PIK3R1				TCF7L2				FGFR3								CDKN2A												NOTCH1				ARID2												KMT2D				SPOP
PPP2R1A				SOX9				RET	0.679	5	164					RB1												NOTCH2				ATRX	0.628	3	166									SETD2				STAG2
PTEN				CDH1				CIC								CDK12																												IDH1				PTPRT
STK11				TERT				KRAS																																								VHL
TSC1								NRAS																																								BCOR
								NF1	0.597	13	156																																					BAP1
								BRAF																																								KEAP1
								MAP3K1
								PDGFRA
PRAD	n=397
PI3K	0.491	32	365	Wnt	0.582	22	375	MAPK	0.477	10	387	p53	0.613	54	343	cellcycle	0.634	17	380	TGFbeta	0.332	9	388	Hippo				Notch	0.322	5	392	SWI_SNFcomplex	0.243	7	390	JAK_STAT	0.513	12	385	FOXA1_ESR1	0.681	26	371	HistoneMethylation	0.601	40	357	Unknown	0.575
AKT1	0.415	3	394	APC	0.609	7	390	EGFR				ATM	0.625	9	388	ATM				SMAD4	0.57	4	392	FAT1				CREBBP				SMARCA4				JAK1				ESR1				KDM5C				CTCF
MTOR				CTNNB1	0.578	7	390	ERBB2				CDKN2A				CCND1				MED12	0.496	5	392	NF2				EP300				PBRM1				ZFHX3	0.454	11	386	FOXA1	0.679	25	372	KDM6A	0.21	6	391	ERCC2
PIK3CA	0.529	7	389	RNF43	0.252	3	394	FGFR2				TP53	0.653	47	350	CDKN1A												FBXW7				ARID1A								GATA3				KMT2C	0.543	15	382	RBM10
PIK3R1				TCF7L2				FGFR3								CDKN2A												NOTCH1				ARID2	0.148	4	393									KMT2D	0.616	14	383	SPOP	0.589
PPP2R1A				SOX9				RET								RB1												NOTCH2				ATRX												SETD2	0.895	3	394	STAG2
PTEN	0.512	20	377	CDH1				CIC								CDK12	0.552	6	391																									IDH1	0.59	4	393	PTPRT
STK11				TERT				KRAS																																								VHL
TSC1								NRAS																																								BCOR
								NF1																																								BAP1
								BRAF	0.468	5	392																																					KEAP1
								MAP3K1
								PDGFRA
SARC	n=247
PI3K	0.52	12	235	Wnt	0.233	4	243	MAPK	0.685	16	321	p53	0.656	89	158	cellcycle	0.547	32	215	TGFbeta	0.335	3	244	Hippo	0.333	6	241	Notch	0.458	9	238	SWI_SNFcomplex	0.698	38	209	JAK_STAT				FOXA1_ESR1				HistoneMethylation	0.478	12	235	Unknown	0.464
AKT1				APC				EGFR				ATM	0.1	3	244	ATM				SMAD4				FAT1	0.521	4	243	CREBBP	0.43	3	244	SMARCA4	0.581	3	244	JAK1				ESR1				KDM5C				CTCF
MTOR				CTNNB1				ERBB2				CDKN2A				CCND1				MED12				NF2				EP300				PBRM1				ZFHX3				FOXA1				KDM6A	0.52	3	244	ERCC2
PIK3CA	0.758	4	243	RNF43				FGFR2				TP53	0.634	87	160	CDKN1A												FBXW7				ARID1A								GATA3				KMT2C				RBM10
PIK3R1				TCF7L2				FGFR3								CDKN2A												NOTCH1				ARID2												KMT2D	0.456	4	243	SPOP
PPP2R1A				SOX9				RET								RB1	0.61	28	219									NOTCH2				ATRX	0.709	33	214									SETD2	0.288	3	244	STAG2
PTEN	0.548	6	241	CDH1				CIC								CDK12																												IDH1				PTPRT	0.253
STK11				TERT				KRAS																																								VHL
TSC1								NRAS																																								BCOR
								NF1	0.589	7	240																																					BAP1
								BRAF																																								KEAP1
								MAP3K1
								PDGFRA
SKCM	n=72
PI3K	0.665	11	61	Wnt	0.479	5	67	MAPK	0.614	58	11	p53	0.47	6	66	cellcycle	0.601	10	62	TGFbeta				Hippo				Notch	0.629	6	66	SWI_SNFcomplex	0.333	12	60	JAK_STAT				FOXA1_ESR1				HistoneMethylation	0.438	12	60	Unknown	0.5
AKT1				APC				EGFR				ATM				ATM				SMAD4				FAT1				CREBBP				SMARCA4				JAK1				ESR1				KDM5C				CTCF
MTOR				CTNNB1	0.627	4	68	ERBB2				CDKN2A	0.79	4	68	CCND1				MED12				NF2				EP300				PBRM1				ZFHX3				FOXA1				KDM6A				ERCC2
PIK3CA				RNF43				FGFR2				TP53	0.47	6	66	CDKN1A												FBXW7				ARID1A								GATA3				KMT2C	0.411	7	65	RBM10
PIK3R1	0.331	4	68	TCF7L2				FGFR3								CDKN2A	0.79	4	68									NOTCH1				ARID2	0.512	9	63									KMT2D				SPOP
PPP2R1A				SOX9				RET								RB1	0.693	4	68									NOTCH2				ATRX												SETD2				STAG2
PTEN	0.641	6	66	CDH1				CIC								CDK12																												IDH1	0.693	3	69	PTPRT
STK11				TERT				KRAS																																								VHL
TSC1								NRAS	0.39	11	61																																					BCOR
								NF1	0.437	6	66																																					BAP1
								BRAF	0.429	42	30																																					KEAP1
								MAP3K1
								PDGFRA
SKCM-M	n=136
PI3K	0.561	24	112	Wnt	0.583	10	126	MAPK	0.548	118	18	p53	0.535	30	106	cellcycle	0.372	25	111	TGFbeta	0.485	3	133	Hippo	0.19	5	131	Notch	0.477	12	124	SWI_SNFcomplex	0.553	20	116	JAK_STAT				FOXA1_ESR1	0.411	4	132	HistoneMethylation	0.513	23	113	Unknown	0.43
AKT1				APC	0.729	4	132	EGFR	0.653	5	131	ATM				ATM				SMAD4				FAT1	0.19	5	131	CREBBP	0.425	5	131	SMARCA4	0.41	4	132	JAK1				ESR1	0.411	4	132	KDM5C				CTCF
MTOR	0.564	3	133	CTNNB1	0.551	4	132	ERBB2	0.694	3	133	CDKN2A	0.531	16	120	CCND1				MED12				NF2				EP300	0.283	3	133	PBRM1				ZFHX3				FOXA1				KDM6A				ERCC2
PIK3CA				RNF43				FGFR2	0.773	3	133	TP53	0.693	18	118	CDKN1A												FBXW7	0.728	3	133	ARID1A								GATA3				KMT2C	0.497	10	126	RBM10
PIK3R1				TCF7L2				FGFR3								CDKN2A	0.531	16	120									NOTCH1				ARID2	0.512	11	125									KMT2D				SPOP
PPP2R1A				SOX9				RET								RB1	0.51	7	129									NOTCH2				ATRX												SETD2	0.624	5	131	STAG2
PTEN	0.499	17	119	CDH1				CIC								CDK12																												IDH1	0.586	7	129	PTPRT	0.458
STK11				TERT				KRAS																																								VHL
TSC1								NRAS	0.483	41	95																																					BCOR
								NF1	0.571	15	121																																					BAP1	0.558
								BRAF	0.547	67	69																																					KEAP1
								MAP3K1
								PDGFRA
STAD	n=318
PI3K	0.634	76	258	Wnt	0.635	81	253	MAPK	0.608	75	259	p53	0.566	171	163	cellcycle	0.547	37	297	TGFbeta	0.554	19	315	Hippo	0.611	8	326	Notch	0.721	38	296	SWI_SNFcomplex	0.537	87	247	JAK_STAT	0.75	16	318	FOXA1_ESR1	0.846	7	327	HistoneMethylation	0.747	47	287	Unknown	0.676
AKT1				APC	0.553	19	299	EGFR	0.563	7	311	ATM	0.617	20	298	ATM	0.617	20	298	SMAD4	0.512	18	315	FAT1	0.485	9	309	CREBBP	0.581	10	308	SMARCA4	0.441	4	314	JAK1	0.501	4	314	ESR1				KDM5C	0.605	7	311	CTCF	0.778
MTOR	0.242	5	313	CTNNB1	0.442	16	302	ERBB2	0.463	13	305	CDKN2A	0.43	7	311	CCND1				MED12				NF2				EP300	0.534	5	313	PBRM1	0.696	12	306	ZFHX3	0.703	12	306	FOXA1				KDM6A	0.74	4	314	ERCC2	0.596
PIK3CA	0.678	49	268	RNF43	0.628	31	287	FGFR2	0.462	3	315	TP53	0.62	149	169	CDKN1A												FBXW7	0.676	25	293	ARID1A	0.577	70	248					GATA3	0.76	4	314	KMT2C	0.582	23	295	RBM10
PIK3R1	0.539	9	309	TCF7L2				FGFR3	0.194	3	331					CDKN2A	0.43	7	311									NOTCH1	0.756	4	314	ARID2	0.566	16	302									KMT2D	0.806	30	288	SPOP
PPP2R1A				SOX9	0.456	6	312	RET								RB1	0.715	3	315									NOTCH2	0.919	5	313	ATRX	0.275	5	313									SETD2	0.271	8	310	STAG2
PTEN	0.673	17	301	CDH1	0.752	13	305	CIC	0.596	13	305					CDK12	0.634	8	310																									IDH1				PTPRT	0.597
STK11	0.531	3	315	TERT				KRAS	0.62	26	292																																					VHL	0.478
TSC1								NRAS	0.61	4	330																																					BCOR	0.566
								NF1	0.391	6	312																																					BAP1	0.43
								BRAF	0.485	3	331																																					KEAP1	0.709
								MAP3K1	0.684	5	313
								PDGFRA
THCA	n=479
PI3K	0.375	13	466	Wnt	0.409	3	476	MAPK	0.774	369	110	p53	0.482	5	474	cellcycle	0.268	4	475	TGFbeta				Hippo				Notch				SWI_SNFcomplex	0.404	4	475	JAK_STAT	0.737	4	475	FOXA1_ESR1				HistoneMethylation	0.486	3	476	Unknown
AKT1	0.596	4	475	APC				EGFR				ATM				ATM				SMAD4				FAT1				CREBBP				SMARCA4				JAK1				ESR1				KDM5C				CTCF
MTOR				CTNNB1				ERBB2				CDKN2A				CCND1				MED12				NF2				EP300				PBRM1				ZFHX3	0.708	3	476	FOXA1				KDM6A				ERCC2
PIK3CA	0.304	4	475	RNF43				FGFR2				TP53				CDKN1A												FBXW7				ARID1A								GATA3				KMT2C				RBM10
PIK3R1				TCF7L2				FGFR3								CDKN2A												NOTCH1				ARID2	0.407	3	476									KMT2D				SPOP
PPP2R1A				SOX9				RET	0.739	32	447					RB1												NOTCH2				ATRX												SETD2				STAG2
PTEN	0.688	3	476	CDH1				CIC								CDK12																												IDH1				PTPRT
STK11				TERT				KRAS	0.689	4	475																																					VHL
TSC1								NRAS	0.834	39	440																																					BCOR
								NF1																																								BAP1
								BRAF	0.86	293	186																																					KEAP1
								MAP3K1
								PDGFRA
THYM	n=120
PI3K				Wnt				MAPK	0.781	4	116	p53	0.318	3	117	cellcycle				TGFbeta				Hippo				Notch				SWI_SNFcomplex				JAK_STAT				FOXA1_ESR1				HistoneMethylation				Unknown	0.288
AKT1				APC				EGFR				ATM				ATM				SMAD4				FAT1				CREBBP				SMARCA4				JAK1				ESR1				KDM5C				CTCF
MTOR				CTNNB1				ERBB2				CDKN2A				CCND1				MED12				NF2				EP300				PBRM1				ZFHX3				FOXA1				KDM6A				ERCC2
PIK3CA				RNF43				FGFR2				TP53	0.318	3	117	CDKN1A												FBXW7				ARID1A								GATA3				KMT2C				RBM10
PIK3R1				TCF7L2				FGFR3								CDKN2A												NOTCH1				ARID2												KMT2D				SPOP
PPP2R1A				SOX9				RET								RB1												NOTCH2				ATRX												SETD2				STAG2
PTEN				CDH1				CIC								CDK12																												IDH1				PTPRT
STK11				TERT				KRAS																																								VHL
TSC1								NRAS																																								BCOR
								NF1																																								BAP1
								BRAF																																								KEAP1
								MAP3K1
								PDGFRA
UCEC	n=470
PI3K	0.686	411	59	Wnt	0.649	175	395	MAPK	0.581	211	259	p53	0.71	204	266	cellcycle	0.587	103	367	TGFbeta	0.608	26	444	Hippo	0.568	47	423	Notch	0.596	127	343	SWI_SNFcomplex	0.627	206	264	JAK_STAT	0.607	98	372	FOXA1_ESR1	0.479	16	454	HistoneMethylation	0.59	111	359	Unknown	0.547
AKT1	0.494	11	459	APC	0.642	37	433	EGFR	0.44	11	459	ATM	0.515	53	417	ATM	0.515	53	417	SMAD4	0.533	11	459	FAT1	0.559	43	427	CREBBP	0.53	22	448	SMARCA4	0.673	12	458	JAK1	0.614	51	419	ESR1	0.577	11	459	KDM5C	0.579	11	459	CTCF	0.503
MTOR	0.572	28	442	CTNNB1	0.661	99	371	ERBB2	0.406	16	454	CDKN2A				CCND1	0.563	22	448	MED12	0.457	17	453	NF2	0.318	5	465	EP300	0.526	37	433	PBRM1	0.484	19	451	ZFHX3	0.62	65	405	FOXA1				KDM6A	0.183	8	462	ERCC2	0.317
PIK3CA	0.532	224	242	RNF43	0.61	53	417	FGFR2	0.528	58	412	TP53	0.764	165	305	CDKN1A												FBXW7	0.544	79	391	ARID1A	0.578	189	281					GATA3	0.112	3	467	KMT2C	0.521	39	431	RBM10	0.47
PIK3R1	0.526	135	335	TCF7L2	0.872	4	466	FGFR3	0.628	3	467					CDKN2A												NOTCH1	0.517	7	463	ARID2	0.431	12	458									KMT2D	0.511	65	405	SPOP	0.445
PPP2R1A	0.658	59	410	SOX9	0.425	4	466	RET	0.612	9	461					RB1	0.49	29	441									NOTCH2	0.472	11	459	ATRX	0.537	28	442									SETD2	0.626	24	446	STAG2	0.432
PTEN	0.773	305	165	CDH1	0.78	10	460	CIC	0.688	16	454					CDK12	0.643	7	463																									IDH1	0.444	5	465	PTPRT	0.492
STK11	0.274	5	465	TERT	0.568	3	467	KRAS	0.653	89	379																																					VHL
TSC1	0.571	15	455					NRAS	0.417	12	458																																					BCOR	0.488
								NF1	0.553	37	433																																					BAP1
								BRAF	0.346	12	458																																					KEAP1	0.551
								MAP3K1	0.499	33	437
								PDGFRA	0.59	9	461
	#VALUE!
[truncated: 2 more columns]
